# Supplementary material for: Comparative Transcriptomic Profiling to Understand Pre- and Post-Ripening Hormonal Regulations and Anthocyanin Biosynthesis in Early Ripening Apple Fruit
Source: Molecules. 2018 Jul 31;23(8):1908. doi: 10.3390/molecules23081908 (PMC6222687; doi:10.3390/molecules23081908)
Supplement: Supplementary file 1 [file molecules-23-01908-s001.zip]

Archive with 7 entries (7 files):
- Table S1 List of annotated DEGS.xlsx
- Table S2 List of GO enrichment analysis results.xlsx
- Table S3 List of KEGG pathway enrichment analysis results.xlsx
- Table S4 List of DEGs related to plant hormone signalling pathway between pre and post-ripening samples.xlsx
- Table S5 List of DEGs involved in anthocyanin biosynthesis pathway.xlsx
- Table S6 List of DEGs related to different transcription factors.xlsx
- Table S7 List of Primers used for gene expression analysis.docx
