# Supplementary material for: Comparative Transcriptomic Profiling to Understand Pre- and Post-Ripening Hormonal Regulations and Anthocyanin Biosynthesis in Early Ripening Apple Fruit
Source: Molecules. 2018 Jul 31;23(8):1908. doi: 10.3390/molecules23081908 (PMC6222687; doi:10.3390/molecules23081908)
Supplement: Supplementary file 1 [file molecules-23-01908-s001.zip › Table S1 List of annotated DEGS.xlsx]

## Sheet: HY_4th vs HY_3rd
Table S1: List of annotated DEGs
Gene_id	readcount_HY_4th	readcount_HY_3rd	log2FoldChange	pval	padj	Blast swiss prot
MDP0000028677	114.225	44.2374	1.3685	3.8731e-06	0.00058642	sp|Q93Z92|RING4_ARATH E3 ubiquitin-protein ligase At4g11680 OS=Arabidopsis thaliana GN=At4g11680 PE=2 SV=1//2.59196e-25
MDP0000053760	220.218	7.71901	4.8344	9.862e-05	0.0083959	-//-
MDP0000053966	29.9499	78.5407	-1.3909	3.7417e-05	0.0038416	sp|Q9LXC0|GDI_ARATH Guanosine nucleotide diphosphate dissociation inhibitor At5g09550 OS=Arabidopsis thaliana GN=At5g09550 PE=3 SV=1//0
MDP0000074417	80.8482	174.423	-1.1093	2.8377e-06	0.00045257	sp|P52410|KASC1_ARATH 3-oxoacyl-[acyl-carrier-protein] synthase I, chloroplastic OS=Arabidopsis thaliana GN=KAS1 PE=2 SV=2//0
MDP0000074782	12495.3	6496.46	0.94366	0.00037322	0.024939	sp|Q1KLZ1|CAS2_MALDO L-3-cyanoalanine synthase 2, mitochondrial OS=Malus domestica GN=CAS2 PE=1 SV=1//0
MDP0000084203	1497.45	890.344	0.75007	2.3029e-07	5.0082e-05	sp|P49043|VPE_CITSI Vacuolar-processing enzyme OS=Citrus sinensis PE=2 SV=1//0
MDP0000119446	132.172	70.1051	0.91483	0.00048299	0.030168	sp|Q9FFI5|NAC86_ARATH NAC domain-containing protein 86 OS=Arabidopsis thaliana GN=NAC086 PE=2 SV=1//7.82469e-69
MDP0000119875	144.298	68.782	1.0689	5.3505e-05	0.0052351	sp|Q9LMX5|AFP2_ARATH Ninja-family protein AFP2 OS=Arabidopsis thaliana GN=AFP2 PE=1 SV=1//9.49333e-17
MDP0000120044	1826.13	889.207	1.0382	1.3311e-07	3.1685e-05	sp|Q93Z79|C14A1_ARATH Cytochrome P450 714A1 OS=Arabidopsis thaliana GN=CYP714A1 PE=2 SV=1//3.38285e-69
MDP0000120347	1101.44	521.595	1.0784	2.4859e-08	7.2386e-06	sp|Q9XHG2|FLS_MALDO Flavonol synthase/flavanone 3-hydroxylase OS=Malus domestica GN=FLS PE=2 SV=1//4.24354e-106
MDP0000120885	952.646	572.558	0.73452	1.6858e-06	0.00028703	-//-
MDP0000120995	554.773	365.682	0.60131	0.00027332	0.019463	sp|Q9CAN1|RBL2_ARATH RHOMBOID-like protein 2 OS=Arabidopsis thaliana GN=RBL2 PE=1 SV=1//8.67126e-102
MDP0000121259	1424.14	901.83	0.65916	0.00020078	0.01508	sp|P27626|DIN1_RAPSA Senescence-associated protein DIN1 OS=Raphanus sativus GN=DIN1 PE=2 SV=1//1.10436e-28
MDP0000121598	242.765	145.398	0.73955	0.00047101	0.029652	sp|Q9SGN6|NSL1_ARATH MACPF domain-containing protein NSL1 OS=Arabidopsis thaliana GN=NSL1 PE=2 SV=1//0
MDP0000122086	10586.7	19245.1	-0.86224	5.0368e-11	2.6482e-08	sp|P42556|PTR1_LEITA Pteridine reductase 1 OS=Leishmania tarentolae GN=PTR1 PE=1 SV=1//8.16712e-08
MDP0000122193	157.391	350.374	-1.1545	5.3778e-09	1.8781e-06	-//-
MDP0000122563	783.293	533.322	0.55455	0.00050699	0.031139	sp|Q5M750|VQ4_ARATH VQ motif-containing protein 4 OS=Arabidopsis thaliana GN=VQ4 PE=1 SV=1//7.95853e-56
MDP0000122593	229.342	122.473	0.90503	2.6017e-05	0.0029016	sp|Q93VK0|PPCK2_ARATH Phosphoenolpyruvate carboxylase kinase 2 OS=Arabidopsis thaliana GN=PPCK2 PE=1 SV=2//1.03978e-44
MDP0000122978	14.3464	1.298	3.4663	0.00064761	0.037557	sp|Q9M160|Y4095_ARATH Uncharacterized protein At4g00950 OS=Arabidopsis thaliana GN=At4g00950 PE=2 SV=1//1.69121e-06
MDP0000122981	616.315	391.137	0.65599	9.0598e-05	0.0078812	sp|Q9FNF2|SSY1_ARATH Starch synthase 1, chloroplastic/amyloplastic OS=Arabidopsis thaliana GN=SS1 PE=2 SV=1//0
MDP0000123354	6991.66	4337.78	0.68868	0.00092524	0.048915	sp|P32811|PHSH_SOLTU Alpha-glucan phosphorylase, H isozyme OS=Solanum tuberosum PE=1 SV=1//0
MDP0000123667	282.565	176.257	0.68091	0.00050343	0.031055	sp|Q8VYN6|PFKA5_ARATH ATP-dependent 6-phosphofructokinase 5, chloroplastic OS=Arabidopsis thaliana GN=PFK5 PE=1 SV=1//0
MDP0000124013	1759.41	973.256	0.8542	5.7447e-09	1.9747e-06	sp|Q5N800|NYC1_ORYSJ Probable chlorophyll(ide) b reductase NYC1, chloroplastic OS=Oryza sativa subsp. japonica GN=NYC1 PE=1 SV=1//0
MDP0000124069	151.58	50.5188	1.5852	0.00035236	0.023711	-//-
MDP0000124500	179.481	335.719	-0.90342	4.0619e-06	0.00060731	sp|Q9LY50|ACCR3_ARATH Putative serine/threonine-protein kinase-like protein CCR3 OS=Arabidopsis thaliana GN=CCR3 PE=2 SV=1//0
MDP0000124621	538.18	360.043	0.57992	0.00042248	0.027279	sp|O81832|Y4729_ARATH G-type lectin S-receptor-like serine/threonine-protein kinase At4g27290 OS=Arabidopsis thaliana GN=At4g27290 PE=3 SV=4//0
MDP0000125303	828.938	61.0028	3.7643	1.1315e-12	7.7336e-10	sp|Q41238|LOX16_SOLTU Linoleate 9S-lipoxygenase 6 (Fragment) OS=Solanum tuberosum GN=LOX1.6 PE=1 SV=1//0
MDP0000125618	710.547	447.888	0.66579	0.00090212	0.048118	-//-
MDP0000126158	801.044	1604.02	-1.0017	2.949e-11	1.6406e-08	sp|Q8LGG8|USPAL_ARATH Universal stress protein A-like protein OS=Arabidopsis thaliana GN=At3g01520 PE=1 SV=2//8.67485e-09
MDP0000127019	1514.6	743.348	1.0268	2.7549e-07	5.7812e-05	sp|Q682S0|RPT2_ARATH Root phototropism protein 2 OS=Arabidopsis thaliana GN=RPT2 PE=1 SV=2//0
MDP0000127313	304.107	463.666	-0.60851	0.00065157	0.037742	sp|P50889|RS1_LEULA 30S ribosomal protein S1 OS=Leuconostoc lactis GN=rps1 PE=2 SV=2//7.85149e-13
MDP0000127773	16487.6	5234.14	1.6554	1.7557e-13	1.4483e-10	sp|Q42569|C90A1_ARATH Cytochrome P450 90A1 OS=Arabidopsis thaliana GN=CYP90A1 PE=2 SV=1//0
MDP0000127900	50.5886	177.68	-1.8124	1.3701e-08	4.3414e-06	sp|Q9LNU1|CRSP_ARATH CO(2)-response secreted protease OS=Arabidopsis thaliana GN=CRSP PE=2 SV=1//2.69948e-175
MDP0000128045	2800.16	1831.48	0.6125	0.00070561	0.04	sp|Q5M868|GBA2_RAT Non-lysosomal glucosylceramidase OS=Rattus norvegicus GN=Gba2 PE=2 SV=2//1.65547e-29
MDP0000128138	89.9666	161.531	-0.84435	0.0004558	0.028923	sp|Q8LFL8|LSM1B_ARATH Sm-like protein LSM1B OS=Arabidopsis thaliana GN=LSM1B PE=1 SV=1//8.10927e-48
MDP0000128941	462.756	258.252	0.84147	2.2933e-06	0.00037194	sp|Q8LL04|CPL3_ARATH RNA polymerase II C-terminal domain phosphatase-like 3 OS=Arabidopsis thaliana GN=CPL3 PE=1 SV=2//0
MDP0000130467	404.043	626.966	-0.63388	0.0002377	0.017284	sp|O80513|CCU41_ARATH Cyclin-U4-1 OS=Arabidopsis thaliana GN=CYCU4-1 PE=1 SV=1//4.8707e-85
MDP0000131201	13.5009	0.296475	5.509	9.6029e-05	0.0082045	sp|Q8GZB6|SUVH4_ARATH Histone-lysine N-methyltransferase, H3 lysine-9 specific SUVH4 OS=Arabidopsis thaliana GN=SUVH4 PE=1 SV=2//2.89087e-84
MDP0000131730	183.018	96.8307	0.91845	6.7157e-05	0.006227	sp|G5E8K5|ANK3_MOUSE Ankyrin-3 OS=Mus musculus GN=Ank3 PE=1 SV=1//1.64715e-07
MDP0000132608	73.0154	179.749	-1.2997	3.0464e-06	0.00047945	sp|Q6Z4N3|TRL11_ORYSJ Thioredoxin-like 1-1, chloroplastic OS=Oryza sativa subsp. japonica GN=Os07g0684100 PE=2 SV=1//1.1919e-82
MDP0000132805	738.674	1279.01	-0.79202	3.7137e-07	7.4343e-05	sp|Q38831|IAA13_ARATH Auxin-responsive protein IAA13 OS=Arabidopsis thaliana GN=IAA13 PE=1 SV=2//4.50572e-59
MDP0000132885	8.63045	0	Inf	0.00091457	0.048458	sp|Q9S9K4|ASPL2_ARATH Aspartic proteinase-like protein 2 OS=Arabidopsis thaliana GN=At1g65240 PE=1 SV=2//4.48047e-68
MDP0000133612	25.455	4.23781	2.5866	0.00019576	0.014796	sp|Q8RUN2|LOG1_ARATH Cytokinin riboside 5&apos;-monophosphate phosphoribohydrolase LOG1 OS=Arabidopsis thaliana GN=LOG1 PE=1 SV=1//4.57388e-41
MDP0000133621	208.482	122.735	0.76438	0.00040522	0.026559	sp|F4HW02|GAT1_ARATH GABA transporter 1 OS=Arabidopsis thaliana GN=GAT1 PE=1 SV=1//1.89954e-161
MDP0000133801	1290.73	907.783	0.50777	0.00083679	0.045444	sp|Q6T1F5|COMT1_AMMMJ Caffeic acid 3-O-methyltransferase OS=Ammi majus GN=COMT PE=1 SV=1//7.5698e-68
MDP0000134273	604.294	232.422	1.3785	2.6398e-15	3.6085e-12	sp|Q570B4|KCS10_ARATH 3-ketoacyl-CoA synthase 10 OS=Arabidopsis thaliana GN=FDH PE=1 SV=2//0
MDP0000134499	282.066	153.133	0.88125	9.1001e-05	0.0078875	sp|Q9SPK4|PPCK1_ARATH Phosphoenolpyruvate carboxylase kinase 1 OS=Arabidopsis thaliana GN=PPCK1 PE=1 SV=1//1.47028e-117
MDP0000135063	1500.9	955.298	0.6518	1.1549e-05	0.001518	sp|O04136|KNAP3_MALDO Homeobox protein knotted-1-like 3 OS=Malus domestica PE=2 SV=1//0
MDP0000135149	3798.82	5511.81	-0.53698	0.00010815	0.0091096	-//-
MDP0000135204	3003.42	1466.02	1.0347	9.2019e-13	6.4745e-10	sp|Q09893|YAI5_SCHPO Uncharacterized protein C24B11.05 OS=Schizosaccharomyces pombe (strain 972 / ATCC 24843) GN=SPAC24B11.05 PE=3 SV=1//4.80126e-12
MDP0000135837	115.746	32.3436	1.8394	4.3331e-09	1.5244e-06	sp|O80738|TPS10_ARATH Probable alpha,alpha-trehalose-phosphate synthase [UDP-forming] 10 OS=Arabidopsis thaliana GN=TPS10 PE=2 SV=1//0
MDP0000136037	572.238	1566.09	-1.4525	4.7971e-21	1.6394e-17	sp|Q9M886|LBD41_ARATH LOB domain-containing protein 41 OS=Arabidopsis thaliana GN=LBD41 PE=2 SV=1//1.35496e-94
MDP0000136330	211.104	123.218	0.77674	0.00041677	0.027091	sp|Q9LEB3|RBP47_NICPL Polyadenylate-binding protein RBP47 OS=Nicotiana plumbaginifolia GN=RBP47 PE=1 SV=1//1.3869e-145
MDP0000136479	778.842	418.509	0.89607	2.2858e-07	4.9937e-05	sp|Q9LSN7|BH147_ARATH Transcription factor bHLH147 OS=Arabidopsis thaliana GN=BHLH147 PE=1 SV=1//6.21042e-49
MDP0000136501	234.57	357.539	-0.60808	0.00072545	0.040786	sp|Q8CHJ0|PIGU_CRIGR Phosphatidylinositol glycan anchor biosynthesis class U protein OS=Cricetulus griseus GN=PIGU PE=1 SV=3//6.27618e-31
MDP0000136760	265.723	1233.37	-2.2146	5.1576e-22	1.8982e-18	sp|Q9FIX3|PP407_ARATH Pentatricopeptide repeat-containing protein At5g39710 OS=Arabidopsis thaliana GN=EMB2745 PE=2 SV=1//3.5081e-35
MDP0000137221	563.229	363.911	0.63014	9.5865e-05	0.0082045	sp|I1SSI5|MAX2A_PETHY F-box/LRR-repeat MAX2 homolog A OS=Petunia hybrida GN=MAX2A PE=1 SV=1//0
MDP0000137461	293.721	181.314	0.69595	0.00049648	0.030746	sp|Q9FGV1|ARFH_ARATH Auxin response factor 8 OS=Arabidopsis thaliana GN=ARF8 PE=2 SV=2//1.45707e-94
MDP0000137561	729.692	410.314	0.83056	1.3575e-07	3.2154e-05	sp|P47927|AP2_ARATH Floral homeotic protein APETALA 2 OS=Arabidopsis thaliana GN=AP2 PE=1 SV=1//6.93774e-104
MDP0000137802	365.346	139.823	1.3857	2.0822e-08	6.1878e-06	sp|Q94B55|XB31_ARATH Putative E3 ubiquitin-protein ligase XBAT31 OS=Arabidopsis thaliana GN=XBAT31 PE=2 SV=1//0
MDP0000138034	656.415	365.587	0.84439	2.6792e-07	5.6971e-05	sp|Q9SE45|ANXD3_ARATH Annexin D3 OS=Arabidopsis thaliana GN=ANN3 PE=2 SV=2//6.05227e-108
MDP0000138052	249.378	142.176	0.81065	0.00012858	0.010339	sp|Q99089|CPRF1_PETCR Common plant regulatory factor 1 OS=Petroselinum crispum GN=CPRF1 PE=2 SV=1//6.14439e-136
MDP0000138215	276.827	515.52	-0.89704	2.337e-05	0.0026588	sp|Q9SHJ6|PMD2_ARATH Peroxisomal and mitochondrial division factor 2 OS=Arabidopsis thaliana GN=PMD2 PE=1 SV=1//1.11381e-27
MDP0000138340	492.849	834.233	-0.75931	7.4852e-05	0.0067956	sp|F4JN35|NTL9_ARATH Protein NTM1-like 9 OS=Arabidopsis thaliana GN=NTL9 PE=1 SV=1//4.68665e-37
MDP0000138500	442.466	1350.72	-1.6101	1.2817e-13	1.1356e-10	sp|O22874|EXPA8_ARATH Expansin-A8 OS=Arabidopsis thaliana GN=EXPA8 PE=2 SV=1//2.17746e-122
MDP0000138887	85.326	38.219	1.1587	0.00025111	0.018121	-//-
MDP0000139367	527.32	236.031	1.1597	5.5385e-11	2.8493e-08	sp|Q551H4|FRAY2_DICDI Serine/threonine-protein kinase fray2 OS=Dictyostelium discoideum GN=fray2 PE=3 SV=1//1.82993e-99
MDP0000139485	632.73	316.147	1.001	9.5678e-09	3.157e-06	sp|Q38908|XTH30_ARATH Probable xyloglucan endotransglucosylase/hydrolase protein 30 OS=Arabidopsis thaliana GN=XTH30 PE=2 SV=2//3.8672e-167
MDP0000139720	3672.76	2676.62	0.45645	0.00062084	0.036454	sp|P52902|ODPA_PEA Pyruvate dehydrogenase E1 component subunit alpha, mitochondrial OS=Pisum sativum PE=2 SV=1//0
MDP0000139910	1197.12	794.385	0.59166	8.1208e-05	0.0072624	sp|Q94B38|GPT2_ARATH Glucose-6-phosphate/phosphate translocator 2, chloroplastic OS=Arabidopsis thaliana GN=GPT2 PE=2 SV=2//1.19e-179
MDP0000140980	382.599	127.962	1.5801	3.5825e-15	4.4265e-12	sp|Q9SU63|AL2B4_ARATH Aldehyde dehydrogenase family 2 member B4, mitochondrial OS=Arabidopsis thaliana GN=ALDH2B4 PE=2 SV=1//0
MDP0000141470	574.237	392.473	0.54905	0.00094461	0.049506	sp|B2C6R6|TAFCL_ARATH Transcription initiation factor TFIID subunit 12b OS=Arabidopsis thaliana GN=TAF12B PE=1 SV=1//1.3414e-35
MDP0000141719	15.9743	62.1212	-1.9593	1.746e-06	0.00029415	sp|P33081|AX15A_SOYBN Auxin-induced protein 15A OS=Glycine max PE=2 SV=1//6.21116e-23
MDP0000142512	1800.56	1087.27	0.72773	6.6828e-05	0.0062085	sp|Q9FHD7|Y5126_ARATH Probable serine/threonine-protein kinase At5g41260 OS=Arabidopsis thaliana GN=At5g41260 PE=1 SV=1//0
MDP0000143488	1669.16	2806.9	-0.74985	6.4012e-08	1.6921e-05	sp|Q9LS45|PCR5_ARATH Protein PLANT CADMIUM RESISTANCE 5 OS=Arabidopsis thaliana GN=PCR5 PE=2 SV=1//1.00548e-08
MDP0000144791	142.195	261.3	-0.87784	3.6574e-05	0.0037876	sp|Q42565|ASB1_ARATH Anthranilate synthase beta subunit 1, chloroplastic OS=Arabidopsis thaliana GN=ASB1 PE=1 SV=1//5.25532e-127
MDP0000146310	71.2871	128.282	-0.8476	0.00094288	0.049506	sp|Q5PP37|ATXR2_ARATH Histone-lysine N-methyltransferase ATXR2 OS=Arabidopsis thaliana GN=ATXR2 PE=2 SV=1//0
MDP0000146863	3600.51	5508.78	-0.61353	0.00012051	0.0099012	sp|Q9M069|E137_ARATH Glucan endo-1,3-beta-glucosidase 7 OS=Arabidopsis thaliana GN=At4g34480 PE=1 SV=2//0
MDP0000148414	13336.7	8946.23	0.57605	2.6e-05	0.0029016	sp|Q9LHF1|LRX4_ARATH Leucine-rich repeat extensin-like protein 4 OS=Arabidopsis thaliana GN=LRX4 PE=2 SV=1//0
MDP0000148780	351.776	738.95	-1.0708	6.0722e-11	3.0582e-08	sp|P33083|AX6B_SOYBN Auxin-induced protein 6B OS=Glycine max PE=2 SV=1//3.97711e-36
MDP0000149154	606.037	365.17	0.73084	1.5895e-05	0.0019856	sp|Q9P6P3|PPK15_SCHPO Serine/threonine-protein kinase ppk15 OS=Schizosaccharomyces pombe (strain 972 / ATCC 24843) GN=ppk15 PE=1 SV=1//4.41481e-57
MDP0000149453	1656.46	1141.19	0.53756	0.00020522	0.015342	sp|Q93WK5|APRR7_ARATH Two-component response regulator-like APRR7 OS=Arabidopsis thaliana GN=APRR7 PE=1 SV=1//1.79555e-18
MDP0000149835	212.171	80.2196	1.4032	2.4963e-08	7.2386e-06	-//-
MDP0000150382	124.937	39.8218	1.6496	3.8577e-06	0.00058595	sp|O22822|U74F2_ARATH UDP-glycosyltransferase 74F2 OS=Arabidopsis thaliana GN=UGT74F2 PE=1 SV=1//1.80818e-171
MDP0000150931	1636.74	562.766	1.5402	2.4162e-14	2.5131e-11	sp|Q8RXN0|AB11G_ARATH ABC transporter G family member 11 OS=Arabidopsis thaliana GN=ABCG11 PE=1 SV=1//0
MDP0000151000	123.385	56.3546	1.1306	0.00010259	0.0087025	sp|Q94BN0|BT2_ARATH BTB/POZ and TAZ domain-containing protein 2 OS=Arabidopsis thaliana GN=BT2 PE=1 SV=1//9.6147e-134
MDP0000151164	52.3383	17.8688	1.5504	0.00012645	0.010203	sp|Q9LNU1|CRSP_ARATH CO(2)-response secreted protease OS=Arabidopsis thaliana GN=CRSP PE=2 SV=1//0
MDP0000151239	2258.43	1454.15	0.63515	1.006e-05	0.001352	sp|Q2KIY1|PXMP2_BOVIN Peroxisomal membrane protein 2 OS=Bos taurus GN=PXMP2 PE=2 SV=3//6.05941e-19
MDP0000151273	32.2119	97.0424	-1.591	7.5902e-07	0.00014021	sp|Q944K2|OST48_ARATH Dolichyl-diphosphooligosaccharide--protein glycosyltransferase 48 kDa subunit OS=Arabidopsis thaliana GN=OST48 PE=2 SV=1//0
MDP0000151471	139.921	62.1899	1.1699	1.08e-05	0.0014274	sp|Q9LK64|AB3C_ARATH ABC transporter C family member 3 OS=Arabidopsis thaliana GN=ABCC3 PE=1 SV=1//0
MDP0000151611	55.398	109.617	-0.98457	0.00055209	0.03331	sp|Q9SA32|CCB31_ARATH Putative cyclin-B3-1 OS=Arabidopsis thaliana GN=CYCB3-1 PE=3 SV=2//2.20058e-38
MDP0000151647	81.0277	33.086	1.2922	0.00031745	0.021886	-//-
MDP0000152561	740.094	490.099	0.59464	0.00025455	0.018342	sp|Q94A27|SAC2_ARATH Phosphoinositide phosphatase SAC2 OS=Arabidopsis thaliana GN=SAC2 PE=2 SV=1//0
MDP0000152721	717.591	473.568	0.59959	0.00018254	0.013974	sp|Q9SHX9|FB72_ARATH Putative F-box protein At1g65770 OS=Arabidopsis thaliana GN=At1g65770 PE=4 SV=1//2.12822e-33
MDP0000152912	274.39	149.116	0.87979	3.101e-05	0.0033592	-//-
MDP0000153123	394.459	1422.95	-1.8509	3.9611e-09	1.4143e-06	sp|O24058|MT2_MALDO Metallothionein-like protein type 2 OS=Malus domestica GN=MT1 PE=3 SV=1//9.18345e-28
MDP0000153251	184.741	76.2612	1.2765	0.0005981	0.035416	sp|Q5XV31|FRL5_ARATH FRIGIDA-like protein 5 OS=Arabidopsis thaliana GN=FRL5 PE=2 SV=1//2.42378e-06
MDP0000153556	9129.55	5972.14	0.6123	3.0414e-06	0.00047945	sp|P25804|CYSP_PEA Cysteine proteinase 15A OS=Pisum sativum PE=2 SV=1//6.587e-178
MDP0000154566	76.4141	278.097	-1.8637	9.6059e-14	9.0888e-11	sp|Q39261|ZFP2_ARATH Zinc finger protein 2 OS=Arabidopsis thaliana GN=ZFP2 PE=2 SV=1//5.13071e-18
MDP0000154589	135.79	7.28973	4.2194	5.7528e-07	0.00010966	sp|B9G9L9|BURPH_ORYSJ BURP domain-containing protein 17 OS=Oryza sativa subsp. japonica GN=BURP17 PE=2 SV=1//5.10331e-42
MDP0000154734	16.9362	0.646097	4.7122	0.00089799	0.047962	sp|Q9FYA2|WRK75_ARATH Probable WRKY transcription factor 75 OS=Arabidopsis thaliana GN=WRKY75 PE=2 SV=1//2.03959e-46
MDP0000155073	557.902	997.225	-0.83791	2.4771e-07	5.3627e-05	sp|Q9FSG7|TP1A_MALDO Thaumatin-like protein 1a OS=Malus domestica GN=TL1 PE=1 SV=1//1.43218e-75
MDP0000155077	282.71	573.666	-1.0209	7.2666e-05	0.0066349	sp|P27484|GRP2_NICSY Glycine-rich protein 2 OS=Nicotiana sylvestris GN=GRP-2 PE=2 SV=1//3.28788e-06
MDP0000155154	466.797	250.45	0.89828	3.0583e-07	6.28e-05	sp|Q9SYH1|RSH3C_ARATH Probable GTP diphosphokinase RSH3, chloroplastic OS=Arabidopsis thaliana GN=RSH3 PE=2 SV=1//1.77945e-14
MDP0000155922	29.8104	73.1985	-1.296	0.00028476	0.020061	sp|Q9FFZ1|PPH_ARATH Pheophytinase, chloroplastic OS=Arabidopsis thaliana GN=PPH PE=1 SV=1//1.03453e-09
MDP0000156108	44.4788	108.552	-1.2872	1.6515e-05	0.0020496	sp|Q5XF57|Y5576_ARATH Probable receptor-like serine/threonine-protein kinase At5g57670 OS=Arabidopsis thaliana GN=At5g57670 PE=2 SV=1//8.1657e-123
MDP0000156135	4604.81	6368.1	-0.46772	0.0007039	0.039992	sp|Q9LV48|PERK1_ARATH Proline-rich receptor-like protein kinase PERK1 OS=Arabidopsis thaliana GN=PERK1 PE=2 SV=1//4.50035e-77
MDP0000156139	1911.87	2819.89	-0.56066	0.00012065	0.0099012	sp|Q39117|TGT2_ARATH Trihelix transcription factor GT-2 OS=Arabidopsis thaliana GN=GT-2 PE=2 SV=1//6.98455e-15
MDP0000157113	499.502	223.046	1.1631	4.4401e-06	0.00065566	sp|Q84MA5|CAAT1_ARATH Cationic amino acid transporter 1 OS=Arabidopsis thaliana GN=CAT1 PE=1 SV=1//0
MDP0000157828	1165.01	661.325	0.8169	7.0063e-08	1.7926e-05	sp|Q41001|BCP_PEA Blue copper protein OS=Pisum sativum PE=2 SV=1//2.34568e-07
MDP0000158045	103.667	34.3276	1.5945	2.7964e-07	5.8424e-05	sp|Q9ZPE7|EXO_ARATH Protein EXORDIUM OS=Arabidopsis thaliana GN=EXO PE=2 SV=1//2.1965e-141
MDP0000158046	347.317	93.9947	1.8856	3.3374e-15	4.4265e-12	sp|Q9ZPE7|EXO_ARATH Protein EXORDIUM OS=Arabidopsis thaliana GN=EXO PE=2 SV=1//9.85242e-74
MDP0000158114	1321.61	2459.06	-0.89581	3.178e-10	1.3698e-07	sp|F4I6M4|SP2L_ARATH Microtubule-associated protein SPIRAL2-like OS=Arabidopsis thaliana GN=SP2L PE=2 SV=1//2.02473e-38
MDP0000158129	78.7713	233.952	-1.5705	0.00039619	0.026038	-//-
MDP0000158544	761.324	2304.92	-1.5981	3.3441e-05	0.0035634	sp|P35694|XTH2_SOYBN Xyloglucan endotransglucosylase/hydrolase 2 OS=Glycine max PE=2 SV=1//1.3039e-163
MDP0000159551	79.2474	144.983	-0.87145	0.00024135	0.017522	sp|Q9SKX1|IBH1_ARATH Transcription factor IBH1 OS=Arabidopsis thaliana GN=IBH1 PE=1 SV=1//9.52482e-12
MDP0000159872	1214.07	1942.66	-0.67818	3.0124e-06	0.00047883	sp|Q9SN86|MDHP_ARATH Malate dehydrogenase, chloroplastic OS=Arabidopsis thaliana GN=At3g47520 PE=1 SV=1//0
MDP0000163249	4267.64	2995.05	0.51086	0.00016212	0.012571	-//-
MDP0000163791	73.375	8.21898	3.1583	4.6966e-10	1.8954e-07	sp|O49730|MRAY_ARATH Phospho-N-acetylmuramoyl-pentapeptide-transferase homolog OS=Arabidopsis thaliana GN=ATTRANS 11 PE=2 SV=3//6.92563e-136
MDP0000163838	425.745	49.084	3.1167	3.7521e-10	1.5887e-07	sp|H2DH18|C7A12_PANGI Cytochrome P450 CYP736A12 OS=Panax ginseng PE=2 SV=1//3.04072e-50
MDP0000164386	61.9792	245.76	-1.9874	7.4736e-07	0.0001386	-//-
MDP0000164633	374.161	242.681	0.6246	0.00055719	0.033528	sp|Q2V3H0|PP322_ARATH Pentatricopeptide repeat-containing protein At4g18975, chloroplastic OS=Arabidopsis thaliana GN=At4g18975 PE=2 SV=2//4.15917e-103
MDP0000165524	414.484	626.631	-0.5963	0.00048962	0.030502	sp|Q9M9S6|UTR3_ARATH UDP-galactose/UDP-glucose transporter 3 OS=Arabidopsis thaliana GN=UTR3 PE=1 SV=1//0
MDP0000165547	7529.54	4482.62	0.74822	0.00062174	0.036454	sp|Q8H1Z0|CER3_ARATH Protein ECERIFERUM 3 OS=Arabidopsis thaliana GN=CER3 PE=1 SV=1//0
MDP0000165867	722.611	473.839	0.60882	0.00016956	0.013085	sp|Q9FPR3|EDR1_ARATH Serine/threonine-protein kinase EDR1 OS=Arabidopsis thaliana GN=EDR1 PE=1 SV=1//1.11365e-103
MDP0000166028	338.84	619.531	-0.87057	2.2854e-05	0.002616	sp|Q9SLN1|FPP7_ARATH Filament-like plant protein 7 OS=Arabidopsis thaliana GN=FPP7 PE=3 SV=2//1.7354e-22
MDP0000166116	2937.34	1718.79	0.77312	4.1322e-08	1.1297e-05	sp|Q9FFE6|AAE5_ARATH Probable acyl-activating enzyme 5, peroxisomal OS=Arabidopsis thaliana GN=AAE5 PE=2 SV=1//0
MDP0000168536	154.453	14.7688	3.3865	6.0685e-09	2.0592e-06	sp|Q43191|LOX15_SOLTU Probable linoleate 9S-lipoxygenase 5 OS=Solanum tuberosum GN=LOX1.5 PE=2 SV=1//1.50278e-53
MDP0000168767	137.135	74.6643	0.8771	0.00092369	0.048887	sp|Q9SYY4|ELO3L_ARATH Elongation of fatty acids protein 3-like OS=Arabidopsis thaliana GN=HOS3 PE=2 SV=1//3.68097e-12
MDP0000168825	6747.75	21667.8	-1.6831	3.5794e-06	0.00054891	-//-
MDP0000168972	1552.51	951.323	0.70659	1.4685e-06	0.00025273	-//-
MDP0000169044	2132.29	1139.22	0.90436	1.7208e-05	0.0021111	-//-
MDP0000169052	221.528	132.988	0.7362	0.00047862	0.030092	sp|B6ETT4|SYT2_ARATH Synaptotagmin-2 OS=Arabidopsis thaliana GN=SYT2 PE=2 SV=1//0
MDP0000169153	15.1077	57.1376	-1.9192	3.0376e-06	0.00047945	sp|Q9LFE0|DOT2_ARATH SART-1 family protein DOT2 OS=Arabidopsis thaliana GN=DOT2 PE=1 SV=1//2.80829e-15
MDP0000169311	42700.3	21385.2	0.99764	1.6281e-07	3.7451e-05	sp|O24370|LOX21_SOLTU Linoleate 13S-lipoxygenase 2-1, chloroplastic OS=Solanum tuberosum GN=LOX2.1 PE=1 SV=1//2.66615e-93
MDP0000169984	278.802	516.254	-0.88884	0.00075763	0.042248	sp|Q9LZX5|ZPR2_ARATH Protein LITTLE ZIPPER 2 OS=Arabidopsis thaliana GN=ZPR2 PE=1 SV=1//1.13775e-06
MDP0000170162	661.28	427.441	0.62954	0.00028258	0.019941	sp|Q4R1I9|ANGLT_ROSHC Anthocyanidin 5,3-O-glucosyltransferase OS=Rosa hybrid cultivar GN=RhGT1 PE=2 SV=1//1.97371e-113
MDP0000170335	163.291	259.517	-0.66838	0.00080533	0.043985	sp|Q9FH37|ILR3_ARATH Transcription factor ILR3 OS=Arabidopsis thaliana GN=ILR3 PE=1 SV=1//2.19302e-68
MDP0000170782	1198.47	652.998	0.87604	0.00043965	0.028121	sp|P98204|ALA1_ARATH Phospholipid-transporting ATPase 1 OS=Arabidopsis thaliana GN=ALA1 PE=2 SV=1//0
MDP0000170826	1357.61	2486.63	-0.87312	0.00031912	0.021969	-//-
MDP0000171048	145.664	74.989	0.9579	0.00063736	0.037189	sp|Q2TBE0|C19L2_HUMAN CWF19-like protein 2 OS=Homo sapiens GN=CWF19L2 PE=1 SV=4//5.78973e-60
MDP0000171517	271.869	131.096	1.0523	2.0724e-05	0.0024303	sp|Q9WU70|STXB5_RAT Syntaxin-binding protein 5 OS=Rattus norvegicus GN=Stxbp5 PE=1 SV=1//1.08851e-12
MDP0000172739	299.017	168.004	0.83173	1.7079e-05	0.0021007	-//-
MDP0000172893	101.951	43.7407	1.2208	3.0272e-05	0.0032993	-//-
MDP0000174168	242.214	129.135	0.90741	2.5216e-05	0.0028281	sp|O24370|LOX21_SOLTU Linoleate 13S-lipoxygenase 2-1, chloroplastic OS=Solanum tuberosum GN=LOX2.1 PE=1 SV=1//0
MDP0000174729	61.9727	117.429	-0.92209	0.00054005	0.032832	-//-
MDP0000175055	118.084	51.4897	1.1975	2.524e-05	0.0028281	sp|Q9LYT3|TT12_ARATH Protein TRANSPARENT TESTA 12 OS=Arabidopsis thaliana GN=TT12 PE=2 SV=1//1.35254e-105
MDP0000175141	27235	16680.2	0.70732	0.00042188	0.027277	sp|Q5M868|GBA2_RAT Non-lysosomal glucosylceramidase OS=Rattus norvegicus GN=Gba2 PE=2 SV=2//1.23818e-167
MDP0000175245	621.985	345.335	0.84888	9.2307e-05	0.0079863	sp|Q56XE8|HXK4_ARATH Hexokinase-4 OS=Arabidopsis thaliana GN=At3g20040 PE=2 SV=2//0
MDP0000176058	453.537	279.967	0.69596	4.3183e-05	0.0043497	-//-
MDP0000177126	406.863	243.818	0.73874	7.5184e-05	0.0068129	sp|Q9SSE5|COL9_ARATH Zinc finger protein CONSTANS-LIKE 9 OS=Arabidopsis thaliana GN=COL9 PE=2 SV=1//1.15393e-114
MDP0000177294	1991.79	1429.67	0.47838	0.00049804	0.030786	sp|Q8LAC4|URH2_ARATH Probable uridine nucleosidase 2 OS=Arabidopsis thaliana GN=URH2 PE=2 SV=1//7.57489e-97
MDP0000178268	814.197	395.54	1.0416	2.6885e-10	1.2022e-07	sp|Q8GSM2|LOX23_HORVU Lipoxygenase 2.3, chloroplastic OS=Hordeum vulgare GN=LOX2.3 PE=1 SV=1//2.81262e-25
MDP0000178508	0.315523	11.2651	-5.158	0.0002804	0.019831	sp|Q9FLE8|Y5986_ARATH Uncharacterized protein At5g39865 OS=Arabidopsis thaliana GN=At5g39865 PE=2 SV=1//3.7483e-44
MDP0000178806	119.555	201.781	-0.75511	0.00067514	0.038547	sp|Q6NYE2|RCC2_DANRE Protein RCC2 homolog OS=Danio rerio GN=rcc2 PE=2 SV=1//1.40292e-68
MDP0000179859	5454.05	3783.67	0.52754	0.00014645	0.011505	sp|P42738|CM1_ARATH Chorismate mutase 1, chloroplastic OS=Arabidopsis thaliana GN=CM1 PE=1 SV=3//5.61918e-112
MDP0000179937	859.741	587.489	0.54934	0.00045486	0.028901	sp|Q6ZY51|PWD_ARATH Phosphoglucan, water dikinase, chloroplastic OS=Arabidopsis thaliana GN=GWD3 PE=1 SV=1//4.59756e-08
MDP0000181206	1039.57	577.255	0.84871	3.5436e-08	9.8572e-06	sp|Q9SEK3|HXK1_SPIOL Hexokinase-1 OS=Spinacia oleracea GN=HXK1 PE=2 SV=1//0
MDP0000181256	538.837	344.856	0.64385	0.00016438	0.012726	sp|O49285|ACR3_ARATH ACT domain-containing protein ACR3 OS=Arabidopsis thaliana GN=ACR3 PE=2 SV=1//0
MDP0000181375	34.7684	79.5265	-1.1937	0.00023537	0.017167	sp|Q96GN5|CDA7L_HUMAN Cell division cycle-associated 7-like protein OS=Homo sapiens GN=CDCA7L PE=1 SV=2//7.06876e-06
MDP0000181572	44.8827	15.4797	1.5358	0.00064568	0.037557	sp|P47082|AVT1_YEAST Vacuolar amino acid transporter 1 OS=Saccharomyces cerevisiae (strain ATCC 204508 / S288c) GN=AVT1 PE=1 SV=1//1.67788e-31
MDP0000181657	306.007	459.107	-0.58527	0.00076134	0.042346	sp|Q7TP47|HNRPQ_RAT Heterogeneous nuclear ribonucleoprotein Q OS=Rattus norvegicus GN=Syncrip PE=2 SV=1//1.45666e-43
MDP0000183640	86.8829	39.8591	1.1242	0.00029109	0.020391	sp|Q9ZU51|RHA2B_ARATH Probable E3 ubiquitin-protein ligase RHA2B OS=Arabidopsis thaliana GN=RHA2B PE=1 SV=2//6.50798e-10
MDP0000183660	1142.23	568.684	1.0062	4.3322e-11	2.3289e-08	sp|O81221|ACT_GOSHI Actin OS=Gossypium hirsutum PE=3 SV=1//0
MDP0000183682	1117.66	489.242	1.1919	1.9159e-14	2.037e-11	sp|Q9XHG2|FLS_MALDO Flavonol synthase/flavanone 3-hydroxylase OS=Malus domestica GN=FLS PE=2 SV=1//4.30376e-112
MDP0000184157	29.2627	7.38271	1.9868	0.000667	0.038286	sp|Q8LAW2|AFR_ARATH F-box protein AFR OS=Arabidopsis thaliana GN=AFR PE=1 SV=2//6.4653e-124
MDP0000184324	86.6539	164.598	-0.92561	7.6196e-05	0.0068784	-//-
MDP0000185480	297.719	129.042	1.2061	1.51e-06	0.00025803	-//-
MDP0000185565	20.3885	0.592949	5.1037	6.521e-05	0.0060881	sp|Q9SND9|Y3028_ARATH Uncharacterized acetyltransferase At3g50280 OS=Arabidopsis thaliana GN=At3g50280 PE=3 SV=1//1.48144e-55
MDP0000187142	345.893	1035.28	-1.5816	1.1063e-16	1.7644e-13	-//-
MDP0000187872	292.433	170.239	0.78055	0.00033525	0.022914	sp|Q9FDW1|MYB44_ARATH Transcription factor MYB44 OS=Arabidopsis thaliana GN=MYB44 PE=2 SV=1//4.61447e-75
MDP0000188052	11133.7	20216.4	-0.86059	1.5049e-07	3.5295e-05	sp|Q9FJ95|DHSO_ARATH Sorbitol dehydrogenase OS=Arabidopsis thaliana GN=SDH PE=1 SV=1//0
MDP0000188077	762.588	184.193	2.0497	4.6957e-06	0.00068377	sp|P43296|RD19A_ARATH Cysteine proteinase RD19a OS=Arabidopsis thaliana GN=RD19A PE=2 SV=1//3.71877e-156
MDP0000188935	1842.78	3952.44	-1.1009	1.0169e-06	0.00018154	sp|O82013|HSP21_SOLPE 17.3 kDa class II heat shock protein OS=Solanum peruvianum PE=2 SV=1//6.81547e-50
MDP0000189200	22399.2	16168.4	0.47027	0.00033236	0.022749	sp|P43296|RD19A_ARATH Cysteine proteinase RD19a OS=Arabidopsis thaliana GN=RD19A PE=2 SV=1//0
MDP0000189446	28.9348	95.6249	-1.7246	1.5983e-07	3.6943e-05	-//-
MDP0000189624	162.187	375.004	-1.2092	3.7281e-10	1.5887e-07	-//-
MDP0000190398	23.9769	254.658	-3.4088	6.5891e-06	0.00092996	sp|Q67XQ0|Y4424_ARATH DUF21 domain-containing protein At4g14240 OS=Arabidopsis thaliana GN=CBSDUF1 PE=1 SV=1//0
MDP0000190871	896.467	553.543	0.69556	1.8738e-05	0.0022469	sp|Q9SZA7|DRL29_ARATH Probable disease resistance protein At4g33300 OS=Arabidopsis thaliana GN=At4g33300 PE=2 SV=3//0
MDP0000191455	79.8429	32.0031	1.319	6.8837e-05	0.0063442	sp|O81832|Y4729_ARATH G-type lectin S-receptor-like serine/threonine-protein kinase At4g27290 OS=Arabidopsis thaliana GN=At4g27290 PE=3 SV=4//4.71391e-95
MDP0000191557	288.971	439.345	-0.60443	0.00090413	0.048172	sp|Q9LX14|UFC_ARATH Protein UPSTREAM OF FLC OS=Arabidopsis thaliana GN=UFC PE=2 SV=1//1.22169e-28
MDP0000192235	8206.71	17740.9	-1.1122	1.7186e-15	2.4917e-12	sp|Q9SB81|PER42_ARATH Peroxidase 42 OS=Arabidopsis thaliana GN=PER42 PE=1 SV=2//6.73839e-180
MDP0000192363	448.318	275.735	0.70124	0.0007601	0.042336	sp|Q8L838|COG4_ARATH Conserved oligomeric Golgi complex subunit 4 OS=Arabidopsis thaliana GN=COG4 PE=2 SV=1//0
MDP0000192819	316.625	470.522	-0.57149	0.00091309	0.048433	-//-
MDP0000192850	217.621	118.553	0.87629	0.00013018	0.01045	sp|F4KD71|DUR3_ARATH Urea-proton symporter DUR3 OS=Arabidopsis thaliana GN=DUR3 PE=1 SV=1//1.62073e-67
MDP0000193139	4505.9	2328.37	0.95249	6.3412e-05	0.0059903	sp|Q9SI09|XERIC_ARATH Probable E3 ubiquitin-protein ligase XERICO OS=Arabidopsis thaliana GN=XERICO PE=1 SV=1//4.09213e-49
MDP0000193399	200.561	383.529	-0.93529	6.873e-07	0.00012946	sp|Q0ZPV7|CXE1_ACTER Carboxylesterase 1 OS=Actinidia eriantha GN=CXE1 PE=1 SV=1//1.79132e-117
MDP0000193780	232.238	139.814	0.7321	0.00054544	0.033006	sp|Q70PR7|VINSY_RAUSE Vinorine synthase OS=Rauvolfia serpentina GN=ACT PE=1 SV=2//1.53535e-68
MDP0000193819	567.007	369.582	0.61747	0.000191	0.014506	-//-
MDP0000193947	728.847	2406.13	-1.723	5.687e-18	1.1337e-14	-//-
MDP0000194336	504.472	903.045	-0.84002	1.1723e-07	2.8647e-05	sp|Q84WU2|UBP13_ARATH Ubiquitin carboxyl-terminal hydrolase 13 OS=Arabidopsis thaliana GN=UBP13 PE=1 SV=1//1.91317e-34
MDP0000194772	533.442	1019.72	-0.93477	0.0004086	0.026743	sp|Q93VR3|GME_ARATH GDP-mannose 3,5-epimerase OS=Arabidopsis thaliana GN=At5g28840 PE=1 SV=1//0
MDP0000195070	225.657	589.573	-1.3855	1.125e-14	1.2815e-11	sp|C0LGE0|Y1765_ARATH Probable LRR receptor-like serine/threonine-protein kinase At1g07650 OS=Arabidopsis thaliana GN=At1g07650 PE=1 SV=1//0
MDP0000195437	426.902	192.749	1.1472	4.0596e-07	7.993e-05	-//-
MDP0000195885	413781	164862	1.3276	1.9827e-05	0.0023539	sp|Q00985|ACCO1_MALDO 1-aminocyclopropane-1-carboxylate oxidase 1 OS=Malus domestica PE=1 SV=1//0
MDP0000197360	2425.31	1607.54	0.59331	0.00028511	0.020061	sp|P43297|RD21A_ARATH Cysteine proteinase RD21a OS=Arabidopsis thaliana GN=RD21A PE=1 SV=1//1.18145e-39
MDP0000198091	73.9113	29.3374	1.3331	0.00010764	0.0090826	sp|A7S4N4|SERIC_NEMVE Probable serine incorporator OS=Nematostella vectensis GN=serinc PE=3 SV=1//3.90693e-16
MDP0000198152	86.82	23.9229	1.8596	1.0246e-06	0.00018223	sp|B3LF83|Y74B2_ARATH Probable inactive linolenate hydroperoxide lyase OS=Arabidopsis thaliana GN=CYP74B2 PE=2 SV=1//5.03184e-07
MDP0000198451	3854.84	5461.67	-0.50267	0.00029254	0.020463	sp|O49169|EF1A_MANES Elongation factor 1-alpha OS=Manihot esculenta GN=EF1 PE=3 SV=1//0
MDP0000198724	260.699	521.101	-0.99918	2.0407e-08	6.1295e-06	sp|O64481|SBT25_ARATH Subtilisin-like protease SBT2.5 OS=Arabidopsis thaliana GN=SBT2.5 PE=2 SV=1//0
MDP0000198741	121.539	17.4926	2.7966	1.8192e-10	8.5332e-08	sp|Q56WF8|SCP48_ARATH Serine carboxypeptidase-like 48 OS=Arabidopsis thaliana GN=SCPL48 PE=2 SV=2//0
MDP0000199234	335.819	169.265	0.9884	4.2612e-07	8.3124e-05	sp|Q9C942|CSE_ARATH Caffeoylshikimate esterase OS=Arabidopsis thaliana GN=CSE PE=1 SV=1//4.2543e-34
MDP0000200896	1132.28	5317.78	-2.2316	2.547e-32	1.5233e-28	sp|Q9ZUN4|ACCO1_ARATH 1-aminocyclopropane-1-carboxylate oxidase 1 OS=Arabidopsis thaliana GN=ACO1 PE=2 SV=1//3.80547e-164
MDP0000201865	98.8484	222.947	-1.1734	0.00041506	0.027036	sp|Q9SB75|CSLC5_ARATH Probable xyloglucan glycosyltransferase 5 OS=Arabidopsis thaliana GN=CSLC5 PE=1 SV=1//0
MDP0000203303	21.1171	51.6393	-1.2901	0.00089819	0.047962	sp|Q9ZPW2|APC10_ARATH Anaphase-promoting complex subunit 10 OS=Arabidopsis thaliana GN=APC10 PE=1 SV=2//3.47951e-07
MDP0000203930	419.286	1035.5	-1.3043	2.2914e-15	3.2245e-12	-//-
MDP0000204225	1139.16	555.612	1.0358	2.738e-10	1.2129e-07	sp|Q8LGU1|AB8C_ARATH ABC transporter C family member 8 OS=Arabidopsis thaliana GN=ABCC8 PE=2 SV=3//0
MDP0000204864	170.93	73.4053	1.2194	7.6976e-07	0.00014165	-//-
MDP0000205662	1666.55	1030.15	0.69401	0.00067454	0.038547	-//-
MDP0000205890	204.226	99.8519	1.0323	9.1524e-06	0.0012583	sp|A5HBK6|CFI_PYRCO Chalcone--flavonone isomerase OS=Pyrus communis GN=CHI PE=2 SV=1//3.81681e-146
MDP0000206093	32.1113	2.93401	3.4521	3.5037e-07	7.0434e-05	-//-
MDP0000206118	339.054	216.326	0.64831	0.00068767	0.039122	sp|Q8WXK1|ASB15_HUMAN Ankyrin repeat and SOCS box protein 15 OS=Homo sapiens GN=ASB15 PE=2 SV=3//4.07643e-13
MDP0000206715	762.722	1409.39	-0.88584	4.081e-09	1.4463e-06	sp|Q0ZPV7|CXE1_ACTER Carboxylesterase 1 OS=Actinidia eriantha GN=CXE1 PE=1 SV=1//6.29097e-71
MDP0000207103	165.903	296.206	-0.83626	0.00057048	0.034118	sp|Q9FYV1|INO1_SESIN Inositol-3-phosphate synthase OS=Sesamum indicum PE=2 SV=1//0
MDP0000207761	221.173	125.894	0.81297	0.00018415	0.014074	sp|Q8W486|Y1491_ARATH Uncharacterized protein At1g04910 OS=Arabidopsis thaliana GN=At1g04910 PE=2 SV=1//8.88412e-64
MDP0000207774	196.517	38.8542	2.3385	5.8295e-07	0.00011068	sp|Q00874|DR100_ARATH DNA-damage-repair/toleration protein DRT100 OS=Arabidopsis thaliana GN=DRT100 PE=2 SV=2//4.92602e-142
MDP0000208069	210.289	82.0711	1.3574	9.9491e-09	3.2382e-06	sp|D4Q9Z5|SGT3_SOYBN Soyasaponin III rhamnosyltransferase OS=Glycine max GN=GmSGT3 PE=1 SV=1//2.00777e-107
MDP0000208072	91.5646	168.629	-0.88099	0.00031318	0.021622	sp|O64728|STI_ARATH Protein STICHEL OS=Arabidopsis thaliana GN=STI PE=1 SV=2//0
MDP0000208402	108.609	28.8714	1.9114	6.7194e-08	1.7284e-05	sp|P0DKI6|Y1332_ARATH Probable receptor-like protein kinase At1g33260 OS=Arabidopsis thaliana GN=At1g33260 PE=2 SV=1//8.00011e-111
MDP0000208418	120.605	209.413	-0.79606	0.00024683	0.017866	sp|Q6NUH2|NAA40_XENLA N-alpha-acetyltransferase 40 OS=Xenopus laevis GN=naa40 PE=2 SV=1//6.226e-23
MDP0000208850	544.477	306.034	0.83118	2.0577e-06	0.00034065	sp|Q9T0A4|NDHS_ARATH NAD(P)H-quinone oxidoreductase subunit S, chloroplastic OS=Arabidopsis thaliana GN=ndhS PE=1 SV=1//1.28234e-75
MDP0000209368	44.6975	12.417	1.8479	0.00013828	0.01099	sp|Q9URY7|FMDA_SCHPO Putative formamidase C869.04 OS=Schizosaccharomyces pombe (strain 972 / ATCC 24843) GN=SPAC869.04 PE=3 SV=1//1.53301e-46
MDP0000209662	46.5918	12.4203	1.9074	0.00075091	0.041971	sp|P22242|DRPE_CRAPL Desiccation-related protein PCC13-62 OS=Craterostigma plantagineum PE=2 SV=1//1.47534e-125
MDP0000209713	72.3892	146.611	-1.0181	6.9084e-05	0.0063442	sp|Q39202|RLK1_ARATH G-type lectin S-receptor-like serine/threonine-protein kinase RLK1 OS=Arabidopsis thaliana GN=RLK1 PE=2 SV=2//0
MDP0000210110	1181.25	751.845	0.6518	2.9233e-05	0.0032079	sp|Q40517|NTF3_TOBAC Mitogen-activated protein kinase homolog NTF3 OS=Nicotiana tabacum GN=NTF3 PE=1 SV=1//0
MDP0000211252	211.852	83.859	1.337	6.6096e-06	0.0009301	sp|Q9FLN0|GLIP1_ARATH GDSL esterase/lipase 1 OS=Arabidopsis thaliana GN=GLIP1 PE=1 SV=1//3.11422e-104
MDP0000211661	1641.35	963.654	0.76829	3.3119e-05	0.0035379	sp|D7SFH9|GPDL2_ARATH Glycerophosphodiester phosphodiesterase protein kinase domain-containing GDPDL2 OS=Arabidopsis thaliana GN=GDPDL2 PE=1 SV=1//3.83996e-90
MDP0000211981	759.993	1405.04	-0.88655	3.7231e-09	1.3394e-06	sp|Q7DM58|AB4C_ARATH ABC transporter C family member 4 OS=Arabidopsis thaliana GN=ABCC4 PE=2 SV=2//0
MDP0000212077	63.9707	125.618	-0.97356	0.00029613	0.020653	sp|Q66GM8|PAE10_ARATH Pectin acetylesterase 10 OS=Arabidopsis thaliana GN=PAE10 PE=2 SV=1//8.87287e-63
MDP0000212178	0	9.2089	#NAME?	0.00034287	0.023256	sp|Q9ZWS6|ARR6_ARATH Two-component response regulator ARR6 OS=Arabidopsis thaliana GN=ARR6 PE=1 SV=2//5.40721e-73
MDP0000212363	703.048	1600.57	-1.1869	1.8592e-07	4.2157e-05	sp|Q0ZPV7|CXE1_ACTER Carboxylesterase 1 OS=Actinidia eriantha GN=CXE1 PE=1 SV=1//6.29603e-115
MDP0000212751	165.037	45.8608	1.8475	2.6281e-12	1.6545e-09	sp|Q9LUQ5|UBC25_ARATH Probable ubiquitin-conjugating enzyme E2 25 OS=Arabidopsis thaliana GN=UBC25 PE=2 SV=1//5.44945e-112
MDP0000212988	140.175	75.4966	0.89274	0.00074822	0.04187	sp|Q4UL00|Y922_RICFE Putative ankyrin repeat protein RF_0922 OS=Rickettsia felis (strain ATCC VR-1525 / URRWXCal2) GN=RF_0922 PE=4 SV=1//7.56628e-08
MDP0000213640	1626.17	920.965	0.82025	2.9727e-07	6.1571e-05	sp|Q8S528|AL2B7_ARATH Aldehyde dehydrogenase family 2 member B7, mitochondrial OS=Arabidopsis thaliana GN=ALDH2B7 PE=2 SV=2//0
MDP0000213770	187.497	80.6444	1.2172	6.2627e-05	0.0059452	sp|Q8VZR7|PTR30_ARATH Protein NRT1/ PTR FAMILY 5.1 OS=Arabidopsis thaliana GN=NPF5.1 PE=2 SV=2//0
MDP0000214285	282.417	466.009	-0.72253	6.4479e-05	0.0060491	sp|Q9FMU6|MPCP3_ARATH Mitochondrial phosphate carrier protein 3, mitochondrial OS=Arabidopsis thaliana GN=MPT3 PE=2 SV=1//0
MDP0000216212	652.094	953.658	-0.54839	0.000675	0.038547	sp|Q5HZ38|GRIK2_ARATH Serine/threonine-protein kinase GRIK2 OS=Arabidopsis thaliana GN=GRIK2 PE=1 SV=1//4.24584e-178
MDP0000218748	254.243	84.4262	1.5904	2.02e-12	1.324e-09	sp|C0LGS2|Y4361_ARATH Probable LRR receptor-like serine/threonine-protein kinase At4g36180 OS=Arabidopsis thaliana GN=At4g36180 PE=2 SV=1//9.19338e-24
MDP0000219021	1899.1	2915.09	-0.61823	5.1849e-06	0.00074273	sp|Q8LEF6|AB11I_ARATH ABC transporter I family member 11, chloroplastic OS=Arabidopsis thaliana GN=ABCI11 PE=2 SV=1//2.68769e-102
MDP0000219093	110.122	219.447	-0.99476	9.6785e-06	0.0013155	sp|Q9C9M6|ASF1A_ARATH Probable histone chaperone ASF1A OS=Arabidopsis thaliana GN=ASF1A PE=2 SV=1//3.55046e-98
MDP0000219180	1136.7	798.04	0.51032	0.00063329	0.036996	sp|Q9CAJ9|Y1385_ARATH BTB/POZ domain-containing protein At1g63850 OS=Arabidopsis thaliana GN=At1g63850 PE=1 SV=1//5.43815e-18
MDP0000219292	32.1845	8.4449	1.9302	0.00062162	0.036454	sp|O81832|Y4729_ARATH G-type lectin S-receptor-like serine/threonine-protein kinase At4g27290 OS=Arabidopsis thaliana GN=At4g27290 PE=3 SV=4//1.67982e-37
MDP0000219689	3293.92	2277.31	0.53247	9.334e-05	0.0080466	sp|Q8LBB2|KING1_ARATH SNF1-related protein kinase regulatory subunit gamma-1 OS=Arabidopsis thaliana GN=KING1 PE=1 SV=2//0
MDP0000220523	1741.64	594.825	1.5499	7.1102e-25	3.7798e-21	sp|Q9C9W9|ADO3_ARATH Adagio protein 3 OS=Arabidopsis thaliana GN=ADO3 PE=1 SV=1//0
MDP0000221561	34406.5	22544.2	0.60992	4.7069e-06	0.00068377	sp|P51615|MAOX_VITVI NADP-dependent malic enzyme OS=Vitis vinifera PE=2 SV=1//0
MDP0000221576	188.267	104.858	0.84435	0.00012047	0.0099012	sp|O48963|PHOT1_ARATH Phototropin-1 OS=Arabidopsis thaliana GN=PHOT1 PE=1 SV=1//1.60647e-26
MDP0000222217	1448.93	905.343	0.67845	5.2595e-06	0.00075117	sp|O24467|LE14B_PRUAR LEC14B homolog OS=Prunus armeniaca PE=2 SV=1//0
MDP0000223057	304.554	104.361	1.5451	9.878e-14	9.0888e-11	-//-
MDP0000223309	3416.91	1983.08	0.78495	2.1898e-08	6.4278e-06	sp|Q6Z4H0|6PGL2_ORYSJ Probable 6-phosphogluconolactonase 2 OS=Oryza sativa subsp. japonica GN=Os07g0604000 PE=2 SV=1//2.36719e-119
MDP0000223447	91.2905	222.018	-1.2821	8.5977e-05	0.0076036	sp|Q9M158|STR4_ARATH Rhodanese-like domain-containing protein 4, chloroplastic OS=Arabidopsis thaliana GN=STR4 PE=1 SV=2//3.84604e-94
MDP0000223749	375.734	188.633	0.99413	1.6692e-07	3.803e-05	-//-
MDP0000224830	204.447	340.629	-0.73647	5.7088e-05	0.0054847	sp|Q6DST1|Y1465_ARATH Late embryogenesis abundant protein At1g64065 OS=Arabidopsis thaliana GN=At1g64065 PE=2 SV=1//2.91164e-06
MDP0000224857	262.483	460.671	-0.81151	0.00040519	0.026559	sp|O22898|LACS1_ARATH Long chain acyl-CoA synthetase 1 OS=Arabidopsis thaliana GN=LACS1 PE=2 SV=1//0
MDP0000226218	404.876	640.497	-0.66171	8.358e-05	0.0074467	sp|O49460|PHB1_ARATH Prohibitin-1, mitochondrial OS=Arabidopsis thaliana GN=PHB1 PE=1 SV=1//5.5635e-156
MDP0000226571	190.664	309.929	-0.7009	0.0004256	0.027422	sp|Q2MHE4|HT1_ARATH Serine/threonine-protein kinase HT1 OS=Arabidopsis thaliana GN=HT1 PE=1 SV=1//2.76523e-50
MDP0000227287	1875.53	730.892	1.3596	5.8798e-20	1.7582e-16	sp|Q8W3Z1|BAMS_BETPL Beta-amyrin synthase OS=Betula platyphylla GN=OSCBPY PE=1 SV=1//0
MDP0000228370	154.62	285.931	-0.88694	1.4477e-05	0.0018471	sp|Q40316|VESTR_MEDSA Vestitone reductase OS=Medicago sativa PE=1 SV=1//4.87772e-137
MDP0000228457	697.998	1026.21	-0.55603	0.00038773	0.025587	-//-
MDP0000229393	202.784	60.9952	1.7332	1.7379e-12	1.1711e-09	sp|Q43125|CRY1_ARATH Cryptochrome-1 OS=Arabidopsis thaliana GN=CRY1 PE=1 SV=2//0
MDP0000230552	1565.75	946.088	0.72681	2.3387e-06	0.00037803	sp|Q9LRR4|R13L1_ARATH Putative disease resistance RPP13-like protein 1 OS=Arabidopsis thaliana GN=RPPL1 PE=3 SV=1//4.59647e-155
MDP0000231076	650.607	967.631	-0.57267	0.0002223	0.016498	sp|Q08632|SDR1_PICAB Short-chain type dehydrogenase/reductase OS=Picea abies PE=2 SV=1//5.46059e-80
MDP0000231179	31.8011	7.33536	2.1161	0.00014481	0.011395	sp|Q9SRK7|AZG1_ARATH Adenine/guanine permease AZG1 OS=Arabidopsis thaliana GN=AZG1 PE=2 SV=1//0
MDP0000231242	2146.87	2994.26	-0.47997	0.00062222	0.036454	sp|P93051|ERDL7_ARATH Sugar transporter ERD6-like 7 OS=Arabidopsis thaliana GN=At2g48020 PE=2 SV=2//0
MDP0000231363	300.055	484.451	-0.69112	6.4975e-05	0.0060836	sp|O65731|RS5_CICAR 40S ribosomal protein S5 (Fragment) OS=Cicer arietinum GN=RPS5 PE=2 SV=1//6.73802e-131
MDP0000231391	2417.32	1483.51	0.70439	5.3821e-05	0.0052552	sp|Q9SIT1|TMK3_ARATH Receptor-like kinase TMK3 OS=Arabidopsis thaliana GN=TMK3 PE=2 SV=1//1.82709e-71
MDP0000231619	538.229	195.159	1.4636	4.9371e-15	5.9054e-12	sp|Q9SV13|SUT31_ARATH Sulfate transporter 3.1 OS=Arabidopsis thaliana GN=SULTR3;1 PE=2 SV=1//0
MDP0000232035	47.2773	8.89753	2.4097	3.1033e-05	0.0033592	sp|Q9SJK3|AGO5_ARATH Protein argonaute 5 OS=Arabidopsis thaliana GN=AGO5 PE=1 SV=2//0
MDP0000232080	1049.67	517.794	1.0195	3.8671e-07	7.6772e-05	sp|Q93ZT5|EDL3_ARATH EID1-like F-box protein 3 OS=Arabidopsis thaliana GN=EDL3 PE=2 SV=1//2.40555e-88
MDP0000232445	411.059	273.806	0.58619	0.00094518	0.049506	sp|Q96288|BBX24_ARATH B-box zinc finger protein 24 OS=Arabidopsis thaliana GN=BBX24 PE=1 SV=1//4.89291e-62
MDP0000232764	11.2462	36.4443	-1.6963	0.00075498	0.042149	sp|Q93VV5|PTR16_ARATH Protein NRT1/ PTR FAMILY 4.3 OS=Arabidopsis thaliana GN=NPF4.3 PE=2 SV=1//0
MDP0000233037	99.1859	44.0305	1.1716	6.0961e-05	0.0058101	sp|Q9XIW0|CIPK7_ARATH CBL-interacting serine/threonine-protein kinase 7 OS=Arabidopsis thaliana GN=CIPK7 PE=1 SV=1//4.69394e-156
MDP0000233229	477.337	261.845	0.8663	1.4793e-06	0.00025368	-//-
MDP0000233356	2011.46	1352.48	0.57264	4.7131e-05	0.0046881	sp|P48620|FAD3C_SESIN Omega-3 fatty acid desaturase, chloroplastic OS=Sesamum indicum GN=FAD7 PE=2 SV=1//0
MDP0000233474	135.323	60.5634	1.1599	4.3726e-05	0.0043859	sp|Q9SPL4|AMP22_MACIN Vicilin-like antimicrobial peptides 2-2 OS=Macadamia integrifolia GN=AMP2-2 PE=2 SV=1//1.71729e-20
MDP0000233546	23.5957	186.645	-2.9837	2.1651e-06	0.00035721	sp|Q84VY3|STAD6_ARATH Acyl-[acyl-carrier-protein] desaturase 6, chloroplastic OS=Arabidopsis thaliana GN=S-ACP-DES6 PE=2 SV=2//0
MDP0000233842	331.103	202.863	0.70678	0.00018939	0.014429	sp|O35459|ECH1_MOUSE Delta(3,5)-Delta(2,4)-dienoyl-CoA isomerase, mitochondrial OS=Mus musculus GN=Ech1 PE=1 SV=1//9.69021e-72
MDP0000234215	293.256	100.289	1.548	1.1849e-13	1.0696e-10	sp|Q6LA42|APRR5_ARATH Two-component response regulator-like APRR5 OS=Arabidopsis thaliana GN=APRR5 PE=1 SV=2//1.13408e-88
MDP0000234291	133.368	276.253	-1.0506	1.4822e-05	0.0018761	sp|Q9LEY1|SCP35_ARATH Serine carboxypeptidase-like 35 OS=Arabidopsis thaliana GN=SCPL35 PE=2 SV=1//0
MDP0000234499	674.63	122.839	2.4573	4.1957e-06	0.00062343	sp|Q7F9K4|BGL10_ORYSJ Beta-glucosidase 10 OS=Oryza sativa subsp. japonica GN=BGLU10 PE=2 SV=1//0
MDP0000234756	573.269	138.334	2.0511	6.9503e-20	1.9561e-16	-//-
MDP0000234947	831.134	442.051	0.91087	2.0454e-08	6.1295e-06	sp|P93111|HEM11_CUCSA Glutamyl-tRNA reductase 1, chloroplastic OS=Cucumis sativus GN=HEMA1 PE=2 SV=1//0
MDP0000235029	275.898	445.536	-0.69141	0.00011717	0.0097493	sp|C0LGR3|Y4265_ARATH Probable LRR receptor-like serine/threonine-protein kinase At4g26540 OS=Arabidopsis thaliana GN=At4g26540 PE=2 SV=1//0
MDP0000235613	378.663	168.884	1.1649	7.3935e-07	0.00013764	sp|P93788|REMO_SOLTU Remorin OS=Solanum tuberosum PE=1 SV=1//4.15313e-43
MDP0000237850	3086.75	2030.83	0.60402	0.0001029	0.0087139	sp|Q99685|MGLL_HUMAN Monoglyceride lipase OS=Homo sapiens GN=MGLL PE=1 SV=2//4.30591e-37
MDP0000237883	150.219	82.4149	0.86609	0.00071862	0.040498	sp|Q9FLG2|MRS22_ARATH Magnesium transporter MRS2-2 OS=Arabidopsis thaliana GN=MRS2-2 PE=2 SV=1//0
MDP0000237977	1229.39	743.978	0.72461	1.6323e-05	0.0020337	-//-
MDP0000237978	1857.88	1000.7	0.89265	2.2632e-05	0.0025967	sp|Q6EI05|GAIPB_CUCMA DELLA protein GAIP-B OS=Cucurbita maxima GN=GAIPB PE=2 SV=1//0
MDP0000238258	228.031	439.766	-0.94751	3.8552e-07	7.6772e-05	-//-
MDP0000238581	312.013	130.268	1.2601	1.1656e-08	3.7179e-06	sp|Q9SZG0|HHP4_ARATH Heptahelical transmembrane protein 4 OS=Arabidopsis thaliana GN=HHP4 PE=2 SV=1//0
MDP0000238674	17.0782	58.7137	-1.7815	3.232e-05	0.003475	sp|Q940B8|KIN13_ARATH Kinesin-13A OS=Arabidopsis thaliana GN=KINESIN-13A PE=1 SV=1//8.25186e-167
MDP0000238682	1246.65	797.689	0.64415	1.763e-05	0.0021408	sp|Q8GYD9|SDE3_ARATH Probable RNA helicase SDE3 OS=Arabidopsis thaliana GN=SDE3 PE=1 SV=1//1.02047e-52
MDP0000238878	48.5537	158.984	-1.7112	8.7102e-11	4.2963e-08	sp|Q9LES2|UBA2A_ARATH UBP1-associated protein 2A OS=Arabidopsis thaliana GN=UBA2A PE=1 SV=1//1.94183e-06
MDP0000238941	226.696	390.465	-0.78444	1.7558e-05	0.0021408	sp|Q93ZG9|FKB53_ARATH Peptidyl-prolyl cis-trans isomerase FKBP53 OS=Arabidopsis thaliana GN=FKBP53 PE=1 SV=1//3.60795e-74
MDP0000238943	599.01	892.593	-0.57542	0.00026407	0.018942	sp|Q9LUJ5|EBP2_ARATH Probable rRNA-processing protein EBP2 homolog OS=Arabidopsis thaliana GN=At3g22660 PE=2 SV=1//8.95582e-106
MDP0000239746	138.314	57.5817	1.2643	0.0006611	0.038033	sp|O23969|SF21_HELAN Pollen-specific protein SF21 OS=Helianthus annuus GN=SF21 PE=2 SV=1//4.16284e-133
MDP0000240094	2168.32	3674.71	-0.76105	5.164e-05	0.0050837	sp|A2YMR0|NAC10_ORYSI NAC transcription factor ONAC010 OS=Oryza sativa subsp. indica GN=ONAC010 PE=3 SV=1//1.41861e-38
MDP0000240189	4187.68	1856.5	1.1736	0.00091188	0.048433	-//-
MDP0000240828	7520.07	5386.83	0.48131	0.00034884	0.023507	sp|Q9SGY2|ACLA1_ARATH ATP-citrate synthase alpha chain protein 1 OS=Arabidopsis thaliana GN=ACLA-1 PE=1 SV=1//0
MDP0000241173	4920.53	3089.53	0.67143	7.8515e-07	0.00014338	sp|P48534|APX1_PEA L-ascorbate peroxidase, cytosolic OS=Pisum sativum GN=APX1 PE=1 SV=2//3.05592e-11
MDP0000241469	2547.2	1814.55	0.4893	0.00049299	0.030633	sp|Q9FLQ7|FH20_ARATH Formin-like protein 20 OS=Arabidopsis thaliana GN=FH20 PE=2 SV=3//0
MDP0000241540	194.714	375.599	-0.94784	4.7132e-07	9.1298e-05	sp|Q969X6|CIR1A_HUMAN Cirhin OS=Homo sapiens GN=CIRH1A PE=1 SV=1//1.28847e-36
MDP0000242622	4608.65	2882.81	0.67687	1.215e-06	0.00021215	sp|P43297|RD21A_ARATH Cysteine proteinase RD21a OS=Arabidopsis thaliana GN=RD21A PE=1 SV=1//0
MDP0000243083	147.988	39.0853	1.9208	0.00018922	0.014429	-//-
MDP0000243375	209.832	385.239	-0.87652	0.00020665	0.015425	sp|Q94AW5|ERF03_ARATH Ethylene-responsive transcription factor ERF003 OS=Arabidopsis thaliana GN=ERF003 PE=2 SV=1//1.09813e-58
MDP0000243498	612.515	295.718	1.0505	3.3195e-07	6.7012e-05	sp|Q564G7|GMGT1_CYATE Galactomannan galactosyltransferase 1 OS=Cyamopsis tetragonoloba GN=GMGT1 PE=1 SV=1//2.67544e-107
MDP0000244211	1459.44	659.143	1.1468	7.5635e-14	7.411e-11	sp|Q6R3L0|YSL1_ARATH Metal-nicotianamine transporter YSL1 OS=Arabidopsis thaliana GN=YSL1 PE=2 SV=2//0
MDP0000244216	43.4873	93.7752	-1.1086	0.00083246	0.04526	sp|O22898|LACS1_ARATH Long chain acyl-CoA synthetase 1 OS=Arabidopsis thaliana GN=LACS1 PE=2 SV=1//7.92419e-58
MDP0000244506	518.898	315.449	0.71804	3.8005e-05	0.0038937	sp|Q8RWW0|ALE2_ARATH Receptor-like serine/threonine-protein kinase ALE2 OS=Arabidopsis thaliana GN=ALE2 PE=1 SV=1//0
MDP0000244872	84.3308	37.7532	1.1595	0.00034365	0.023256	sp|Q8RWR1|JMJ30_ARATH Putative lysine-specific demethylase JMJD5 OS=Arabidopsis thaliana GN=JMJD5 PE=2 SV=1//0
MDP0000244968	277.779	115.59	1.2649	2.5331e-09	9.3951e-07	sp|Q94K05|TCPQ_ARATH T-complex protein 1 subunit theta OS=Arabidopsis thaliana GN=CCT8 PE=1 SV=1//0
MDP0000245693	12963.3	8655.43	0.58276	2.2538e-05	0.0025921	sp|P38546|RAN1_SOLLC GTP-binding nuclear protein Ran1 OS=Solanum lycopersicum GN=RAN1 PE=2 SV=1//9.02462e-10
MDP0000246491	926.131	1771.32	-0.93554	1.7265e-10	8.2604e-08	sp|Q8VZ95|VAP11_ARATH Vesicle-associated protein 1-1 OS=Arabidopsis thaliana GN=PVA11 PE=1 SV=1//8.14974e-68
MDP0000246810	166.829	270.257	-0.69596	0.0005644	0.033839	sp|P34091|RL6_MESCR 60S ribosomal protein L6 OS=Mesembryanthemum crystallinum GN=RPL6 PE=2 SV=1//7.85132e-112
MDP0000246967	174.668	85.3855	1.0326	0.00041787	0.027091	sp|Q9SNB4|PCL1_ARATH Transcription factor LUX OS=Arabidopsis thaliana GN=LUX PE=1 SV=1//1.50196e-16
MDP0000247270	0.588698	15.1516	-4.6858	4.4921e-05	0.0044776	sp|Q67Y83|SCP51_ARATH Serine carboxypeptidase-like 51 OS=Arabidopsis thaliana GN=SCPL51 PE=2 SV=2//3.60875e-149
MDP0000247369	139.377	251.474	-0.85142	2.4642e-05	0.0027741	sp|Q6WG30|T5H_TAXCU Taxadiene 5-alpha hydroxylase OS=Taxus cuspidata PE=1 SV=2//1.63797e-86
MDP0000247378	1951.64	2771.29	-0.50587	0.00031275	0.021622	sp|Q9FL33|MCM3_ARATH DNA replication licensing factor MCM3 OS=Arabidopsis thaliana GN=MCM3 PE=1 SV=1//0
MDP0000247791	4870.94	3157.07	0.62561	8.1883e-06	0.0011356	sp|Q9C958|SRK2B_ARATH Serine/threonine-protein kinase SRK2B OS=Arabidopsis thaliana GN=SRK2B PE=1 SV=1//0
MDP0000247926	414.803	196.333	1.0791	1.5434e-08	4.8264e-06	sp|O23482|OPT3_ARATH Oligopeptide transporter 3 OS=Arabidopsis thaliana GN=OPT3 PE=2 SV=3//0
MDP0000248312	116.567	37.7498	1.6266	1.5251e-07	3.5422e-05	sp|Q8VZ02|BH048_ARATH Transcription factor bHLH48 OS=Arabidopsis thaliana GN=BHLH48 PE=2 SV=1//1.7095e-86
MDP0000248567	446.428	240.781	0.8907	8.4748e-07	0.00015243	sp|Q9M7Q3|AI5L6_ARATH ABSCISIC ACID-INSENSITIVE 5-like protein 6 OS=Arabidopsis thaliana GN=ABF3 PE=1 SV=1//3.41602e-99
MDP0000248765	172.621	69.6101	1.3102	8.8796e-08	2.2013e-05	sp|Q6LA42|APRR5_ARATH Two-component response regulator-like APRR5 OS=Arabidopsis thaliana GN=APRR5 PE=1 SV=2//1.84587e-103
MDP0000249384	846.142	561.491	0.59164	0.00070464	0.039992	sp|Q0WRX3|SCP40_ARATH Serine carboxypeptidase-like 40 OS=Arabidopsis thaliana GN=SCPL40 PE=2 SV=2//0
MDP0000249462	2127.3	1365.83	0.63924	6.9351e-06	0.00097021	-//-
MDP0000249969	374.438	246.198	0.60491	0.00088384	0.047354	sp|Q94CD5|ATG7_ARATH Ubiquitin-like modifier-activating enzyme atg7 OS=Arabidopsis thaliana GN=ATG7 PE=1 SV=1//0
MDP0000250546	4967.78	11800.6	-1.2482	3.0049e-19	7.1884e-16	sp|Q9FJ95|DHSO_ARATH Sorbitol dehydrogenase OS=Arabidopsis thaliana GN=SDH PE=1 SV=1//0
MDP0000251031	66.9881	135.828	-1.0198	0.00010759	0.0090826	sp|Q8H124|Y2446_ARATH Uncharacterized protein At2g34460, chloroplastic OS=Arabidopsis thaliana GN=At2g34460 PE=2 SV=1//2.55992e-83
MDP0000251531	1381.36	433.107	1.6733	5.7199e-11	2.9113e-08	sp|P28475|S6PD_MALDO NADP-dependent D-sorbitol-6-phosphate dehydrogenase OS=Malus domestica GN=S6PDH PE=2 SV=1//0
MDP0000251701	236.906	139.661	0.76238	0.00064726	0.037557	sp|Q0WUG6|SBT61_ARATH Subtilisin-like protease SBT6.1 OS=Arabidopsis thaliana GN=SBT6.1 PE=1 SV=1//0
MDP0000252855	11056	3868.38	1.515	4.5505e-08	1.23e-05	sp|Q9FJZ3|MAN7_ARATH Mannan endo-1,4-beta-mannosidase 7 OS=Arabidopsis thaliana GN=MAN7 PE=2 SV=1//0
MDP0000253300	85.1276	28.9703	1.5551	4.7162e-06	0.00068377	sp|Q9ZVH8|RDO2_ARATH Transcription elongation factor TFIIS OS=Arabidopsis thaliana GN=TFIIS PE=1 SV=1//9.12321e-10
MDP0000253714	283.807	532.643	-0.90826	1.5157e-07	3.5374e-05	sp|Q6NM73|CRRS3_ARATH Cysteine-rich repeat secretory protein 3 OS=Arabidopsis thaliana GN=CRRSP3 PE=1 SV=1//4.68192e-116
MDP0000253802	1189.77	783.289	0.60307	0.00012167	0.0099507	sp|Q6YU51|DXS2_ORYSJ Probable 1-deoxy-D-xylulose-5-phosphate synthase 2, chloroplastic OS=Oryza sativa subsp. japonica GN=Os07g0190000 PE=2 SV=1//0
MDP0000254122	209.305	102.928	1.024	9.6115e-06	0.0013139	sp|Q9FL28|FLS2_ARATH LRR receptor-like serine/threonine-protein kinase FLS2 OS=Arabidopsis thaliana GN=FLS2 PE=1 SV=1//0
MDP0000254826	169.336	91.6894	0.88507	0.00033653	0.022951	sp|P48534|APX1_PEA L-ascorbate peroxidase, cytosolic OS=Pisum sativum GN=APX1 PE=1 SV=2//4.98321e-34
MDP0000254933	229.038	99.9289	1.1966	3.8314e-06	0.00058381	-//-
MDP0000255048	80.1479	23.4196	1.7749	8.1663e-07	0.00014744	sp|Q9LYT3|TT12_ARATH Protein TRANSPARENT TESTA 12 OS=Arabidopsis thaliana GN=TT12 PE=2 SV=1//1.54499e-98
MDP0000255267	66.7828	121.876	-0.86786	0.00071635	0.040417	-//-
MDP0000255402	150.359	73.1071	1.0403	0.00062042	0.036454	-//-
MDP0000255411	76.2507	182.511	-1.2592	2.6925e-07	5.7002e-05	-//-
MDP0000255770	88.3494	153.579	-0.79769	0.00057542	0.034285	-//-
MDP0000256194	158.239	314.902	-0.99279	4.9972e-07	9.6407e-05	sp|Q6ZGP8|TPP4_ORYSJ Probable trehalose-phosphate phosphatase 4 OS=Oryza sativa subsp. japonica GN=TPP4 PE=2 SV=1//4.31592e-115
MDP0000256258	553.768	362.136	0.61275	0.00020936	0.015603	sp|Q8R1R3|STAR7_MOUSE StAR-related lipid transfer protein 7, mitochondrial OS=Mus musculus GN=Stard7 PE=2 SV=2//2.26145e-11
MDP0000256392	1031.9	1553.91	-0.59061	4.8082e-05	0.0047728	sp|Q40863|EMB8_PICGL Embryogenesis-associated protein EMB8 OS=Picea glauca GN=EMB8 PE=2 SV=1//5.03282e-35
MDP0000256469	873.045	1253.52	-0.52186	0.00070749	0.040012	sp|Q9S7J8|HMA7_ARATH Copper-transporting ATPase RAN1 OS=Arabidopsis thaliana GN=RAN1 PE=1 SV=1//0
MDP0000256805	86.3926	173.049	-1.0022	3.2296e-05	0.003475	-//-
MDP0000257842	862.967	1697.32	-0.97588	7.0916e-08	1.8048e-05	-//-
MDP0000257872	399.233	237.63	0.74851	2.4478e-05	0.0027687	sp|O81884|GALDH_ARATH L-galactose dehydrogenase OS=Arabidopsis thaliana GN=LGALDH PE=1 SV=1//0
MDP0000258343	2478.15	1556.67	0.6708	2.6193e-06	0.00042054	sp|Q9CAI3|CADH1_ARATH Probable cinnamyl alcohol dehydrogenase 1 OS=Arabidopsis thaliana GN=CAD1 PE=2 SV=1//0
MDP0000258775	115.085	678.742	-2.5602	6.1534e-09	2.0733e-06	-//-
MDP0000258950	813.009	530.445	0.61607	9.0574e-05	0.0078812	-//-
MDP0000258979	54.7716	17.6579	1.6331	7.5815e-05	0.006857	sp|Q70DU8|AL3H1_ARATH Aldehyde dehydrogenase family 3 member H1 OS=Arabidopsis thaliana GN=ALDH3H1 PE=1 SV=2//0
MDP0000259138	10.5167	337.708	-5.005	8.0019e-07	0.00014557	-//-
MDP0000259139	216.409	353.338	-0.70729	0.00026983	0.019269	sp|Q9LBW5|PHI_MYCGS 3-hexulose-6-phosphate isomerase OS=Mycobacterium gastri GN=rmpB PE=2 SV=1//2.98751e-15
MDP0000259546	817.191	423.736	0.94751	6.0374e-05	0.0057656	sp|Q682S0|RPT2_ARATH Root phototropism protein 2 OS=Arabidopsis thaliana GN=RPT2 PE=1 SV=2//0
MDP0000259633	344.605	217.456	0.66422	0.00022971	0.016928	sp|Q9SFB5|SCP27_ARATH Serine carboxypeptidase-like 27 OS=Arabidopsis thaliana GN=SCPL27 PE=2 SV=1//0
MDP0000259832	135.981	69.2198	0.97415	0.00019008	0.014458	-//-
MDP0000260056	729.187	455.516	0.67879	4.4485e-05	0.0044434	sp|Q9LT89|TCP19_ARATH Transcription factor TCP19 OS=Arabidopsis thaliana GN=TCP19 PE=2 SV=1//3.96689e-60
MDP0000260220	446.841	278.151	0.68389	0.00027384	0.019463	sp|Q9LXJ0|FTZ22_ARATH Cell division protein FtsZ homolog 2-2, chloroplastic OS=Arabidopsis thaliana GN=FTSZ2-2 PE=1 SV=1//0
MDP0000260339	33814	47291.5	-0.48396	0.00027373	0.019463	sp|Q03250|RBG7_ARATH Glycine-rich RNA-binding protein 7 OS=Arabidopsis thaliana GN=RBG7 PE=1 SV=1//8.05738e-33
MDP0000260404	1643.2	832.739	0.98057	0.00013597	0.01086	sp|Q9XHG2|FLS_MALDO Flavonol synthase/flavanone 3-hydroxylase OS=Malus domestica GN=FLS PE=2 SV=1//2.07732e-29
MDP0000260940	730.202	437.803	0.73801	4.0602e-06	0.00060731	-//-
MDP0000261830	606.704	332.917	0.86583	0.00012085	0.0099012	sp|O64740|SC13B_ARATH Protein transport protein SEC13 homolog B OS=Arabidopsis thaliana GN=SEC13B PE=1 SV=1//0
MDP0000261851	277.847	103.708	1.4218	0.00022578	0.016674	sp|O81832|Y4729_ARATH G-type lectin S-receptor-like serine/threonine-protein kinase At4g27290 OS=Arabidopsis thaliana GN=At4g27290 PE=3 SV=4//0
MDP0000261893	42.1215	13.6593	1.6247	0.00049674	0.030746	sp|Q8RWR1|JMJ30_ARATH Putative lysine-specific demethylase JMJD5 OS=Arabidopsis thaliana GN=JMJD5 PE=2 SV=1//7.51316e-82
MDP0000262032	1686.67	627.308	1.4269	4.9505e-05	0.0048836	sp|Q93VY3|NAC72_ARATH NAC domain-containing protein 72 OS=Arabidopsis thaliana GN=NAC072 PE=2 SV=1//3.4517e-121
MDP0000262886	2787.66	4862.62	-0.80268	7.2752e-09	2.4341e-06	sp|Q6V9I6|HDT1_SOLCH Histone deacetylase HDT1 OS=Solanum chacoense GN=HDT1 PE=2 SV=1//1.70509e-62
MDP0000263005	62.9739	20.7688	1.6003	3.7125e-05	0.0038364	sp|Q7XA42|RGA1_SOLBU Putative disease resistance protein RGA1 OS=Solanum bulbocastanum GN=RGA1 PE=2 SV=2//1.01477e-87
MDP0000263180	12546.6	4081.64	1.6201	1.3265e-10	6.4107e-08	sp|Q8GXG1|ASPGB_ARATH Probable isoaspartyl peptidase/L-asparaginase 2 OS=Arabidopsis thaliana GN=At3g16150 PE=2 SV=2//0
MDP0000263222	647.879	1283.47	-0.98625	1.363e-05	0.0017645	sp|P0CS93|GAOA_GIBZA Galactose oxidase OS=Gibberella zeae GN=GAOA PE=1 SV=1//5.2474e-11
MDP0000263399	778.769	489.938	0.6686	1.8198e-05	0.0022016	sp|Q9XI29|Y1540_ARATH Uncharacterized protein At1g15400 OS=Arabidopsis thaliana GN=At1g15400 PE=1 SV=2//1.13572e-13
MDP0000264060	5961.26	9281.03	-0.63867	5.1212e-06	0.00073581	sp|P17407|21KD_DAUCA 21 kDa protein OS=Daucus carota PE=2 SV=1//3.76406e-29
MDP0000265006	43.0998	7.40935	2.5403	2.2244e-06	0.00036323	sp|Q9T0G0|HSD5_ARATH 11-beta-hydroxysteroid dehydrogenase-like 5 OS=Arabidopsis thaliana GN=HSD5 PE=2 SV=1//0
MDP0000265555	174.248	305.777	-0.81133	2.3395e-05	0.0026588	sp|Q9LTH4|PCLL_ARATH Transcription factor BOA OS=Arabidopsis thaliana GN=BOA PE=2 SV=1//9.87631e-12
MDP0000265706	183.831	70.8573	1.3754	0.00065543	0.037828	sp|Q9C533|ZDHC1_ARATH Probable protein S-acyltransferase 22 OS=Arabidopsis thaliana GN=PAT22 PE=2 SV=2//0
MDP0000265874	28008.1	12538.8	1.1594	8.3182e-17	1.3724e-13	sp|P12951|DHN1_HORVU Dehydrin DHN1 OS=Hordeum vulgare GN=DHN1 PE=2 SV=1//3.49413e-08
MDP0000265899	1144.43	810.515	0.49772	0.00086553	0.046582	sp|Q94AA4|PFKA3_ARATH ATP-dependent 6-phosphofructokinase 3 OS=Arabidopsis thaliana GN=PFK3 PE=1 SV=1//0
MDP0000266259	2914.25	2020.9	0.52812	0.0001197	0.009886	sp|Q6R3K6|YSL6_ARATH Probable metal-nicotianamine transporter YSL6 OS=Arabidopsis thaliana GN=YSL6 PE=2 SV=2//0
MDP0000267123	113.994	238.671	-1.0661	1.2051e-06	0.0002112	sp|Q4F883|SG101_ARATH Senescence-associated carboxylesterase 101 OS=Arabidopsis thaliana GN=SAG101 PE=1 SV=1//6.53796e-74
MDP0000268026	192.518	71.4371	1.4302	3.3704e-06	0.00052187	sp|Q40392|TMVRN_NICGU TMV resistance protein N OS=Nicotiana glutinosa GN=N PE=1 SV=1//5.00579e-15
MDP0000268045	6500.11	4304.61	0.59458	1.4613e-05	0.0018545	sp|Q9S9N9|CCR1_ARATH Cinnamoyl-CoA reductase 1 OS=Arabidopsis thaliana GN=CCR1 PE=1 SV=1//5.58026e-180
MDP0000268306	834.226	572.624	0.54285	0.00076204	0.042346	sp|Q9ZTX8|ARFF_ARATH Auxin response factor 6 OS=Arabidopsis thaliana GN=ARF6 PE=1 SV=2//2.65468e-119
MDP0000268323	130.243	217.003	-0.73651	0.00086136	0.046514	sp|P0DKC4|PGP1B_ARATH Phosphoglycolate phosphatase 1B, chloroplastic OS=Arabidopsis thaliana GN=PGLP1B PE=1 SV=1//9.95263e-100
MDP0000268423	32.2009	6.66605	2.2722	8.8265e-05	0.0077629	sp|P43298|TMK1_ARATH Receptor protein kinase TMK1 OS=Arabidopsis thaliana GN=TMK1 PE=1 SV=1//0
MDP0000268855	1049.93	1489.52	-0.50455	0.00080192	0.043849	sp|Q8RWY6|CLASP_ARATH CLIP-associated protein OS=Arabidopsis thaliana GN=CLASP PE=1 SV=1//0
MDP0000268936	328.911	207.554	0.66421	0.0007638	0.042395	sp|Q92383|MAG1_SCHPO DNA-3-methyladenine glycosylase 1 OS=Schizosaccharomyces pombe (strain 972 / ATCC 24843) GN=mag1 PE=1 SV=1//2.7868e-22
MDP0000269215	505.74	79.8308	2.6634	2.1874e-07	4.8678e-05	sp|H2DH18|C7A12_PANGI Cytochrome P450 CYP736A12 OS=Panax ginseng PE=2 SV=1//5.8659e-106
MDP0000269483	3394.25	2233.08	0.60406	2.7338e-05	0.0030278	sp|Q8LF99|XTH6_ARATH Probable xyloglucan endotransglucosylase/hydrolase protein 6 OS=Arabidopsis thaliana GN=XTH6 PE=2 SV=2//4.33619e-165
MDP0000270303	19.2307	53.0476	-1.4639	0.00058141	0.034513	sp|Q93V56|IPYR1_ARATH Soluble inorganic pyrophosphatase 1 OS=Arabidopsis thaliana GN=PPA1 PE=1 SV=1//1.3082e-104
MDP0000270559	77.1485	139.407	-0.85359	0.00077972	0.043029	sp|Q9FI14|TAO1_ARATH Disease resistance protein TAO1 OS=Arabidopsis thaliana GN=TAO1 PE=3 SV=1//6.07259e-127
MDP0000272115	426.207	636.397	-0.57837	0.00063018	0.036859	sp|Q8VY13|FRO8_ARATH Ferric reduction oxidase 8, mitochondrial OS=Arabidopsis thaliana GN=FRO8 PE=2 SV=1//4.92871e-19
MDP0000272421	1451.65	2286.63	-0.65553	1.0709e-05	0.0014193	sp|O04979|LONP2_SPIOL Lon protease homolog 2, peroxisomal OS=Spinacia oleracea PE=2 SV=2//0
MDP0000272830	216.751	355.414	-0.71346	0.00022998	0.016928	sp|Q7XA40|RGA3_SOLBU Putative disease resistance protein RGA3 OS=Solanum bulbocastanum GN=RGA3 PE=2 SV=2//1.26932e-107
MDP0000273852	76.0256	188.793	-1.3122	0.00011964	0.009886	sp|Q9CAR3|KINGL_ARATH SNF1-related protein kinase regulatory subunit gamma-1-like OS=Arabidopsis thaliana GN=CBSCBS2 PE=1 SV=1//6.15799e-32
MDP0000274395	46.8511	6.50489	2.8485	1.5949e-08	4.9551e-06	sp|Q8RUN2|LOG1_ARATH Cytokinin riboside 5&apos;-monophosphate phosphoribohydrolase LOG1 OS=Arabidopsis thaliana GN=LOG1 PE=1 SV=1//2.9755e-72
MDP0000274920	682.961	281.976	1.2762	1.703e-13	1.4483e-10	-//-
MDP0000275302	1224.54	688.187	0.83136	6.4731e-08	1.7017e-05	sp|Q9XGW0|COMT1_OCIBA Caffeic acid 3-O-methyltransferase 1 OS=Ocimum basilicum GN=COMT1 PE=2 SV=1//1.74936e-56
MDP0000275985	135.947	251.06	-0.88499	2.4563e-05	0.0027717	sp|Q9C9R6|PUM7_ARATH Putative pumilio homolog 7, chloroplastic OS=Arabidopsis thaliana GN=APUM7 PE=3 SV=2//3.3628e-69
MDP0000276517	542.146	279.283	0.95695	3.4492e-08	9.7074e-06	sp|O64769|POT11_ARATH Potassium transporter 11 OS=Arabidopsis thaliana GN=POT11 PE=2 SV=1//0
MDP0000276541	3135.47	6456.89	-1.0422	0.00085988	0.046514	-//-
MDP0000276738	121.474	58.2819	1.0595	9.4141e-05	0.0080865	sp|Q9LRB7|EL5_ORYSJ E3 ubiquitin-protein ligase EL5 OS=Oryza sativa subsp. japonica GN=EL5.1 PE=1 SV=1//3.49902e-17
MDP0000277088	2232.2	4480.7	-1.0053	1.9231e-10	8.7805e-08	sp|Q9SII5|EXOL5_ARATH Protein EXORDIUM-like 5 OS=Arabidopsis thaliana GN=EXL5 PE=2 SV=1//5.66953e-06
MDP0000277095	1298.08	901.465	0.52604	0.00038641	0.025551	sp|Q54DU5|Y2028_DICDI von Willebrand factor A domain-containing protein DDB_G0292028 OS=Dictyostelium discoideum GN=DDB_G0292028 PE=3 SV=1//1.03206e-13
MDP0000277474	710.859	445.157	0.67525	3.4921e-05	0.0036681	sp|P27161|CALM_SOLLC Calmodulin OS=Solanum lycopersicum GN=CALM1 PE=2 SV=2//5.88274e-98
MDP0000277945	535.827	360.125	0.57327	0.00050639	0.031139	sp|A0JMA9|KATL2_XENTR Katanin p60 ATPase-containing subunit A-like 2 OS=Xenopus tropicalis GN=katnal2 PE=2 SV=1//3.35839e-120
MDP0000278185	235.219	140.967	0.73865	0.00046026	0.029126	sp|Q9SZC9|HMA6_ARATH Copper-transporting ATPase PAA1, chloroplastic OS=Arabidopsis thaliana GN=PAA1 PE=2 SV=1//1.29795e-36
MDP0000278249	784.201	502.158	0.64308	5.395e-05	0.0052571	sp|Q96303|PHT14_ARATH Inorganic phosphate transporter 1-4 OS=Arabidopsis thaliana GN=PHT1-4 PE=1 SV=1//0
MDP0000278275	540.354	831.491	-0.6218	0.00023465	0.017164	sp|P93472|DIM_PEA Delta(24)-sterol reductase OS=Pisum sativum GN=DIM PE=1 SV=1//0
MDP0000278407	189.936	306.108	-0.68853	0.00087267	0.046913	sp|Q9SUM4|VIL2_ARATH VIN3-like protein 2 OS=Arabidopsis thaliana GN=VIL2 PE=1 SV=1//2.34278e-64
MDP0000278916	808.536	465.097	0.79778	3.2938e-07	6.6776e-05	sp|A1L4Y2|ADHL3_ARATH Alcohol dehydrogenase-like 3 OS=Arabidopsis thaliana GN=At1g32780 PE=2 SV=1//0
MDP0000279037	92.3607	46.4015	0.99311	0.0009296	0.049024	-//-
MDP0000279111	212.194	88.6301	1.2595	5.7854e-08	1.5378e-05	-//-
MDP0000279287	3431.81	1615.48	1.087	1.2155e-09	4.7281e-07	sp|O24370|LOX21_SOLTU Linoleate 13S-lipoxygenase 2-1, chloroplastic OS=Solanum tuberosum GN=LOX2.1 PE=1 SV=1//6.58425e-176
MDP0000279644	600.136	347.97	0.78633	3.2855e-06	0.00051203	sp|Q55CU8|RSC5_DICDI Random slug protein 5 OS=Dictyostelium discoideum GN=rsc5 PE=2 SV=1//5.75084e-20
MDP0000280166	116.188	50.058	1.2148	1.3901e-05	0.0017831	-//-
MDP0000280911	2405.37	1674	0.52296	0.00031219	0.021616	sp|Q9SY59|NFXL1_ARATH NF-X1-type zinc finger protein NFXL1 OS=Arabidopsis thaliana GN=NFXL1 PE=2 SV=1//0
MDP0000281065	452.797	741.526	-0.71163	2.0335e-05	0.0024023	sp|Q66GQ2|Y5162_ARATH Uncharacterized protein At5g41620 OS=Arabidopsis thaliana GN=At5g41620 PE=2 SV=2//3.76756e-27
MDP0000281110	1843.73	809.84	1.1869	2.7063e-07	5.7041e-05	sp|Q9SQI2|GIGAN_ARATH Protein GIGANTEA OS=Arabidopsis thaliana GN=GI PE=1 SV=2//0
MDP0000281173	290.54	100.313	1.5342	3.519e-05	0.0036681	sp|Q8TB22|SPT20_HUMAN Spermatogenesis-associated protein 20 OS=Homo sapiens GN=SPATA20 PE=2 SV=3//7.36374e-178
MDP0000281188	2523.86	3459.3	-0.45485	0.00050368	0.031055	sp|Q54JE4|ODO1_DICDI 2-oxoglutarate dehydrogenase, mitochondrial OS=Dictyostelium discoideum GN=ogdh PE=3 SV=1//0
MDP0000281279	249.545	388.38	-0.63817	0.00047029	0.029645	sp|O35231|KIFC3_MOUSE Kinesin-like protein KIFC3 OS=Mus musculus GN=Kifc3 PE=1 SV=4//3.83701e-54
MDP0000281451	1323.31	605.419	1.1281	1.7257e-13	1.4483e-10	sp|P48631|FD6E2_SOYBN Omega-6 fatty acid desaturase, endoplasmic reticulum isozyme 2 OS=Glycine max GN=FAD2-2 PE=2 SV=1//2.55415e-115
MDP0000281626	43.5226	13.8553	1.6513	0.00066138	0.038033	sp|Q94B38|GPT2_ARATH Glucose-6-phosphate/phosphate translocator 2, chloroplastic OS=Arabidopsis thaliana GN=GPT2 PE=2 SV=2//2.46498e-174
MDP0000281970	437.078	258.487	0.7578	3.736e-05	0.0038416	sp|Q9M9Y5|GAUT6_ARATH Probable galacturonosyltransferase 6 OS=Arabidopsis thaliana GN=GAUT6 PE=2 SV=1//0
MDP0000282140	622.998	367.332	0.76214	1.5558e-05	0.0019587	-//-
MDP0000282452	260.815	441.389	-0.75903	5.6708e-05	0.0054592	sp|Q9SUM4|VIL2_ARATH VIN3-like protein 2 OS=Arabidopsis thaliana GN=VIL2 PE=1 SV=1//1.34675e-117
MDP0000282919	189.961	97.55	0.96149	2.9166e-05	0.0032079	sp|Q9XES1|ECA4_ARATH Calcium-transporting ATPase 4, endoplasmic reticulum-type OS=Arabidopsis thaliana GN=ECA4 PE=2 SV=2//0
MDP0000283899	202.738	109.105	0.89391	5.298e-05	0.005205	sp|Q8W4I4|POT6_ARATH Potassium transporter 6 OS=Arabidopsis thaliana GN=POT6 PE=2 SV=1//0
MDP0000284275	17348.8	8131.22	1.0933	1.4553e-15	2.176e-12	sp|P48631|FD6E2_SOYBN Omega-6 fatty acid desaturase, endoplasmic reticulum isozyme 2 OS=Glycine max GN=FAD2-2 PE=2 SV=1//0
MDP0000284894	146.975	250.942	-0.77178	0.00019893	0.015012	sp|Q8VI75|IPO4_MOUSE Importin-4 OS=Mus musculus GN=Ipo4 PE=1 SV=1//4.34317e-49
MDP0000284899	311.454	126.376	1.3013	6.5625e-11	3.2707e-08	sp|Q9SPK4|PPCK1_ARATH Phosphoenolpyruvate carboxylase kinase 1 OS=Arabidopsis thaliana GN=PPCK1 PE=1 SV=1//5.34929e-87
MDP0000285083	610.879	407.171	0.58525	0.00044764	0.028518	sp|Q24746|NEUR_DROVI Protein neuralized OS=Drosophila virilis GN=neur PE=3 SV=1//9.953e-11
MDP0000286238	300.051	167.808	0.83839	2.6634e-05	0.0029635	sp|Q9ZU95|NUD17_ARATH Nudix hydrolase 17, mitochondrial OS=Arabidopsis thaliana GN=NUDT17 PE=2 SV=1//6.74299e-60
MDP0000286463	134.609	64.8699	1.0532	6.3899e-05	0.0060064	sp|Q9D4H7|LONF3_MOUSE LON peptidase N-terminal domain and RING finger protein 3 OS=Mus musculus GN=Lonrf3 PE=2 SV=1//2.21751e-24
MDP0000287116	632.109	364.066	0.79597	1.9819e-06	0.0003304	sp|O64654|TRL11_ARATH Thioredoxin-like 1-1, chloroplastic OS=Arabidopsis thaliana GN=At1g08570 PE=2 SV=1//3.69952e-91
MDP0000287242	9421.12	6712.98	0.48894	0.00032345	0.022235	sp|P43297|RD21A_ARATH Cysteine proteinase RD21a OS=Arabidopsis thaliana GN=RD21A PE=1 SV=1//4.11618e-152
MDP0000287288	85.1173	173.573	-1.028	8.5993e-06	0.0011891	sp|Q9FYB5|DNJ11_ARATH Chaperone protein dnaJ 11, chloroplastic OS=Arabidopsis thaliana GN=ATJ11 PE=1 SV=2//1.1727e-14
MDP0000287899	83.4635	35.4976	1.2334	0.00015176	0.011864	sp|O74857|RPC4_SCHPO DNA-directed RNA polymerase III subunit rpc4 OS=Schizosaccharomyces pombe (strain 972 / ATCC 24843) GN=rpc53 PE=2 SV=1//5.13981e-07
MDP0000287992	471.575	916.334	-0.95838	3.5157e-05	0.0036681	sp|Q6R0H1|LHY_ARATH Protein LHY OS=Arabidopsis thaliana GN=LHY PE=1 SV=2//7.2432e-14
MDP0000288465	29.5018	76.5146	-1.3749	8.0479e-05	0.0072242	sp|O22259|ERF71_ARATH Ethylene-responsive transcription factor ERF071 OS=Arabidopsis thaliana GN=ERF071 PE=2 SV=1//4.76514e-31
MDP0000289339	1955.62	798.443	1.2924	8.1426e-05	0.0072683	sp|Q339N5|CSLH1_ORYSJ Cellulose synthase-like protein H1 OS=Oryza sativa subsp. japonica GN=CSLH1 PE=2 SV=2//0
MDP0000289414	221.516	382.366	-0.78754	2.0293e-05	0.0024023	sp|Q9LZJ5|AB14C_ARATH ABC transporter C family member 14 OS=Arabidopsis thaliana GN=ABCC14 PE=1 SV=1//0
MDP0000289836	316.512	591.387	-0.90184	2.8247e-07	5.8761e-05	sp|Q42429|AGL8_SOLTU Agamous-like MADS-box protein AGL8 homolog OS=Solanum tuberosum PE=2 SV=1//2.96813e-101
MDP0000289843	62.8975	19.8735	1.6622	1.3646e-05	0.0017645	sp|O48786|C734A_ARATH Cytochrome P450 734A1 OS=Arabidopsis thaliana GN=CYP734A1 PE=2 SV=1//0
MDP0000290494	76.0103	34.1008	1.1564	0.00046119	0.029126	sp|Q9ZSY9|C74B2_ARATH Linolenate hydroperoxide lyase, chloroplastic OS=Arabidopsis thaliana GN=CYP74B2 PE=1 SV=1//1.59894e-170
MDP0000291220	16806.9	11976	0.48891	0.00054907	0.033169	sp|P43297|RD21A_ARATH Cysteine proteinase RD21a OS=Arabidopsis thaliana GN=RD21A PE=1 SV=1//1.46932e-155
MDP0000292164	268.039	109.53	1.2911	1.4805e-09	5.6669e-07	sp|P46643|AAT1_ARATH Aspartate aminotransferase, mitochondrial OS=Arabidopsis thaliana GN=ASP1 PE=1 SV=1//0
MDP0000293045	2175.86	3204.88	-0.55868	0.00012265	0.0099797	sp|Q9SX20|PTR18_ARATH Protein NRT1/ PTR FAMILY 3.1 OS=Arabidopsis thaliana GN=NPF3.1 PE=2 SV=1//0
MDP0000293269	56.5266	119.485	-1.0798	0.00033	0.022652	sp|O23939|ENOX_FRAVE 2-methylene-furan-3-one reductase OS=Fragaria vesca GN=EO PE=2 SV=2//1.54172e-78
MDP0000293465	232.642	104.831	1.1501	0.00057332	0.034202	sp|A1YG32|S38A2_PANPA Sodium-coupled neutral amino acid transporter 2 OS=Pan paniscus GN=SLC38A2 PE=3 SV=1//9.18815e-22
MDP0000293580	307.365	462.289	-0.58884	0.00057286	0.034202	sp|Q86TV6|TTC7B_HUMAN Tetratricopeptide repeat protein 7B OS=Homo sapiens GN=TTC7B PE=1 SV=3//1.19051e-13
MDP0000294379	18.8146	3.11087	2.5965	0.00091219	0.048433	sp|Q40280|MAL12_MALDO Major allergen Mal d 1 OS=Malus domestica PE=1 SV=3//1.24812e-76
MDP0000294406	1125.53	746.26	0.59285	9.0189e-05	0.0078742	sp|Q9ZWQ8|PAP_CITUN Plastid-lipid-associated protein, chloroplastic OS=Citrus unshiu GN=PAP PE=2 SV=1//1.48668e-137
MDP0000294667	848.353	361.661	1.23	7.5899e-14	7.411e-11	sp|Q9XHG2|FLS_MALDO Flavonol synthase/flavanone 3-hydroxylase OS=Malus domestica GN=FLS PE=2 SV=1//7.93879e-96
MDP0000295589	1935.67	4072.82	-1.0732	2.2827e-07	4.9937e-05	sp|Q38822|IAA3_ARATH Auxin-responsive protein IAA3 OS=Arabidopsis thaliana GN=IAA3 PE=1 SV=1//9.79002e-75
MDP0000295604	70.8116	31.4135	1.1726	0.0003599	0.024184	sp|Q9LZD3|E70A1_ARATH Exocyst complex component EXO70A1 OS=Arabidopsis thaliana GN=EXO70A1 PE=1 SV=1//4.05589e-08
MDP0000296050	690.334	474.409	0.54116	0.00082941	0.045146	sp|Q8VZ80|PLT5_ARATH Polyol transporter 5 OS=Arabidopsis thaliana GN=PLT5 PE=1 SV=2//0
MDP0000296089	913.868	366.669	1.3175	1.3756e-05	0.001774	sp|Q9LN49|KCS4_ARATH 3-ketoacyl-CoA synthase 4 OS=Arabidopsis thaliana GN=KCS4 PE=2 SV=1//0
MDP0000296180	803.185	530.542	0.59827	6.9018e-05	0.0063442	sp|F4IH31|CAN2_ARATH Staphylococcal-like nuclease CAN2 OS=Arabidopsis thaliana GN=CAN2 PE=1 SV=1//1.56958e-162
MDP0000297138	1387.75	966.581	0.52178	0.00043486	0.02789	sp|Q94CE3|BCA5_ARATH Beta carbonic anhydrase 5, chloroplastic OS=Arabidopsis thaliana GN=BCA5 PE=2 SV=1//4.78017e-80
MDP0000297434	31.0875	6.80888	2.1908	0.00023315	0.017109	sp|Q8RY17|WAKLI_ARATH Wall-associated receptor kinase-like 22 OS=Arabidopsis thaliana GN=WAKL22 PE=2 SV=1//8.88099e-124
MDP0000297880	585.795	1093.61	-0.90063	1.9703e-08	6.0044e-06	sp|Q8LGG8|USPAL_ARATH Universal stress protein A-like protein OS=Arabidopsis thaliana GN=At3g01520 PE=1 SV=2//2.85051e-08
MDP0000298110	1400.83	805.786	0.79781	4.4344e-06	0.00065566	sp|Q8VXY7|ENT1_ARATH Equilibrative nucleotide transporter 1 OS=Arabidopsis thaliana GN=ENT1 PE=1 SV=1//5.19877e-156
MDP0000298528	352.388	205.326	0.77925	0.00058126	0.034513	sp|Q50228|FMDA_METME Formamidase OS=Methylophilus methylotrophus GN=fmdA PE=1 SV=1//1.08888e-11
MDP0000299010	489.34	1484.7	-1.6013	2.0456e-24	9.7871e-21	sp|Q9ZPH9|PMTF_ARATH Probable methyltransferase PMT15 OS=Arabidopsis thaliana GN=At4g00750 PE=2 SV=1//0
MDP0000299444	1053.22	1495.96	-0.50626	0.00065278	0.037766	sp|Q94F47|UBC28_ARATH Ubiquitin-conjugating enzyme E2 28 OS=Arabidopsis thaliana GN=UBC28 PE=2 SV=1//5.62197e-94
MDP0000300146	3767.45	5236.23	-0.47494	0.00048145	0.030125	sp|F4HUK6|AAE1_ARATH Probable acyl-activating enzyme 1, peroxisomal OS=Arabidopsis thaliana GN=AAE1 PE=2 SV=1//0
MDP0000300728	1354.18	941.671	0.52412	0.00023373	0.017126	-//-
MDP0000301368	106.985	49.7698	1.1041	0.00013522	0.010819	sp|Q9LPR8|SCL3_ARATH Scarecrow-like protein 3 OS=Arabidopsis thaliana GN=SCL3 PE=2 SV=1//0
MDP0000302788	163.074	277.75	-0.76826	0.00012556	0.010148	sp|C0LGG9|Y5344_ARATH Probable LRR receptor-like serine/threonine-protein kinase At1g53440 OS=Arabidopsis thaliana GN=At1g53440 PE=2 SV=2//7.23662e-101
MDP0000303015	140.252	271.707	-0.95403	8.1838e-06	0.0011356	sp|P42730|CLPB1_ARATH Chaperone protein ClpB1 OS=Arabidopsis thaliana GN=CLPB1 PE=1 SV=2//0
MDP0000303735	1294.62	803.105	0.68886	3.1594e-06	0.00049561	sp|Q8RWC9|CIPK1_ARATH CBL-interacting serine/threonine-protein kinase 1 OS=Arabidopsis thaliana GN=CIPK1 PE=1 SV=2//0
MDP0000304159	147.93	254.341	-0.78185	0.00014022	0.011107	-//-
MDP0000304208	0	11.6354	#NAME?	5.5907e-05	0.0054147	-//-
MDP0000305152	306.77	685.311	-1.1596	2.7241e-11	1.5516e-08	-//-
MDP0000305384	1768.3	1264.45	0.48385	0.00093568	0.049249	sp|Q94A78|ACCH4_ARATH 1-aminocyclopropane-1-carboxylate oxidase homolog 4 OS=Arabidopsis thaliana GN=At1g03400 PE=2 SV=1//1.53154e-87
MDP0000305417	228.938	106.217	1.1079	7.7269e-07	0.00014165	sp|Q38802|KSA_ARATH Ent-copalyl diphosphate synthase, chloroplastic OS=Arabidopsis thaliana GN=GA1 PE=1 SV=1//2.53391e-128
MDP0000306559	472.895	971.054	-1.038	1.8659e-10	8.6675e-08	-//-
MDP0000306888	40.404	2.50631	4.0109	0.00037519	0.025036	sp|Q00624|ASOL_BRANA L-ascorbate oxidase homolog OS=Brassica napus GN=Bp10 PE=2 SV=1//6.17614e-176
MDP0000306948	72.8819	33.4098	1.1253	0.00078144	0.043074	sp|Q9LDC0|FKB42_ARATH Peptidyl-prolyl cis-trans isomerase FKBP42 OS=Arabidopsis thaliana GN=FKBP42 PE=1 SV=1//8.96357e-11
MDP0000307573	305.831	162.775	0.90986	0.00022522	0.016674	sp|Q5SMK6|P2C54_ORYSJ Probable protein phosphatase 2C 54 OS=Oryza sativa subsp. japonica GN=Os06g0179700 PE=2 SV=1//5.59095e-159
MDP0000307582	91.2526	186.397	-1.0304	2.1456e-05	0.0024916	sp|Q38694|AGL9_ARADE Agamous-like MADS-box protein AGL9 homolog OS=Aranda deborah PE=2 SV=1//8.16059e-36
MDP0000308205	42.5963	13.3512	1.6738	0.00029045	0.020377	sp|Q9SV13|SUT31_ARATH Sulfate transporter 3.1 OS=Arabidopsis thaliana GN=SULTR3;1 PE=2 SV=1//1.50559e-173
MDP0000309104	328.327	177.475	0.88752	4.6266e-06	0.00067694	sp|A5HBK6|CFI_PYRCO Chalcone--flavonone isomerase OS=Pyrus communis GN=CHI PE=2 SV=1//1.30666e-77
MDP0000309169	3215.05	2231.69	0.5267	0.00053699	0.032729	sp|O49954|GCSP_SOLTU Glycine dehydrogenase (decarboxylating), mitochondrial OS=Solanum tuberosum GN=GDCSP PE=2 SV=1//3.68154e-73
MDP0000309227	232.664	375.355	-0.69	0.0002501	0.018076	sp|Q93YZ7|ILVH2_ARATH Acetolactate synthase small subunit 2, chloroplastic OS=Arabidopsis thaliana GN=At2g31810 PE=1 SV=1//0
MDP0000309469	1246.84	664.258	0.90846	1.3148e-09	5.0732e-07	sp|Q8H1S4|ACCH3_ARATH 1-aminocyclopropane-1-carboxylate oxidase homolog 3 OS=Arabidopsis thaliana GN=At1g06650 PE=2 SV=1//3.9567e-138
MDP0000309582	212.903	99.2895	1.1005	6.9169e-07	0.00012978	sp|Q9SX38|DRL4_ARATH Putative disease resistance protein At1g50180 OS=Arabidopsis thaliana GN=At1g50180 PE=3 SV=2//1.86821e-157
MDP0000309868	241.103	136.608	0.81961	8.4593e-05	0.007509	sp|Q9LK64|AB3C_ARATH ABC transporter C family member 3 OS=Arabidopsis thaliana GN=ABCC3 PE=1 SV=1//0
MDP0000309915	1000.44	654.556	0.61205	6.3157e-05	0.0059836	sp|O04590|PPR88_ARATH Pentatricopeptide repeat-containing protein At1g62260, mitochondrial OS=Arabidopsis thaliana GN=PCMP-E10 PE=2 SV=1//0
MDP0000310001	244.705	137.48	0.83183	4.4482e-05	0.0044434	sp|Q9SX33|ALA9_ARATH Putative phospholipid-transporting ATPase 9 OS=Arabidopsis thaliana GN=ALA9 PE=3 SV=1//0
MDP0000310152	45496.1	28048.1	0.69784	2.8677e-05	0.0031614	sp|Q8LF99|XTH6_ARATH Probable xyloglucan endotransglucosylase/hydrolase protein 6 OS=Arabidopsis thaliana GN=XTH6 PE=2 SV=2//3.74705e-164
MDP0000310262	229.291	135.49	0.759	0.0003845	0.02548	sp|Q9LZS7|GDL71_ARATH GDSL esterase/lipase At5g03610 OS=Arabidopsis thaliana GN=At5g03610 PE=2 SV=1//2.49108e-145
MDP0000310268	200.971	32.9266	2.6097	1.6765e-19	4.4561e-16	sp|Q9FHH8|COL5_ARATH Zinc finger protein CONSTANS-LIKE 5 OS=Arabidopsis thaliana GN=COL5 PE=2 SV=2//4.50797e-09
MDP0000310799	208.414	107.999	0.94843	2.1176e-05	0.0024667	-//-
MDP0000310800	2138.78	1430.07	0.5807	3.4842e-05	0.0036681	sp|Q9C5U1|AHK3_ARATH Histidine kinase 3 OS=Arabidopsis thaliana GN=AHK3 PE=1 SV=1//0
MDP0000310899	565.931	342.871	0.72296	3.1545e-05	0.0034069	-//-
MDP0000311133	1187.47	623.257	0.92999	2.5778e-08	7.4298e-06	-//-
MDP0000312359	5.7901	93.6819	-4.0161	2.0025e-06	0.00033268	sp|P07803|HBL_TRETO Non-symbiotic hemoglobin OS=Trema tomentosa GN=GLB1 PE=1 SV=1//2.61923e-94
MDP0000312509	478.835	750.622	-0.64856	0.00011274	0.0094628	sp|Q9S7V4|HA22A_ARATH HVA22-like protein a OS=Arabidopsis thaliana GN=HVA22A PE=2 SV=1//1.12094e-85
MDP0000312559	1055.24	487.28	1.1147	3.9218e-06	0.00059192	sp|Q0JIL1|NRX2_ORYSJ Probable nucleoredoxin 2 OS=Oryza sativa subsp. japonica GN=Os01g0794400 PE=2 SV=1//1.28717e-19
MDP0000312716	17.9665	53.0294	-1.5615	0.0001742	0.013378	sp|Q8IXU6|S35F2_HUMAN Solute carrier family 35 member F2 OS=Homo sapiens GN=SLC35F2 PE=1 SV=1//6.07232e-21
MDP0000312765	3670.64	1297.11	1.5007	9.7785e-14	9.0888e-11	sp|Q9FKR0|MT878_ARATH Probable S-adenosylmethionine-dependent methyltransferase At5g38780 OS=Arabidopsis thaliana GN=At5g38780 PE=2 SV=1//2.06005e-76
MDP0000313485	1.00271	13.5679	-3.7582	0.000486	0.030317	sp|Q9C9H7|RLP12_ARATH Receptor-like protein 12 OS=Arabidopsis thaliana GN=RLP12 PE=2 SV=2//2.05771e-63
MDP0000314005	208.407	103.354	1.0118	0.00050852	0.031192	sp|Q9LK35|THE1_ARATH Receptor-like protein kinase THESEUS 1 OS=Arabidopsis thaliana GN=THE1 PE=1 SV=1//0
MDP0000314223	30.6147	5.74841	2.413	8.0211e-05	0.0072137	sp|Q9SYM1|MSL6_ARATH Mechanosensitive ion channel protein 6 OS=Arabidopsis thaliana GN=MSL6 PE=1 SV=1//0
MDP0000314244	87.7746	25.9716	1.7569	2.5347e-07	5.4407e-05	sp|Q8GXC7|FBK50_ARATH F-box/kelch-repeat protein At3g06240 OS=Arabidopsis thaliana GN=At3g06240 PE=2 SV=1//2.82942e-17
MDP0000314872	378.363	215.6	0.81142	3.3755e-05	0.003589	sp|Q8RWC9|CIPK1_ARATH CBL-interacting serine/threonine-protein kinase 1 OS=Arabidopsis thaliana GN=CIPK1 PE=1 SV=2//0
MDP0000315706	829.498	477.539	0.79662	2.051e-07	4.6288e-05	sp|Q9FYR7|SCL8_ARATH Scarecrow-like protein 8 OS=Arabidopsis thaliana GN=SCL8 PE=2 SV=1//8.54986e-153
MDP0000317408	140.716	247.978	-0.81742	0.00011304	0.0094628	sp|O04200|PXN_ARATH Peroxisomal nicotinamide adenine dinucleotide carrier OS=Arabidopsis thaliana GN=PXN PE=1 SV=1//4.42951e-42
MDP0000319191	31.1736	87.7993	-1.4939	0.00026219	0.018836	sp|Q9SS90|RGLG1_ARATH E3 ubiquitin-protein ligase RGLG1 OS=Arabidopsis thaliana GN=RGLG1 PE=1 SV=1//2.91879e-163
MDP0000319263	59.4087	148.236	-1.3191	4.2453e-07	8.3124e-05	sp|Q9LDV4|ALAT2_ARATH Alanine aminotransferase 2, mitochondrial OS=Arabidopsis thaliana GN=ALAAT2 PE=2 SV=1//0
MDP0000319640	441.402	260.77	0.75932	3.3128e-05	0.0035379	sp|O22797|GLTP1_ARATH Glycolipid transfer protein 1 OS=Arabidopsis thaliana GN=GLTP1 PE=2 SV=1//1.24117e-85
MDP0000320017	1044.84	185.572	2.4932	1.73e-41	1.3795e-37	sp|Q38910|XTH23_ARATH Probable xyloglucan endotransglucosylase/hydrolase protein 23 OS=Arabidopsis thaliana GN=XTH23 PE=2 SV=1//1.12421e-144
MDP0000320080	288.594	439.282	-0.6061	0.00051982	0.031804	sp|Q66GQ2|Y5162_ARATH Uncharacterized protein At5g41620 OS=Arabidopsis thaliana GN=At5g41620 PE=2 SV=2//1.59038e-26
MDP0000320119	41.7147	93.2365	-1.1603	0.00037757	0.025125	-//-
MDP0000320363	84.0325	27.9804	1.5865	6.5406e-05	0.0060882	sp|Q9S7W5|TCP13_ARATH Transcription factor TCP13 OS=Arabidopsis thaliana GN=TCP13 PE=1 SV=1//3.54188e-44
MDP0000320381	478.324	714.714	-0.57938	0.00061426	0.036283	sp|Q9FXD6|ARR11_ARATH Two-component response regulator ARR11 OS=Arabidopsis thaliana GN=ARR11 PE=1 SV=1//7.72873e-121
MDP0000320534	762.788	354.22	1.1066	1.8399e-11	1.0735e-08	sp|Q500U8|TKPR1_ARATH Tetraketide alpha-pyrone reductase 1 OS=Arabidopsis thaliana GN=TKPR1 PE=1 SV=1//5.20193e-27
MDP0000320539	1944.39	1382.54	0.49199	0.00073671	0.041274	sp|Q9LK94|MDAR2_ARATH Probable monodehydroascorbate reductase, cytoplasmic isoform 2 OS=Arabidopsis thaliana GN=At3g27820 PE=2 SV=1//0
MDP0000321003	1842.83	1252.25	0.5574	7.348e-05	0.0066965	sp|F4K4R6|GEX2_ARATH Protein GAMETE EXPRESSED 2 OS=Arabidopsis thaliana GN=GEX2 PE=2 SV=1//0
MDP0000321244	19.4028	57.5761	-1.5692	0.00071151	0.040191	sp|Q40281|RCA_MALDO Ribulose bisphosphate carboxylase/oxygenase activase, chloroplastic OS=Malus domestica GN=RCA PE=2 SV=1//0
MDP0000321414	67.3383	124.384	-0.8853	0.00088033	0.047272	sp|Q93VG8|PPDEX_ARATH DeSI-like protein At4g17486 OS=Arabidopsis thaliana GN=At4g17486 PE=2 SV=1//2.24631e-62
MDP0000321643	730.495	1054.07	-0.52903	0.0006225	0.036454	sp|Q66HG0|RNF13_RAT E3 ubiquitin-protein ligase RNF13 OS=Rattus norvegicus GN=Rnf13 PE=2 SV=1//2.33883e-10
MDP0000321664	226.534	113.822	0.99295	1.0242e-05	0.0013689	sp|F4IDQ5|JASON_ARATH Protein JASON OS=Arabidopsis thaliana GN=JASON PE=2 SV=1//1.50255e-84
MDP0000321920	1023.44	1873.47	-0.87228	5.5446e-09	1.9223e-06	sp|Q9LZJ5|AB14C_ARATH ABC transporter C family member 14 OS=Arabidopsis thaliana GN=ABCC14 PE=1 SV=1//0
MDP0000322060	49.4377	205.795	-2.0575	6.2297e-16	9.6148e-13	sp|Q8LGJ5|PCO2_ARATH Plant cysteine oxidase 2 OS=Arabidopsis thaliana GN=PCO2 PE=1 SV=1//2.29127e-66
MDP0000322129	261.198	162.291	0.68656	0.00079186	0.043409	sp|Q8L7Z0|CNG17_ARATH Probable cyclic nucleotide-gated ion channel 17 OS=Arabidopsis thaliana GN=CNGC17 PE=2 SV=1//2.94914e-12
MDP0000322220	586.08	388.844	0.59191	0.00041532	0.027036	sp|P22953|MD37E_ARATH Probable mediator of RNA polymerase II transcription subunit 37e OS=Arabidopsis thaliana GN=MED37E PE=1 SV=3//0
MDP0000322543	1918.93	1245.2	0.62393	1.0474e-05	0.0013921	sp|A7VLV1|SGRW_PEA Protein STAY-GREEN, chloroplastic OS=Pisum sativum GN=SGR PE=2 SV=1//1.239e-113
MDP0000322567	92.2399	45.6914	1.0135	0.00079799	0.043684	sp|O82794|AGL24_ARATH MADS-box protein AGL24 OS=Arabidopsis thaliana GN=AGL24 PE=1 SV=1//3.35572e-29
MDP0000322698	239.36	100.343	1.2542	1.0971e-08	3.5465e-06	sp|B0X1Q4|RUMI_CULQU O-glucosyltransferase rumi homolog OS=Culex quinquefasciatus GN=CPIJ013394 PE=3 SV=1//2.99131e-20
MDP0000322725	5092.8	3490.57	0.54499	0.00023498	0.017164	sp|Q9ZPI6|AIM1_ARATH Peroxisomal fatty acid beta-oxidation multifunctional protein AIM1 OS=Arabidopsis thaliana GN=AIM1 PE=1 SV=1//0
MDP0000323330	1233.94	1869.42	-0.59932	3.5166e-05	0.0036681	sp|O04015|P5CS_ACTDE Delta-1-pyrroline-5-carboxylate synthase OS=Actinidia deliciosa PE=2 SV=1//0
MDP0000324894	17.0062	1.9441	3.1289	0.00054568	0.033006	-//-
MDP0000326334	1082.69	761.405	0.50788	0.00055781	0.033528	sp|Q94CE3|BCA5_ARATH Beta carbonic anhydrase 5, chloroplastic OS=Arabidopsis thaliana GN=BCA5 PE=2 SV=1//4.33076e-64
MDP0000327504	152.481	261.885	-0.78031	0.00043169	0.027724	sp|P45871|YWKD_BACSU Uncharacterized protein YwkD OS=Bacillus subtilis (strain 168) GN=ywkD PE=4 SV=1//2.36091e-07
MDP0000328588	339.718	787.366	-1.2127	1.0361e-05	0.0013808	sp|Q8VYK4|NFYB8_ARATH Nuclear transcription factor Y subunit B-8 OS=Arabidopsis thaliana GN=NFYB8 PE=2 SV=1//2.22421e-69
MDP0000330325	123.084	333.448	-1.4378	2.8444e-12	1.7674e-09	-//-
MDP0000331387	582.642	146.863	1.9881	3.5782e-13	2.8066e-10	-//-
MDP0000331536	72.4145	156.299	-1.11	2.222e-05	0.0025679	sp|Q94AG2|SERK1_ARATH Somatic embryogenesis receptor kinase 1 OS=Arabidopsis thaliana GN=SERK1 PE=1 SV=2//6.57071e-67
MDP0000331623	3313.92	1535.36	1.11	7.4167e-15	8.6549e-12	sp|Q93Z79|C14A1_ARATH Cytochrome P450 714A1 OS=Arabidopsis thaliana GN=CYP714A1 PE=2 SV=1//7.87017e-148
MDP0000334850	1208.55	840.375	0.52417	0.00092839	0.049024	-//-
MDP0000336128	52.2859	142.859	-1.4501	6.6496e-08	1.7197e-05	-//-
MDP0000337362	223.711	116.991	0.93524	1.3117e-05	0.0017054	-//-
MDP0000337624	121.674	204.177	-0.7468	0.0008896	0.047609	sp|Q9M291|SC24C_ARATH Protein transport protein Sec24-like CEF OS=Arabidopsis thaliana GN=CEF PE=2 SV=3//0
MDP0000339542	107.592	39.8044	1.4346	4.5448e-06	0.00066702	sp|Q8H129|PPA3_ARATH Purple acid phosphatase 3 OS=Arabidopsis thaliana GN=PAP3 PE=2 SV=1//2.96134e-159
MDP0000340236	199.531	384.783	-0.94743	7.1342e-07	0.00013333	-//-
MDP0000340790	28.2588	70.5892	-1.3207	0.00037576	0.025039	sp|P82715|PPD5_ARATH PsbP domain-containing protein 5, chloroplastic OS=Arabidopsis thaliana GN=PPD5 PE=1 SV=3//3.03878e-116
MDP0000347896	98.0921	177.845	-0.85841	0.00056357	0.033832	-//-
MDP0000349581	1244.1	2472.82	-0.99106	1.1585e-11	6.8432e-09	-//-
MDP0000349972	260.474	59.2772	2.1356	6.585e-08	1.7197e-05	-//-
MDP0000350457	33.8086	5.64791	2.5816	2.0577e-05	0.002425	-//-
MDP0000351085	8.91742	0	Inf	0.000707	0.040012	sp|Q9FPN0|NEC1_PETHY Bidirectional sugar transporter NEC1 OS=Petunia hybrida GN=NEC1 PE=2 SV=1//1.7588e-100
MDP0000352442	364.398	690.076	-0.92124	9.7314e-06	0.001317	-//-
MDP0000355705	24.8399	64.1798	-1.3695	0.00034014	0.023117	sp|B9HTK2|CSPLI_POPTR CASP-like protein 4C2 OS=Populus trichocarpa GN=POPTRDRAFT_822486 PE=3 SV=1//4.29258e-63
MDP0000356382	47.5468	111.73	-1.2326	2.2036e-05	0.0025528	-//-
MDP0000358789	230.507	143.357	0.68519	0.00060342	0.035687	-//-
MDP0000360394	2519.42	1088.62	1.2106	7.0158e-13	5.2449e-10	sp|Q40280|MAL12_MALDO Major allergen Mal d 1 OS=Malus domestica PE=1 SV=3//1.88842e-23
MDP0000360414	149.722	15.9364	3.2319	1.1807e-07	2.8676e-05	-//-
MDP0000360924	230.494	110.111	1.0658	3.2814e-06	0.00051203	-//-
MDP0000361876	5.43222	41.7651	-2.9427	9.738e-08	2.4016e-05	sp|Q8LDW9|XTH9_ARATH Xyloglucan endotransglucosylase/hydrolase protein 9 OS=Arabidopsis thaliana GN=XTH9 PE=2 SV=2//4.33295e-159
MDP0000361927	1616.57	430.733	1.9081	1.1735e-07	2.8647e-05	sp|Q9ZNS6|RCI2B_ARATH Hydrophobic protein RCI2B OS=Arabidopsis thaliana GN=RCI2B PE=2 SV=1//1.19493e-22
MDP0000362243	973.651	1758.02	-0.85248	5.7782e-09	1.9747e-06	sp|Q6V9I6|HDT1_SOLCH Histone deacetylase HDT1 OS=Solanum chacoense GN=HDT1 PE=2 SV=1//2.82553e-63
MDP0000362288	6290.33	3030.93	1.0534	7.3824e-14	7.411e-11	-//-
MDP0000363319	39.8602	94.0885	-1.2391	8.5104e-05	0.0075404	-//-
MDP0000363622	916.341	498.257	0.879	3.4923e-08	9.7712e-06	-//-
MDP0000364301	755.758	413.544	0.86988	1.6949e-06	0.00028756	-//-
MDP0000365908	261.44	142.623	0.87428	0.00012286	0.0099797	-//-
MDP0000365923	188.922	300.398	-0.66908	0.00050504	0.031099	sp|Q53YF3|SPC3B_ARATH Signal peptidase complex subunit 3B OS=Arabidopsis thaliana GN=At5g27430 PE=2 SV=1//2.02987e-15
MDP0000368496	28.6903	5.94439	2.271	0.00037204	0.024896	-//-
MDP0000371737	7979.19	4137.96	0.94732	2.3316e-05	0.0026588	sp|Q9FI78|HST_ARATH Shikimate O-hydroxycinnamoyltransferase OS=Arabidopsis thaliana GN=HST PE=2 SV=1//0
MDP0000372629	655.176	277.017	1.2419	7.9458e-13	5.6741e-10	-//-
MDP0000373134	1247.61	843.172	0.56527	0.00011313	0.0094628	sp|Q9LVQ7|IDD1_ARATH Protein indeterminate-domain 1 OS=Arabidopsis thaliana GN=IDD1 PE=1 SV=1//8.17913e-109
MDP0000374557	91.4215	161.584	-0.82168	0.00047941	0.030093	sp|O22775|XXT2_ARATH Xyloglucan 6-xylosyltransferase 2 OS=Arabidopsis thaliana GN=XXT2 PE=1 SV=1//0
MDP0000374900	90.7313	30.8006	1.5586	3.3077e-06	0.00051382	sp|Q9LSD5|TCP20_ARATH Transcription factor TCP20 OS=Arabidopsis thaliana GN=TCP20 PE=1 SV=1//6.13673e-60
MDP0000375032	51.177	17.9826	1.5089	0.00028692	0.020158	sp|Q07488|BCB1_ARATH Blue copper protein OS=Arabidopsis thaliana GN=BCB PE=1 SV=2//6.83393e-26
MDP0000375455	1676.77	1205.12	0.47651	0.00084838	0.046021	sp|O04567|Y1719_ARATH Probable inactive receptor kinase At1g27190 OS=Arabidopsis thaliana GN=At1g27190 PE=1 SV=1//0
MDP0000377050	74.1872	25.4758	1.542	8.8978e-05	0.0077828	sp|Q40392|TMVRN_NICGU TMV resistance protein N OS=Nicotiana glutinosa GN=N PE=1 SV=1//1.07573e-34
MDP0000379288	1206.88	850.305	0.50523	0.0008649	0.046582	sp|Q9LPL4|SKP2A_ARATH F-box protein SKP2A OS=Arabidopsis thaliana GN=SKP2A PE=1 SV=1//0
MDP0000382134	694.803	382.541	0.86099	1.6554e-07	3.7896e-05	sp|P46313|FAD6E_ARATH Omega-6 fatty acid desaturase, endoplasmic reticulum OS=Arabidopsis thaliana GN=FAD2 PE=2 SV=1//3.77957e-68
MDP0000388769	218.508	87.3373	1.323	0.00015837	0.012341	sp|O64963|PAL1_PRUAV Phenylalanine ammonia-lyase 1 OS=Prunus avium GN=PAL1 PE=2 SV=1//0
MDP0000389735	1033.8	707.055	0.54806	0.00044421	0.028375	sp|Q9SNC3|FLA4_ARATH Fasciclin-like arabinogalactan protein 4 OS=Arabidopsis thaliana GN=FLA4 PE=1 SV=1//2.64407e-100
MDP0000396630	368.424	209.994	0.81102	1.836e-05	0.0022072	sp|O64732|U87A1_ARATH UDP-glycosyltransferase 87A1 OS=Arabidopsis thaliana GN=UGT87A1 PE=2 SV=1//6.21114e-171
MDP0000396750	560.352	807.189	-0.52657	0.00077034	0.042708	sp|Q93YV6|2A5I_ARATH Serine/threonine protein phosphatase 2A 57 kDa regulatory subunit B&apos; iota isoform OS=Arabidopsis thaliana GN=B&apos;IOTA PE=2 SV=1//0
MDP0000398765	1932.57	559.869	1.7874	0.00036266	0.024302	sp|Q8LNZ5|XTHB_PHAAN Probable xyloglucan endotransglucosylase/hydrolase protein B OS=Phaseolus angularis GN=XTHB PE=2 SV=1//2.35211e-174
MDP0000399163	54.0089	11.5674	2.2231	1.0075e-06	0.00018053	sp|Q9ZPS9|BRL2_ARATH Serine/threonine-protein kinase BRI1-like 2 OS=Arabidopsis thaliana GN=BRL2 PE=1 SV=1//2.82571e-06
MDP0000399562	1226.97	804.953	0.60813	0.00044574	0.028435	sp|P93028|UBE11_ARATH Ubiquitin-activating enzyme E1 1 OS=Arabidopsis thaliana GN=UBA1 PE=1 SV=1//0
MDP0000402527	96.3958	34.2812	1.4916	0.00066737	0.038286	-//-
MDP0000405668	59.3283	156.357	-1.3981	4.9363e-08	1.3268e-05	sp|Q86A88|DYL_DICDI Dynein light chain, cytoplasmic OS=Dictyostelium discoideum GN=dlcB PE=3 SV=1//6.19529e-21
MDP0000407802	1181.01	793.567	0.5736	0.00012775	0.01029	sp|Q9LZD3|E70A1_ARATH Exocyst complex component EXO70A1 OS=Arabidopsis thaliana GN=EXO70A1 PE=1 SV=1//2.90305e-113
MDP0000408791	1505.22	1048.88	0.52112	0.00027417	0.019463	sp|Q39227|SMT2_ARATH 24-methylenesterol C-methyltransferase 2 OS=Arabidopsis thaliana GN=SMT2 PE=1 SV=2//0
MDP0000411403	231.193	470.635	-1.0255	0.00014432	0.011376	sp|P51074|ANX4_FRAAN Annexin-like protein RJ4 OS=Fragaria ananassa PE=2 SV=2//0
MDP0000413935	1033.12	1556.55	-0.59134	8.0759e-05	0.0072358	sp|O48651|ERG1_PANGI Squalene monooxygenase OS=Panax ginseng PE=2 SV=1//0
MDP0000415439	8342.12	5658.24	0.56006	0.00045143	0.028722	sp|Q43636|TRXH_RICCO Thioredoxin H-type OS=Ricinus communis PE=3 SV=1//2.44198e-40
MDP0000422832	2821.66	1866.55	0.59617	3.4857e-05	0.0036681	sp|Q7XWU3|CADH6_ORYSJ Probable cinnamyl alcohol dehydrogenase 6 OS=Oryza sativa subsp. japonica GN=CAD6 PE=2 SV=2//1.77097e-70
MDP0000424205	1117.18	1603.44	-0.52131	0.00033674	0.022951	sp|P35685|RL7A_ORYSJ 60S ribosomal protein L7a OS=Oryza sativa subsp. japonica GN=RPL7A PE=2 SV=1//2.25056e-138
MDP0000429218	622.935	337.444	0.88443	0.00015985	0.012416	-//-
MDP0000437033	521.458	145.196	1.8445	0.00043598	0.027924	sp|P49597|P2C56_ARATH Protein phosphatase 2C 56 OS=Arabidopsis thaliana GN=ABI1 PE=1 SV=2//2.67893e-98
MDP0000448333	343.318	143.749	1.256	8.1128e-07	0.00014703	sp|Q38879|TRXH2_ARATH Thioredoxin H2 OS=Arabidopsis thaliana GN=TRX2 PE=2 SV=2//1.8356e-41
MDP0000450991	15022.5	5688.97	1.4009	3.4288e-08	9.707e-06	sp|Q43191|LOX15_SOLTU Probable linoleate 9S-lipoxygenase 5 OS=Solanum tuberosum GN=LOX1.5 PE=2 SV=1//0
MDP0000451624	733.715	332.024	1.1439	8.3023e-08	2.0689e-05	sp|Q9M1E7|TET3_ARATH Tetraspanin-3 OS=Arabidopsis thaliana GN=TET3 PE=2 SV=1//8.0605e-129
MDP0000453055	213.985	87.9034	1.2835	3.3866e-08	9.6447e-06	-//-
MDP0000453295	57.7433	5.04336	3.5172	0.00094469	0.049506	sp|O04973|LEU1A_SOLPN 2-isopropylmalate synthase A OS=Solanum pennellii GN=IPMSA PE=2 SV=1//6.39517e-91
MDP0000455445	739.348	449.398	0.71826	1.1757e-05	0.0015412	-//-
MDP0000457434	545.765	292.551	0.89959	2.2286e-07	4.9137e-05	sp|Q2TBE0|C19L2_HUMAN CWF19-like protein 2 OS=Homo sapiens GN=CWF19L2 PE=1 SV=4//2.50693e-10
MDP0000459249	592.962	862.376	-0.54038	0.00093037	0.049024	sp|F4JQZ3|REN1_ARATH Rho GTPase-activating protein REN1 OS=Arabidopsis thaliana GN=REN1 PE=1 SV=2//1.45945e-22
MDP0000460903	938.242	445.064	1.0759	9.4095e-12	5.6275e-09	sp|O48700|PUB6_ARATH U-box domain-containing protein 6 OS=Arabidopsis thaliana GN=PUB6 PE=2 SV=2//0
MDP0000468038	209.315	102.781	1.0261	0.00022582	0.016674	sp|P34913|HYES_HUMAN Bifunctional epoxide hydrolase 2 OS=Homo sapiens GN=EPHX2 PE=1 SV=2//1.59595e-31
MDP0000471520	533.602	1131.88	-1.0849	4.8588e-11	2.583e-08	sp|F4IDI6|BRG2_ARATH Probable BOI-related E3 ubiquitin-protein ligase 2 OS=Arabidopsis thaliana GN=BRG2 PE=1 SV=1//4.6279e-19
MDP0000474746	464.499	210.057	1.1449	4.1767e-10	1.7313e-07	sp|Q8W3Z1|BAMS_BETPL Beta-amyrin synthase OS=Betula platyphylla GN=OSCBPY PE=1 SV=1//0
MDP0000479863	110.31	201.22	-0.86722	0.00012477	0.0101	sp|Q9XF23|EDS1L_ARATH Protein EDS1L OS=Arabidopsis thaliana GN=EDS1 PE=1 SV=1//1.76101e-112
MDP0000488588	365.966	539.239	-0.55922	0.00064651	0.037557	sp|Q0VCZ3|YTHD2_BOVIN YTH domain-containing family protein 2 OS=Bos taurus GN=YTHDF2 PE=2 SV=1//1.69487e-50
MDP0000492501	904.15	604.247	0.58142	0.0002806	0.019831	-//-
MDP0000494947	150.928	303.485	-1.0078	1.8427e-06	0.00030826	-//-
MDP0000497333	190.283	97.1495	0.96987	2.119e-05	0.0024667	sp|Q8VZG8|Y4885_ARATH Probable LRR receptor-like serine/threonine-protein kinase At4g08850 OS=Arabidopsis thaliana GN=At4g08850 PE=2 SV=3//7.03736e-88
MDP0000499282	393.722	156.914	1.3272	1.3535e-06	0.00023464	sp|P24465|C71A1_PERAE Cytochrome P450 71A1 OS=Persea americana GN=CYP71A1 PE=1 SV=2//5.55183e-141
MDP0000500656	120.439	50.988	1.2401	8.0671e-06	0.0011253	sp|Q9LMX5|AFP2_ARATH Ninja-family protein AFP2 OS=Arabidopsis thaliana GN=AFP2 PE=1 SV=1//8.97532e-17
MDP0000503246	73.0219	25.7971	1.5011	1.5159e-05	0.0019137	sp|P17407|21KD_DAUCA 21 kDa protein OS=Daucus carota PE=2 SV=1//9.46355e-73
MDP0000507227	242.779	136.882	0.82672	9.0921e-05	0.0078875	sp|Q9SA77|ARAE1_ARATH UDP-arabinose 4-epimerase 1 OS=Arabidopsis thaliana GN=MUR4 PE=1 SV=1//0
MDP0000508070	347.917	199.396	0.80311	2.7093e-05	0.0030076	sp|Q39214|RPM1_ARATH Disease resistance protein RPM1 OS=Arabidopsis thaliana GN=RPM1 PE=1 SV=1//2.91798e-116
MDP0000508371	234.527	143.229	0.71143	0.00079161	0.043409	sp|Q96303|PHT14_ARATH Inorganic phosphate transporter 1-4 OS=Arabidopsis thaliana GN=PHT1-4 PE=1 SV=1//0
MDP0000509120	10131.4	6479.38	0.64491	1.0425e-06	0.00018473	sp|Q02283|HAT5_ARATH Homeobox-leucine zipper protein HAT5 OS=Arabidopsis thaliana GN=HAT5 PE=1 SV=1//9.63764e-40
MDP0000517262	276.066	102.097	1.4351	2.0827e-11	1.2005e-08	sp|Q9LY05|EF106_ARATH Ethylene-responsive transcription factor ERF106 OS=Arabidopsis thaliana GN=ERF106 PE=2 SV=1//3.40284e-41
MDP0000520035	944.501	62.3864	3.9202	4.9984e-13	3.8573e-10	sp|Q43191|LOX15_SOLTU Probable linoleate 9S-lipoxygenase 5 OS=Solanum tuberosum GN=LOX1.5 PE=2 SV=1//0
MDP0000520097	454.538	236.023	0.94547	2.5433e-07	5.4407e-05	sp|Q3A097|TOLB_PELCD Protein TolB OS=Pelobacter carbinolicus (strain DSM 2380 / Gra Bd 1) GN=tolB PE=3 SV=2//8.36305e-16
MDP0000521662	3066.87	8022.44	-1.3873	3.4289e-11	1.8857e-08	sp|O22874|EXPA8_ARATH Expansin-A8 OS=Arabidopsis thaliana GN=EXPA8 PE=2 SV=1//5.31937e-133
MDP0000523183	1134.09	153.058	2.8894	6.4047e-13	4.864e-10	sp|P48631|FD6E2_SOYBN Omega-6 fatty acid desaturase, endoplasmic reticulum isozyme 2 OS=Glycine max GN=FAD2-2 PE=2 SV=1//0
MDP0000523205	4847.91	7093.11	-0.54906	6.8334e-05	0.0063117	sp|P24397|HY6H_HYONI Hyoscyamine 6-dioxygenase OS=Hyoscyamus niger GN=H6H PE=1 SV=1//3.27566e-68
MDP0000523477	47.1885	11.9893	1.9767	3.5141e-05	0.0036681	sp|A5HBK6|CFI_PYRCO Chalcone--flavonone isomerase OS=Pyrus communis GN=CHI PE=2 SV=1//7.69876e-74
MDP0000523595	233.949	406.092	-0.79561	1.5862e-05	0.0019856	sp|Q8LC83|RS242_ARATH 40S ribosomal protein S24-2 OS=Arabidopsis thaliana GN=RPS24B PE=2 SV=2//4.91009e-77
MDP0000525094	33.7709	8.97137	1.9124	0.00045703	0.028963	sp|Q9ZUZ3|SAU32_ARATH Auxin-responsive protein SAUR32 OS=Arabidopsis thaliana GN=SAUR32 PE=2 SV=1//6.06392e-41
MDP0000525794	1396.01	761.492	0.87441	2.2612e-06	0.00036799	sp|Q9LVH4|CAR4_ARATH Protein C2-DOMAIN ABA-RELATED 4 OS=Arabidopsis thaliana GN=CAR4 PE=1 SV=1//6.16166e-95
MDP0000529003	6791.68	3094.04	1.1343	1.4564e-05	0.0018532	-//-
MDP0000533607	347.07	208.044	0.73834	0.00036131	0.024245	sp|O48922|C98A2_SOYBN Cytochrome P450 98A2 OS=Glycine max GN=CYP98A2 PE=2 SV=1//0
MDP0000534460	202.969	348.027	-0.77794	4.2209e-05	0.0042695	sp|Q7T012|HDHD3_DANRE Haloacid dehalogenase-like hydrolase domain-containing protein 3 OS=Danio rerio GN=hdhd3 PE=2 SV=1//1.8477e-29
MDP0000538897	1176.86	1903.14	-0.69344	1.4501e-06	0.00025047	sp|Q9ZVF3|ML328_ARATH MLP-like protein 328 OS=Arabidopsis thaliana GN=MLP328 PE=2 SV=1//1.82261e-28
MDP0000551876	365.811	99.4481	1.8791	3.9597e-20	1.263e-16	sp|Q9LQZ7|BBX21_ARATH B-box zinc finger protein 21 OS=Arabidopsis thaliana GN=BBX21 PE=1 SV=1//2.10493e-80
MDP0000553473	3884.95	1938.66	1.0028	4.1974e-10	1.7313e-07	-//-
MDP0000554525	3092.05	1176.43	1.3942	2.0076e-13	1.628e-10	sp|Q94AL9|AGT22_ARATH Alanine--glyoxylate aminotransferase 2 homolog 2, mitochondrial OS=Arabidopsis thaliana GN=AGT3 PE=1 SV=2//0
MDP0000557111	59.9582	5.45774	3.4576	3.9295e-12	2.4103e-09	-//-
MDP0000557646	437.283	253.663	0.78566	8.9399e-06	0.0012327	sp|Q9MA63|Y3550_ARATH REF/SRPP-like protein At3g05500 OS=Arabidopsis thaliana GN=At3g05500 PE=1 SV=1//4.81343e-80
MDP0000557979	1031.62	1483.3	-0.52389	0.00072049	0.040555	sp|Q39096|ERD15_ARATH Protein EARLY RESPONSIVE TO DEHYDRATION 15 OS=Arabidopsis thaliana GN=ERD15 PE=1 SV=1//4.05183e-38
MDP0000561875	54.868	117.016	-1.0927	0.00079206	0.043409	-//-
MDP0000564079	1.94928	44.347	-4.5078	1.8497e-12	1.2292e-09	-//-
MDP0000564469	844.436	376.982	1.1635	3.3249e-13	2.6513e-10	-//-
MDP0000566690	42.399	132.333	-1.6421	1.9184e-05	0.0022947	sp|P42736|RAP23_ARATH Ethylene-responsive transcription factor RAP2-3 OS=Arabidopsis thaliana GN=RAP2-3 PE=1 SV=2//5.78714e-33
MDP0000570344	406.472	227.871	0.83494	4.9627e-06	0.00071518	sp|Q9C5D2|FBL4_ARATH F-box/LRR-repeat protein 4 OS=Arabidopsis thaliana GN=FBL4 PE=2 SV=1//6.05683e-13
MDP0000570395	2448.84	409.137	2.5814	0.00056864	0.034051	sp|P23547|E13G_TOBAC Glucan endo-1,3-beta-glucosidase, acidic isoform GI9 OS=Nicotiana tabacum GN=PR2 PE=1 SV=1//3.53512e-113
MDP0000570409	324.04	180.405	0.84493	1.8222e-05	0.0022016	sp|Q96303|PHT14_ARATH Inorganic phosphate transporter 1-4 OS=Arabidopsis thaliana GN=PHT1-4 PE=1 SV=1//0
MDP0000573521	749.659	506.577	0.56545	0.00052922	0.032297	sp|Q9P6Q3|BCS1_SCHPO Probable mitochondrial chaperone bcs1 OS=Schizosaccharomyces pombe (strain 972 / ATCC 24843) GN=SPAC644.07 PE=2 SV=1//8.1885e-28
MDP0000573835	1542.13	1037.82	0.57137	9.8587e-05	0.0083959	sp|Q9SI52|P4KG7_ARATH Phosphatidylinositol 4-kinase gamma 7 OS=Arabidopsis thaliana GN=PI4KG7 PE=1 SV=2//0
MDP0000574604	380.063	227.517	0.74026	3.0114e-05	0.0032895	sp|O48788|Y2267_ARATH Probable inactive receptor kinase At2g26730 OS=Arabidopsis thaliana GN=At2g26730 PE=1 SV=1//0
MDP0000576795	918.853	1413.39	-0.62125	0.00020308	0.015229	sp|Q9SUV2|PT432_ARATH Probable sugar phosphate/phosphate translocator At4g32390 OS=Arabidopsis thaliana GN=At4g32390 PE=3 SV=1//0
MDP0000577455	139.487	495.696	-1.8293	2.426e-22	1.0552e-18	-//-
MDP0000577898	855.015	308.406	1.4711	4.5915e-19	9.9854e-16	sp|Q9SF32|IQD1_ARATH Protein IQ-DOMAIN 1 OS=Arabidopsis thaliana GN=IQD1 PE=1 SV=1//4.52888e-20
MDP0000580411	120.389	65.4643	0.87893	0.00095243	0.049722	sp|D4Q9Z5|SGT3_SOYBN Soyasaponin III rhamnosyltransferase OS=Glycine max GN=GmSGT3 PE=1 SV=1//7.46766e-106
MDP0000581831	13638.2	7554.51	0.85224	3.1129e-10	1.354e-07	-//-
MDP0000581832	689.82	1289.7	-0.90274	6.6285e-08	1.7197e-05	sp|A7PZL3|PGLR_VITVI Probable polygalacturonase OS=Vitis vinifera GN=GSVIVT00026920001 PE=1 SV=1//3.35098e-142
MDP0000585188	33.3438	2.40582	3.7928	4.28e-08	1.1635e-05	sp|Q00874|DR100_ARATH DNA-damage-repair/toleration protein DRT100 OS=Arabidopsis thaliana GN=DRT100 PE=2 SV=2//1.1541e-140
MDP0000585315	1107.04	2444.52	-1.1428	2.2531e-05	0.0025921	sp|O65351|SBT17_ARATH Subtilisin-like protease SBT1.7 OS=Arabidopsis thaliana GN=SBT1.7 PE=1 SV=1//0
MDP0000586674	2009.35	1200.57	0.74302	1.5598e-05	0.0019587	sp|P25776|ORYA_ORYSJ Oryzain alpha chain OS=Oryza sativa subsp. japonica GN=Os04g0650000 PE=1 SV=2//3.30079e-07
MDP0000587459	87.3091	325.044	-1.8964	7.6737e-13	5.5629e-10	sp|Q42521|DCE1_ARATH Glutamate decarboxylase 1 OS=Arabidopsis thaliana GN=GAD1 PE=1 SV=2//0
MDP0000590966	25.7207	62.3155	-1.2767	0.00058467	0.034663	-//-
MDP0000592961	846.294	590.684	0.51877	0.00057999	0.034513	sp|Q8W4K5|VAB_ARATH VAN3-binding protein OS=Arabidopsis thaliana GN=VAB PE=1 SV=1//1.01015e-34
MDP0000594227	769.092	388.321	0.98591	0.00042842	0.027551	sp|Q94B08|GCP1_ARATH Germination-specific cysteine protease 1 OS=Arabidopsis thaliana GN=GCP1 PE=2 SV=2//2.20085e-132
MDP0000598637	52.0209	12.0898	2.1053	3.7713e-06	0.00057648	sp|Q8LFV3|CDF3_ARATH Cyclic dof factor 3 OS=Arabidopsis thaliana GN=CDF3 PE=1 SV=2//2.05243e-84
MDP0000601325	25.8912	82.2859	-1.6682	8.7148e-05	0.0076788	sp|P32295|ARG7_VIGRR Indole-3-acetic acid-induced protein ARG7 OS=Vigna radiata var. radiata GN=ARG7 PE=2 SV=1//2.39766e-37
MDP0000603021	590.71	292.621	1.0134	0.00068267	0.038889	sp|D7SFH9|GPDL2_ARATH Glycerophosphodiester phosphodiesterase protein kinase domain-containing GDPDL2 OS=Arabidopsis thaliana GN=GDPDL2 PE=1 SV=1//5.45016e-97
MDP0000604285	160.097	266.62	-0.73584	0.00034322	0.023256	sp|Q9SF32|IQD1_ARATH Protein IQ-DOMAIN 1 OS=Arabidopsis thaliana GN=IQD1 PE=1 SV=1//1.11769e-19
MDP0000604702	1528.17	3034.05	-0.98944	2.6582e-09	9.7832e-07	sp|P05477|HSP21_SOYBN 17.9 kDa class II heat shock protein OS=Glycine max GN=HSP17.9-D PE=3 SV=1//3.00813e-68
MDP0000613004	483.837	694.683	-0.52183	0.00095779	0.04981	sp|Q2HIM9|RLF31_ARATH Protein RALF-like 31 OS=Arabidopsis thaliana GN=RALFL31 PE=3 SV=1//1.03013e-22
MDP0000615948	449.986	121.06	1.8942	5.3419e-05	0.0052351	sp|Q651Z5|HOX6_ORYSJ Homeobox-leucine zipper protein HOX6 OS=Oryza sativa subsp. japonica GN=HOX6 PE=2 SV=1//4.96715e-30
MDP0000616079	1202.46	1740.29	-0.53333	0.00026916	0.019249	sp|Q9S7N2|TAA1_ARATH L-tryptophan--pyruvate aminotransferase 1 OS=Arabidopsis thaliana GN=TAA1 PE=1 SV=1//4.65912e-146
MDP0000618087	660.559	63.2401	3.3848	3.545e-15	4.4265e-12	sp|Q9LSK9|Y5566_ARATH Uncharacterized protein At5g65660 OS=Arabidopsis thaliana GN=At5g65660 PE=2 SV=1//3.74067e-10
MDP0000620944	35.9517	83.2908	-1.2121	0.00095202	0.049722	sp|Q40392|TMVRN_NICGU TMV resistance protein N OS=Nicotiana glutinosa GN=N PE=1 SV=1//5.72552e-23
MDP0000623220	2039.54	1382.2	0.56127	6.5277e-05	0.0060881	sp|Q8VXY7|ENT1_ARATH Equilibrative nucleotide transporter 1 OS=Arabidopsis thaliana GN=ENT1 PE=1 SV=1//4.77299e-153
MDP0000623588	8165.89	21550	-1.4	1.1403e-08	3.6615e-06	-//-
MDP0000624583	1777.87	2663.2	-0.58301	5.617e-05	0.0054182	sp|O80959|PLP6_ARATH Patatin-like protein 6 OS=Arabidopsis thaliana GN=PLP6 PE=2 SV=1//4.12599e-154
MDP0000628976	1203.96	527.417	1.1908	0.00019202	0.01456	sp|Q9ZW21|P2C24_ARATH Probable protein phosphatase 2C 24 OS=Arabidopsis thaliana GN=At2g29380 PE=2 SV=1//1.1562e-112
MDP0000637620	182.439	300.874	-0.72175	0.00041972	0.027174	sp|P42730|CLPB1_ARATH Chaperone protein ClpB1 OS=Arabidopsis thaliana GN=CLPB1 PE=1 SV=2//0
MDP0000638263	302.867	469.27	-0.63173	0.00094573	0.049506	sp|Q46036|BLC_CITFR Outer membrane lipoprotein Blc OS=Citrobacter freundii PE=3 SV=1//9.08069e-27
MDP0000639185	46.9082	156.244	-1.7359	2.0598e-10	9.2975e-08	sp|P33082|AXX15_SOYBN Auxin-induced protein X15 OS=Glycine max PE=2 SV=1//4.80824e-18
MDP0000642609	775.152	410.208	0.91812	3.9293e-07	7.7685e-05	-//-
MDP0000650225	2604.42	1604.61	0.69874	4.0973e-05	0.004171	sp|Q9SEI0|WER_ARATH Transcription factor WER OS=Arabidopsis thaliana GN=WER PE=1 SV=1//6.53798e-63
MDP0000654110	108.015	43.078	1.3262	5.5504e-06	0.00078801	sp|Q570B4|KCS10_ARATH 3-ketoacyl-CoA synthase 10 OS=Arabidopsis thaliana GN=FDH PE=1 SV=2//1.47352e-92
MDP0000655267	586.449	924.762	-0.65708	5.7244e-05	0.0054887	-//-
MDP0000656112	97.3055	49.2051	0.98371	0.00079088	0.043409	-//-
MDP0000656154	30.4267	69.4127	-1.1899	0.00073207	0.041075	sp|P27495|CB24_TOBAC Chlorophyll a-b binding protein 40, chloroplastic OS=Nicotiana tabacum GN=CAB40 PE=2 SV=1//3.98692e-175
MDP0000658317	261.787	157.879	0.72958	0.0004799	0.030093	sp|Q40392|TMVRN_NICGU TMV resistance protein N OS=Nicotiana glutinosa GN=N PE=1 SV=1//3.98015e-33
MDP0000659260	304.104	85.2376	1.835	1.1865e-09	4.653e-07	sp|Q9LK95|MYB21_ARATH Transcription factor MYB21 OS=Arabidopsis thaliana GN=MYB21 PE=1 SV=1//7.16784e-61
MDP0000659818	184.327	295.291	-0.67987	0.00034725	0.023433	sp|O80961|MLO12_ARATH MLO-like protein 12 OS=Arabidopsis thaliana GN=MLO12 PE=2 SV=2//9.32817e-32
MDP0000661632	319.679	791.995	-1.3089	1.2229e-07	2.9401e-05	-//-
MDP0000663236	126.627	66.4136	0.93104	0.00029769	0.020732	sp|P34914|HYES_MOUSE Bifunctional epoxide hydrolase 2 OS=Mus musculus GN=Ephx2 PE=1 SV=2//4.24804e-09
MDP0000666539	93.7274	9.57513	3.2911	1.0478e-12	7.2656e-10	sp|O22190|GH33_ARATH Indole-3-acetic acid-amido synthetase GH3.3 OS=Arabidopsis thaliana GN=GH3.3 PE=1 SV=1//0
MDP0000668095	408.371	42.0009	3.2814	7.2384e-46	6.9265e-42	-//-
MDP0000672291	40.268	10.4363	1.948	0.00012261	0.0099797	sp|Q9FLS0|FB253_ARATH F-box protein At5g07610 OS=Arabidopsis thaliana GN=At5g07610 PE=2 SV=1//9.22616e-53
MDP0000672486	778.213	264.42	1.5573	5.9816e-17	1.0221e-13	sp|Q9SNB4|PCL1_ARATH Transcription factor LUX OS=Arabidopsis thaliana GN=LUX PE=1 SV=1//6.14059e-69
MDP0000675233	64.0261	156.369	-1.2882	1.7228e-06	0.00029126	sp|Q9M1E7|TET3_ARATH Tetraspanin-3 OS=Arabidopsis thaliana GN=TET3 PE=2 SV=1//1.58298e-143
MDP0000675339	466.502	292.312	0.67438	0.00012426	0.010077	sp|Q9FI14|TAO1_ARATH Disease resistance protein TAO1 OS=Arabidopsis thaliana GN=TAO1 PE=3 SV=1//1.07172e-101
MDP0000678862	22060.1	15653.8	0.49492	0.00029532	0.020627	-//-
MDP0000685420	233.867	129.365	0.85423	0.00014197	0.011227	-//-
MDP0000689225	1111.65	788.28	0.49592	0.00077772	0.042968	sp|Q39019|KSG10_ARATH Shaggy-related protein kinase kappa OS=Arabidopsis thaliana GN=ASK10 PE=2 SV=2//2.15592e-85
MDP0000690689	123.861	30.564	2.0188	3.6203e-11	1.9683e-08	sp|Q9ZVJ6|ANXD4_ARATH Annexin D4 OS=Arabidopsis thaliana GN=ANN4 PE=2 SV=1//5.32312e-86
MDP0000691718	95.3584	255.747	-1.4233	0.00055334	0.033343	-//-
MDP0000692406	158.483	93.2156	0.76568	0.00095475	0.049722	sp|Q9S7W5|TCP13_ARATH Transcription factor TCP13 OS=Arabidopsis thaliana GN=TCP13 PE=1 SV=1//1.10294e-37
MDP0000695032	104.622	191.898	-0.87515	0.00013945	0.011065	sp|Q9S7D9|ACCR1_ARATH Serine/threonine-protein kinase-like protein CCR1 OS=Arabidopsis thaliana GN=CCR1 PE=1 SV=1//0
MDP0000698024	4296.19	109.519	5.2938	3.4634e-195	1.6571e-190	-//-
MDP0000699607	1213.76	858.418	0.49973	0.00086049	0.046514	sp|P17598|CATA1_GOSHI Catalase isozyme 1 OS=Gossypium hirsutum GN=CAT1 PE=2 SV=2//0
MDP0000703851	3420.68	2209.51	0.63056	0.00064713	0.037557	-//-
MDP0000706741	251.809	144.513	0.80113	0.00011609	0.0096934	-//-
MDP0000707036	82.3112	297.168	-1.8521	7.4327e-18	1.4225e-14	sp|Q9M373|AGP20_ARATH Arabinogalactan peptide 20 OS=Arabidopsis thaliana GN=AGP20 PE=3 SV=1//4.87093e-17
MDP0000708928	80.9505	451.034	-2.4781	1.8752e-14	2.037e-11	sp|P27518|CB21_GOSHI Chlorophyll a-b binding protein 151, chloroplastic OS=Gossypium hirsutum GN=CAB-151 PE=2 SV=2//6.88892e-168
MDP0000710146	7.15597	28.1491	-1.9759	0.00095325	0.049722	sp|O65351|SBT17_ARATH Subtilisin-like protease SBT1.7 OS=Arabidopsis thaliana GN=SBT1.7 PE=1 SV=1//0
MDP0000713113	423.066	257.962	0.71373	0.00068277	0.038889	sp|Q9FHH8|COL5_ARATH Zinc finger protein CONSTANS-LIKE 5 OS=Arabidopsis thaliana GN=COL5 PE=2 SV=2//1.08404e-80
MDP0000722117	604.856	1212.64	-1.0035	9.6267e-11	4.6999e-08	sp|P38500|NIR_BETPN Ferredoxin--nitrite reductase, chloroplastic OS=Betula pendula GN=NIR1 PE=2 SV=1//0
MDP0000722255	237.566	34.9173	2.7663	4.5397e-06	0.00066702	sp|P48631|FD6E2_SOYBN Omega-6 fatty acid desaturase, endoplasmic reticulum isozyme 2 OS=Glycine max GN=FAD2-2 PE=2 SV=1//0
MDP0000728753	238.851	62.5605	1.9328	3.4903e-05	0.0036681	sp|Q05091|PGIP_PYRCO Polygalacturonase inhibitor OS=Pyrus communis GN=PGIP PE=1 SV=1//0
MDP0000738420	143.947	50.6684	1.5064	0.00048167	0.030125	sp|Q9LJM4|IKU2_ARATH Receptor-like protein kinase HAIKU2 OS=Arabidopsis thaliana GN=IKU2 PE=1 SV=1//0
MDP0000744273	464.041	961.884	-1.0516	7.1767e-08	1.8168e-05	-//-
MDP0000744614	371.875	223.533	0.73433	7.6585e-05	0.0069006	sp|O04086|Y1105_ARATH Probable receptor-like protein kinase At1g11050 OS=Arabidopsis thaliana GN=At1g11050 PE=2 SV=1//0
MDP0000746621	1266.5	812.413	0.64056	3.5565e-05	0.0036992	sp|Q494P0|PHT17_ARATH Probable inorganic phosphate transporter 1-7 OS=Arabidopsis thaliana GN=PHT1-7 PE=2 SV=2//0
MDP0000746889	8.88293	34.9056	-1.9744	0.00012281	0.0099797	sp|Q06548|APK1A_ARATH Protein kinase APK1A, chloroplastic OS=Arabidopsis thaliana GN=APK1A PE=2 SV=1//0
MDP0000748916	372.145	189.674	0.97235	3.1338e-07	6.3803e-05	sp|Q9SEE4|PIRL_SOLLC Pirin-like protein OS=Solanum lycopersicum PE=2 SV=1//7.02658e-69
MDP0000751358	360.767	730.136	-1.0171	1.6977e-09	6.4464e-07	-//-
MDP0000751780	2483.3	1240.3	1.0016	0.00026679	0.019109	sp|P24397|HY6H_HYONI Hyoscyamine 6-dioxygenase OS=Hyoscyamus niger GN=H6H PE=1 SV=1//4.41993e-30
MDP0000753547	849.135	1316.22	-0.63234	3.8821e-05	0.0039688	sp|O24370|LOX21_SOLTU Linoleate 13S-lipoxygenase 2-1, chloroplastic OS=Solanum tuberosum GN=LOX2.1 PE=1 SV=1//0
MDP0000755364	1297.27	926.04	0.48633	0.00082712	0.045072	-//-
MDP0000759336	296.422	151.259	0.97063	7.4687e-05	0.0067936	sp|A5HBK6|CFI_PYRCO Chalcone--flavonone isomerase OS=Pyrus communis GN=CHI PE=2 SV=1//3.33236e-145
MDP0000759860	129.175	28.2254	2.1943	2.0499e-12	1.3253e-09	sp|Q52532|MHPC_PSESP 2-hydroxy-6-oxononadienedioate/2-hydroxy-6-oxononatrienedioate hydrolase OS=Pseudomonas sp. GN=mhpC PE=3 SV=1//1.81161e-11
MDP0000759996	35.0951	80.7399	-1.202	0.0002552	0.018361	sp|O65759|H2AX_CICAR Histone H2AX OS=Cicer arietinum GN=HIS2A PE=2 SV=1//9.4077e-62
MDP0000760357	48.2935	2.57687	4.2281	0.00041023	0.026814	sp|Q54DY9|BCS1B_DICDI Probable mitochondrial chaperone BCS1-B OS=Dictyostelium discoideum GN=bcsl1b PE=3 SV=1//1.17373e-20
MDP0000760802	540.418	1061.11	-0.97343	0.00041776	0.027091	sp|Q0V7T5|Y1864_ARATH Probable receptor-like protein kinase At1g80640 OS=Arabidopsis thaliana GN=At1g80640 PE=2 SV=1//2.06315e-119
MDP0000764742	1443.79	2220.35	-0.62092	1.6536e-05	0.0020496	sp|O22892|GSR2_ARATH Uncharacterized protein At2g40430 OS=Arabidopsis thaliana GN=At2g40430 PE=1 SV=2//2.82291e-45
MDP0000766365	117.302	54.7092	1.1004	0.00015516	0.01211	sp|O64538|SAU40_ARATH Auxin-responsive protein SAUR40 OS=Arabidopsis thaliana GN=SAUR40 PE=2 SV=1//9.55409e-16
MDP0000767260	190.603	479.481	-1.3309	2.1705e-07	4.8527e-05	sp|Q9FYB5|DNJ11_ARATH Chaperone protein dnaJ 11, chloroplastic OS=Arabidopsis thaliana GN=ATJ11 PE=1 SV=2//4.14296e-28
MDP0000769354	643.004	353.082	0.86483	3.037e-07	6.2632e-05	sp|Q681X4|ZAT5_ARATH Zinc finger protein ZAT5 OS=Arabidopsis thaliana GN=ZAT5 PE=2 SV=1//4.63295e-53
MDP0000769492	0.680293	55.3201	-6.3455	0.0006163	0.036359	-//-
MDP0000769493	0.953467	41.4878	-5.4434	1.7331e-13	1.4483e-10	-//-
MDP0000770377	389.961	219.703	0.82778	9.6778e-06	0.0013155	sp|P0CH30|RING1_GOSHI E3 ubiquitin-protein ligase RING1 OS=Gossypium hirsutum GN=RING1 PE=1 SV=1//7.42978e-36
MDP0000776042	2070.85	1351.43	0.61574	1.9478e-05	0.0023182	sp|P73627|Y1770_SYNY3 Uncharacterized protein sll1770 OS=Synechocystis sp. (strain PCC 6803 / Kazusa) GN=sll1770 PE=3 SV=1//1.9162e-26
MDP0000776499	316.037	478.882	-0.59958	0.00066026	0.038033	sp|Q9SR19|RAF2_ARATH Rubisco accumulation factor 2, chloroplastic OS=Arabidopsis thaliana GN=RAF2 PE=2 SV=1//2.1129e-134
MDP0000777260	526.537	260.432	1.0156	1.4066e-08	4.4277e-06	sp|Q9LTH8|ACH11_ARATH 1-aminocyclopropane-1-carboxylate oxidase homolog 11 OS=Arabidopsis thaliana GN=At5g59530 PE=2 SV=1//1.32216e-62
MDP0000780674	367.588	219.098	0.74651	8.3807e-05	0.007453	sp|Q9LE22|CML27_ARATH Probable calcium-binding protein CML27 OS=Arabidopsis thaliana GN=CML27 PE=1 SV=1//7.88158e-57
MDP0000785123	522.39	336.08	0.63633	0.0002043	0.015297	sp|P80470|PSBY_SPIOL Photosystem II core complex proteins psbY, chloroplastic OS=Spinacia oleracea GN=PSBY PE=1 SV=2//3.01433e-37
MDP0000785566	18.172	50.4723	-1.4738	0.00039041	0.025694	sp|Q8LGU6|CD27B_ARATH Cell division cycle protein 27 homolog B OS=Arabidopsis thaliana GN=CDC27B PE=1 SV=1//0
MDP0000785966	2735.61	3893.51	-0.50921	0.00011195	0.0094132	-//-
MDP0000786706	80.671	34.8898	1.2092	0.00039014	0.025694	sp|Q9T074|PCKA_ARATH Phosphoenolpyruvate carboxykinase [ATP] OS=Arabidopsis thaliana GN=PCKA PE=1 SV=1//0
MDP0000787168	10389.6	5060.08	1.0379	4.7142e-10	1.8954e-07	sp|Q9M568|PAL1_RUBID Phenylalanine ammonia-lyase 1 OS=Rubus idaeus GN=PAL1 PE=2 SV=1//0
MDP0000793089	541.641	828.915	-0.61389	0.00015873	0.012349	-//-
MDP0000793166	73.5038	153.667	-1.0639	2.7477e-05	0.0030361	sp|Q689D6|RPD1_ARATH Protein ROOT PRIMORDIUM DEFECTIVE 1 OS=Arabidopsis thaliana GN=RPD1 PE=1 SV=1//3.38077e-25
MDP0000794258	77.4663	478.564	-2.6271	7.4327e-13	5.471e-10	-//-
MDP0000796276	25.5927	62.8594	-1.2964	0.00052897	0.032297	sp|O80439|RR31_ARATH 30S ribosomal protein S31, chloroplastic OS=Arabidopsis thaliana GN=RPS31 PE=1 SV=1//1.75468e-18
MDP0000798204	136.706	227.934	-0.73754	0.00090817	0.048333	sp|Q6Z1D5|ATG8C_ORYSJ Autophagy-related protein 8C OS=Oryza sativa subsp. japonica GN=ATG8C PE=2 SV=1//5.7519e-74
MDP0000799020	1091.99	652.714	0.74244	2.452e-06	0.000395	sp|Q9LRA7|TPS9_ARATH Probable alpha,alpha-trehalose-phosphate synthase [UDP-forming] 9 OS=Arabidopsis thaliana GN=TPS9 PE=2 SV=1//0
MDP0000799392	1150.75	1705.17	-0.56735	0.0004958	0.030746	sp|Q9LJX1|PRE5_ARATH Transcription factor PRE5 OS=Arabidopsis thaliana GN=PRE5 PE=1 SV=1//2.5406e-35
MDP0000803194	1217.63	564.367	1.1094	1.9301e-05	0.0023029	-//-
MDP0000803773	1059.43	521.153	1.0235	5.4029e-11	2.8098e-08	-//-
MDP0000805575	114.989	188.781	-0.71522	0.000864	0.046582	sp|Q94AC1|STR6_ARATH Rhodanese-like domain-containing protein 6 OS=Arabidopsis thaliana GN=STR6 PE=2 SV=1//0
MDP0000805690	354.296	543.859	-0.61828	0.00017658	0.013539	sp|B1H2N3|MICU1_XENTR Calcium uptake protein 1, mitochondrial OS=Xenopus tropicalis GN=micu1 PE=2 SV=2//5.69589e-46
MDP0000807958	2985.24	5034.17	-0.75391	3.1249e-07	6.3803e-05	sp|Q9FHM9|EXOL3_ARATH Protein EXORDIUM-like 3 OS=Arabidopsis thaliana GN=EXL3 PE=2 SV=1//0
MDP0000808769	484.054	105.129	2.203	0.00034675	0.023433	sp|Q9ZVJ6|ANXD4_ARATH Annexin D4 OS=Arabidopsis thaliana GN=ANN4 PE=2 SV=1//2.72545e-117
MDP0000813172	924.065	1482.12	-0.6816	3.644e-05	0.003782	sp|O82663|SDHA1_ARATH Succinate dehydrogenase [ubiquinone] flavoprotein subunit 1, mitochondrial OS=Arabidopsis thaliana GN=SDH1-1 PE=1 SV=1//0
MDP0000813186	202.165	116.152	0.79952	0.00077199	0.04275	sp|F8WLS6|UGT6_CATRO 7-deoxyloganetin glucosyltransferase OS=Catharanthus roseus GN=UGT85A23 PE=1 SV=1//0
MDP0000813838	3.57454	33.1193	-3.2118	5.0502e-07	9.7038e-05	-//-
MDP0000815065	431.337	157.117	1.457	1.3988e-14	1.5564e-11	sp|Q6LA42|APRR5_ARATH Two-component response regulator-like APRR5 OS=Arabidopsis thaliana GN=APRR5 PE=1 SV=2//1.2206e-31
MDP0000817494	590.294	865.107	-0.55145	0.00042585	0.027422	-//-
MDP0000819605	38.3762	12.3596	1.6346	0.00049124	0.030563	-//-
MDP0000821124	225.878	365.124	-0.69284	0.00020072	0.01508	sp|Q0WUU6|PLT4_ARATH Probable polyol transporter 4 OS=Arabidopsis thaliana GN=PLT4 PE=2 SV=1//0
MDP0000821430	156.843	72.7539	1.1082	0.00014812	0.011617	sp|Q8GWP3|COPT6_ARATH Copper transporter 6 OS=Arabidopsis thaliana GN=COPT6 PE=2 SV=1//8.88844e-17
MDP0000821787	1045.6	464.819	1.1696	2.9402e-11	1.6406e-08	sp|Q9LZW3|PUB16_ARATH U-box domain-containing protein 16 OS=Arabidopsis thaliana GN=PUB16 PE=2 SV=1//0
MDP0000827219	172.737	362.199	-1.0682	7.3303e-08	1.8459e-05	sp|P05100|3MG1_ECOLI DNA-3-methyladenine glycosylase 1 OS=Escherichia coli (strain K12) GN=tag PE=1 SV=1//1.68388e-44
MDP0000828170	150.57	75.876	0.98872	9.5627e-05	0.0081994	sp|Q5C9L6|CNMT_THLFG (S)-coclaurine N-methyltransferase OS=Thalictrum flavum subsp. glaucum PE=1 SV=1//4.47317e-129
MDP0000830588	332.89	26.9423	3.6271	1.1816e-46	1.4133e-42	-//-
MDP0000831501	225.528	357.936	-0.66639	0.00038036	0.025276	sp|Q6PAX2|ATD3B_XENLA ATPase family AAA domain-containing protein 3-B OS=Xenopus laevis GN=atad3-b PE=2 SV=1//9.98799e-95
MDP0000834156	192.081	100.454	0.93518	0.00020036	0.01508	sp|Q8S528|AL2B7_ARATH Aldehyde dehydrogenase family 2 member B7, mitochondrial OS=Arabidopsis thaliana GN=ALDH2B7 PE=2 SV=2//5.12684e-120
MDP0000834656	39.061	10.8963	1.8419	0.00079131	0.043409	sp|Q9FZ87|GH317_ARATH Indole-3-acetic acid-amido synthetase GH3.17 OS=Arabidopsis thaliana GN=GH3.17 PE=1 SV=1//0
MDP0000835519	22.5442	155.677	-2.7877	3.2575e-19	7.4216e-16	sp|Q9LK31|Y3272_ARATH Kelch repeat-containing protein At3g27220 OS=Arabidopsis thaliana GN=At3g27220 PE=2 SV=1//3.39265e-178
MDP0000836708	279.585	164.085	0.76884	0.00038665	0.025551	sp|O48922|C98A2_SOYBN Cytochrome P450 98A2 OS=Glycine max GN=CYP98A2 PE=2 SV=1//0
MDP0000836784	94.3742	245.324	-1.3782	1.285e-07	3.0739e-05	-//-
MDP0000839235	629.781	269.766	1.2231	1.6666e-08	5.1443e-06	sp|Q42371|ERECT_ARATH LRR receptor-like serine/threonine-protein kinase ERECTA OS=Arabidopsis thaliana GN=ERECTA PE=1 SV=1//6.07295e-15
MDP0000842997	72.617	25.0539	1.5353	2.067e-05	0.0024298	sp|Q9LK64|AB3C_ARATH ABC transporter C family member 3 OS=Arabidopsis thaliana GN=ABCC3 PE=1 SV=1//0
MDP0000843033	571.848	144.34	1.9862	1.927e-10	8.7805e-08	sp|Q5I0E9|S47A1_RAT Multidrug and toxin extrusion protein 1 OS=Rattus norvegicus GN=Slc47a1 PE=1 SV=1//7.26396e-57
MDP0000843137	407.076	256.577	0.66591	0.00019342	0.014642	sp|Q1ECE0|VAP41_ARATH Vesicle-associated protein 4-1 OS=Arabidopsis thaliana GN=PVA41 PE=2 SV=1//1.95376e-107
MDP0000848905	7.63464	34.0096	-2.1553	6.2361e-05	0.0059317	sp|P42736|RAP23_ARATH Ethylene-responsive transcription factor RAP2-3 OS=Arabidopsis thaliana GN=RAP2-3 PE=1 SV=2//7.73438e-34
MDP0000848959	1656.95	2448.04	-0.5631	4.2183e-05	0.0042695	-//-
MDP0000853274	1040.1	585.476	0.82904	5.7658e-08	1.5378e-05	sp|Q9LSN7|BH147_ARATH Transcription factor bHLH147 OS=Arabidopsis thaliana GN=BHLH147 PE=1 SV=1//3.19284e-34
MDP0000854242	219.832	33.3466	2.7208	2.5775e-12	1.6443e-09	sp|P17407|21KD_DAUCA 21 kDa protein OS=Daucus carota PE=2 SV=1//4.25143e-48
MDP0000858452	147.734	62.3561	1.2444	0.0006738	0.038547	sp|Q5I0E9|S47A1_RAT Multidrug and toxin extrusion protein 1 OS=Rattus norvegicus GN=Slc47a1 PE=1 SV=1//1.71257e-63
MDP0000861535	488.976	804.698	-0.71868	1.3879e-05	0.0017831	sp|P50699|TLPH_ARATH Thaumatin-like protein OS=Arabidopsis thaliana GN=At1g18250 PE=2 SV=2//2.59938e-69
MDP0000864349	15.0548	70.2587	-2.2225	8.8113e-09	2.9276e-06	sp|O23492|INT4_ARATH Inositol transporter 4 OS=Arabidopsis thaliana GN=INT4 PE=1 SV=1//0
MDP0000872868	204.223	10.3017	4.3092	1.7586e-05	0.0021408	sp|O82333|GH31_ARATH Probable indole-3-acetic acid-amido synthetase GH3.1 OS=Arabidopsis thaliana GN=GH3.1 PE=2 SV=1//0
MDP0000872940	387.294	224.389	0.78743	2.3852e-05	0.0027042	-//-
MDP0000876791	132.768	401.285	-1.5957	1.2189e-05	0.0015934	sp|Q05462|RL27_PEA 60S ribosomal protein L27 OS=Pisum sativum GN=RPL27 PE=2 SV=1//2.86685e-71
MDP0000881409	507.815	883.611	-0.79911	9.9659e-06	0.0013432	sp|Q9M886|LBD41_ARATH LOB domain-containing protein 41 OS=Arabidopsis thaliana GN=LBD41 PE=2 SV=1//3.5718e-50
MDP0000881763	1429.13	384.396	1.8945	7.6869e-10	3.0395e-07	sp|P43297|RD21A_ARATH Cysteine proteinase RD21a OS=Arabidopsis thaliana GN=RD21A PE=1 SV=1//0
MDP0000882147	1428.15	886.687	0.68765	0.00013773	0.010979	sp|Q8S8Q6|TET8_ARATH Tetraspanin-8 OS=Arabidopsis thaliana GN=TET8 PE=2 SV=1//8.14821e-110
MDP0000882886	158.275	83.1374	0.92886	0.00017351	0.013347	sp|Q9FGF0|PGML1_ARATH Phosphoglycerate mutase-like protein 1 OS=Arabidopsis thaliana GN=At5g64460 PE=2 SV=1//2.55377e-149
MDP0000883465	37.5636	9.26033	2.0202	5.4603e-05	0.0053099	sp|Q9ZW21|P2C24_ARATH Probable protein phosphatase 2C 24 OS=Arabidopsis thaliana GN=At2g29380 PE=2 SV=1//1.15759e-143
MDP0000884470	70.9462	27.7962	1.3518	0.00088378	0.047354	sp|P0CH01|AT21A_ARATH Putative RING-H2 finger protein ATL21A OS=Arabidopsis thaliana GN=ATL21A PE=3 SV=1//2.53477e-12
MDP0000893254	405.136	223.462	0.85837	9.4132e-05	0.0080865	sp|A9LIW2|CSC1L_BRAJU CSC1-like protein ERD4 OS=Brassica juncea GN=ERD4 PE=3 SV=2//0
MDP0000893848	220.414	70.6757	1.6409	4.5895e-10	1.8768e-07	sp|Q9M5X8|NLTP_PRUAV Non-specific lipid-transfer protein OS=Prunus avium PE=1 SV=1//1.29476e-21
MDP0000895341	2903.39	1841.91	0.65654	3.4132e-06	0.00052679	sp|O80582|FBK46_ARATH F-box/kelch-repeat protein At2g44130 OS=Arabidopsis thaliana GN=At2g44130 PE=2 SV=2//3.1589e-62
MDP0000897416	70.4083	24.1969	1.5409	3.4914e-05	0.0036681	-//-
MDP0000899331	137.956	65.9793	1.0641	5.5779e-05	0.0054133	sp|Q8W469|SIPL2_ARATH Signal peptide peptidase-like 2 OS=Arabidopsis thaliana GN=SPPL2 PE=2 SV=1//0
MDP0000899816	1074.95	400.439	1.4246	2.1394e-18	4.4505e-15	sp|P46897|ATHB7_ARATH Homeobox-leucine zipper protein ATHB-7 OS=Arabidopsis thaliana GN=ATHB-7 PE=2 SV=2//9.01863e-35
MDP0000902717	48.4123	16.8881	1.5194	0.0003087	0.021437	sp|P10538|AMYB_SOYBN Beta-amylase OS=Glycine max GN=BMY1 PE=1 SV=3//0
MDP0000904379	113.878	370.075	-1.7003	2.176e-06	0.00035777	sp|P90648|MHCKB_DICDI Myosin heavy chain kinase B OS=Dictyostelium discoideum GN=mhkB PE=2 SV=1//1.18763e-10
MDP0000905342	62.2336	22.5053	1.4674	0.00010086	0.0085711	-//-
MDP0000906138	8930.59	4313.24	1.05	1.9533e-08	5.9908e-06	sp|Q9FE06|EXOL2_ARATH Protein EXORDIUM-like 2 OS=Arabidopsis thaliana GN=EXL2 PE=2 SV=1//1.84459e-143
MDP0000909546	2148.13	1562.73	0.45901	0.0007323	0.041075	sp|Q39227|SMT2_ARATH 24-methylenesterol C-methyltransferase 2 OS=Arabidopsis thaliana GN=SMT2 PE=1 SV=2//0
MDP0000909752	69.7944	190.45	-1.4482	3.4438e-09	1.2482e-06	-//-
MDP0000916647	443.911	869.33	-0.96963	9.7445e-06	0.001317	-//-
MDP0000921319	1032.34	2504.12	-1.2784	5.459e-12	3.3062e-09	sp|Q9SU35|ERLL1_ARATH pEARLI1-like lipid transfer protein 1 OS=Arabidopsis thaliana GN=AZI1 PE=1 SV=1//4.77483e-20
MDP0000921891	5.66466	28.1433	-2.3127	0.00013279	0.010642	sp|Q9FKP5|UBP17_ARATH Ubiquitin carboxyl-terminal hydrolase 17 OS=Arabidopsis thaliana GN=UBP17 PE=2 SV=1//0
MDP0000922840	223.52	359.665	-0.68625	0.00013792	0.010979	-//-
MDP0000924890	501.745	312.324	0.68391	0.00054559	0.033006	sp|P42749|UBC5_ARATH Ubiquitin-conjugating enzyme E2 5 OS=Arabidopsis thaliana GN=UBC5 PE=2 SV=2//5.15683e-99
MDP0000929213	855.543	1448.21	-0.75936	0.00023612	0.017195	sp|Q9M6E8|NCED1_PHAVU 9-cis-epoxycarotenoid dioxygenase NCED1, chloroplastic OS=Phaseolus vulgaris GN=NCED1 PE=2 SV=1//0
MDP0000929403	1517.99	1010.02	0.58777	6.9809e-05	0.0063985	sp|Q9SYH1|RSH3C_ARATH Probable GTP diphosphokinase RSH3, chloroplastic OS=Arabidopsis thaliana GN=RSH3 PE=2 SV=1//0
MDP0000929993	594.901	378.539	0.65221	0.00011852	0.0098448	-//-
MDP0000929994	3629.27	2210.89	0.71505	4.2739e-07	8.3124e-05	sp|Q9LYC1|GID1B_ARATH Gibberellin receptor GID1B OS=Arabidopsis thaliana GN=GID1B PE=1 SV=1//0
MDP0000930114	278.211	444.895	-0.67729	8.8758e-05	0.0077777	sp|Q8VYS5|TBL18_ARATH Protein trichome birefringence-like 18 OS=Arabidopsis thaliana GN=TBL18 PE=2 SV=1//0
MDP0000932944	184.891	88.8443	1.0573	1.0241e-05	0.0013689	sp|Q9FX43|M2K9_ARATH Mitogen-activated protein kinase kinase 9 OS=Arabidopsis thaliana GN=MKK9 PE=1 SV=1//5.23527e-139
MDP0000932963	4513.79	3116.96	0.5342	9.2478e-05	0.0079866	-//-
MDP0000933387	120.267	59.5144	1.0149	0.00030038	0.020889	sp|O64640|CXE8_ARATH Probable carboxylesterase 8 OS=Arabidopsis thaliana GN=CXE8 PE=2 SV=1//4.12291e-103
MDP0000937986	532.548	10.9271	5.6069	1.2333e-96	2.9503e-92	sp|Q04980|LTI65_ARATH Low-temperature-induced 65 kDa protein OS=Arabidopsis thaliana GN=LTI65 PE=2 SV=2//6.69816e-23
MDP0000940078	399.487	137.932	1.5342	2.2931e-09	8.5714e-07	sp|Q9M5X8|NLTP_PRUAV Non-specific lipid-transfer protein OS=Prunus avium PE=1 SV=1//1.00363e-21
MDP0000940086	56.7032	9.06858	2.6445	0.00015143	0.011858	sp|Q8VZ80|PLT5_ARATH Polyol transporter 5 OS=Arabidopsis thaliana GN=PLT5 PE=1 SV=2//0
MDP0000940098	108.128	206.989	-0.93682	3.736e-05	0.0038416	sp|Q84WU2|UBP13_ARATH Ubiquitin carboxyl-terminal hydrolase 13 OS=Arabidopsis thaliana GN=UBP13 PE=1 SV=1//8.07053e-41
MDP0000942516	77459.2	44613.4	0.79596	5.6507e-07	0.00010814	sp|Q40280|MAL12_MALDO Major allergen Mal d 1 OS=Malus domestica PE=1 SV=3//1.61962e-101
MDP0000942678	1573.91	1095.12	0.52327	0.0003305	0.022654	sp|Q3A097|TOLB_PELCD Protein TolB OS=Pelobacter carbinolicus (strain DSM 2380 / Gra Bd 1) GN=tolB PE=3 SV=2//5.4562e-06
MDP0000945035	115.736	261.304	-1.1749	2.1673e-07	4.8527e-05	sp|Q39202|RLK1_ARATH G-type lectin S-receptor-like serine/threonine-protein kinase RLK1 OS=Arabidopsis thaliana GN=RLK1 PE=2 SV=2//0
MDP0000950422	215.544	126.32	0.7709	0.00077608	0.042927	sp|F8WLS6|UGT6_CATRO 7-deoxyloganetin glucosyltransferase OS=Catharanthus roseus GN=UGT85A23 PE=1 SV=1//0
MDP0000950619	2130.26	1380.23	0.62613	0.00096303	0.049974	sp|Q7XWU3|CADH6_ORYSJ Probable cinnamyl alcohol dehydrogenase 6 OS=Oryza sativa subsp. japonica GN=CAD6 PE=2 SV=2//3.14559e-81
MDP0000950876	680.682	392.18	0.79547	1.1961e-06	0.0002104	sp|Q9SYG9|CCX4_ARATH Cation/calcium exchanger 4 OS=Arabidopsis thaliana GN=CCX4 PE=2 SV=1//0
MDP0000951881	232.067	367.927	-0.66488	0.00031042	0.021525	sp|P49098|CYB5_TOBAC Cytochrome b5 OS=Nicotiana tabacum PE=2 SV=1//6.94862e-77
MDP0000951961	3652.96	2032.55	0.84577	0.00084946	0.046027	sp|Q8LPT9|GWD1_CITRE Alpha-glucan water dikinase, chloroplastic OS=Citrus reticulata GN=R1 PE=2 SV=1//0
Novel00017	50.5824	11.8464	2.0942	6.1894e-06	0.00087613	--	PREDICTED: hydrophobic protein RCI2B-like [Malus domestica]
Novel00047	848.283	1379.34	-0.70136	2.1956e-06	0.00035975	--	PREDICTED: patatin-like protein 6 [Malus domestica]
Novel00216	48.4192	8.40916	2.5255	4.9034e-06	0.00070877	--	PREDICTED: transcription factor TGA7-like [Malus domestica]
Novel00343	38.7343	11.7268	1.7238	0.00054253	0.032941	--	PREDICTED: LOW QUALITY PROTEIN: uncharacterized protein LOC103435116 [Malus domestica]
Novel00355	619.401	974.703	-0.65409	3.272e-05	0.00351	--	PREDICTED: uncharacterized protein LOC103446420 [Malus domestica]
Novel00369	2637.17	1745.43	0.59541	1.7525e-05	0.0021408	--	PREDICTED: 11S globulin seed storage protein 2-like [Malus domestica]
Novel00410	169.219	572.174	-1.7576	2.8892e-22	1.1519e-18	-//-
Novel00411	108.894	359.136	-1.7216	1.3924e-17	2.5622e-14	-//-
Novel00505	1196.22	2446.07	-1.032	3.9677e-10	1.6652e-07	--	PREDICTED: uncharacterized protein LOC103424510 [Malus domestica]
Novel00564	462.014	875.611	-0.92236	2.0498e-08	6.1295e-06	--	PREDICTED: ABC transporter A family member 2-like isoform X1 [Malus domestica]
Novel00677	0.861873	141.341	-7.3575	8.0331e-34	5.4906e-30	--	PREDICTED: uncharacterized protein LOC103417687 [Malus domestica]
Novel00785	354.081	610.619	-0.78619	4.1464e-06	0.00061802	--	PREDICTED: cytochrome P450 90B1-like isoform X2 [Malus domestica]
Novel00841	39.873	92.7315	-1.2176	0.00011984	0.009886	--	PREDICTED: potassium transporter 3 isoform X2 [Pyrus x bretschneideri]
Novel00919	97.9121	29.9869	1.7072	6.7511e-05	0.0062477	--	PREDICTED: uncharacterized protein LOC103930078 [Pyrus x bretschneideri]
Novel01117	298.861	148.383	1.0101	6.1688e-07	0.00011666	--	PREDICTED: uncharacterized protein LOC103429701 [Malus domestica]
Novel01233	71.2475	4.14642	4.1029	5.1985e-17	9.2119e-14	--	PREDICTED: tropinone reductase homolog At1g07440-like [Pyrus x bretschneideri]
Novel01264	486.882	272.247	0.83866	1.238e-06	0.0002154	--	PREDICTED: uncharacterized protein LOC103433901 [Malus domestica]
Novel01304	907.166	1324.47	-0.54598	0.00022241	0.016498	--	PREDICTED: H/ACA ribonucleoprotein complex subunit 4-like [Malus domestica]
Novel01401	66.5395	22.7012	1.5514	4.9348e-05	0.0048783	--	PREDICTED: myb-like protein H [Malus domestica]
Novel01553	3896.15	5906.25	-0.60019	2.1145e-05	0.0024667	--	PREDICTED: probable pectinesterase/pectinesterase inhibitor 34 [Malus domestica]
Novel01620	435.447	687.858	-0.65961	8.8733e-05	0.0077777	--	PREDICTED: DEAD-box ATP-dependent RNA helicase 28-like [Pyrus x bretschneideri]
Novel01647	862.475	572.332	0.59163	0.0001681	0.012993	--	PREDICTED: heat shock cognate 70 kDa protein 2 isoform X2 [Pyrus x bretschneideri]
Novel01687	100.558	46.3907	1.1161	0.00011712	0.0097493	--	PREDICTED: ethylene-responsive transcription factor ERF105 [Malus domestica]
Novel01953	453.648	212.343	1.0952	0.00081811	0.044632	--	PREDICTED: probable glucuronoxylan glucuronosyltransferase IRX7 [Malus domestica]
Novel02003	1259.48	812.715	0.63201	0.00011891	0.0098603	--	PREDICTED: 11S globulin seed storage protein 2-like [Pyrus x bretschneideri]
Novel02077	37900	24632.7	0.62162	0.00041457	0.027036	--	heat shock cognate 70 kDa protein 2-like [Malus domestica]>gi|6969976|gb|AAF34134.1| high molecular weight heat shock protein [Malus domestica]
Novel02107	0.36477	22.737	-5.9619	2.1638e-08	6.3904e-06	-//-
Novel02177	49.3962	148.847	-1.5914	2.1296e-09	8.0228e-07	--	PREDICTED: uncharacterized protein LOC103423320 [Malus domestica]
Novel02367	332.678	176.7	0.91283	3.0969e-05	0.0033592	--	PREDICTED: probable galactinol--sucrose galactosyltransferase 2 [Malus domestica]
Novel02667	18.2577	55.9169	-1.6148	4.2514e-05	0.0042913	-//-
Novel02706	1095.35	674.087	0.70038	2.75e-06	0.00044004	--	PREDICTED: zinc finger CCCH domain-containing protein 11-like [Malus domestica]
Novel02785	525.291	306.998	0.77489	1.4162e-05	0.0018118	--	PREDICTED: LON peptidase N-terminal domain and RING finger protein 2-like [Malus domestica]
Novel02917	684.451	1099.36	-0.68365	1.2753e-05	0.0016626	--	PREDICTED: transcriptional regulator ATRX-like [Malus domestica]
Novel02956	14.1135	58.8145	-2.0591	0.00024285	0.017605	-//-
Novel03006	95.107	230.518	-1.2773	2.1978e-07	4.8681e-05	--	PREDICTED: eukaryotic peptide chain release factor GTP-binding subunit-like [Malus domestica]
Novel03294	242.308	91.6502	1.4026	1.1382e-05	0.0015002	--	PREDICTED: aspartic proteinase PCS1-like [Malus domestica]>gi|658016455|ref|XP_008343567.1| PREDICTED: aspartic proteinase PCS1-like [Malus domestica]
Novel03296	797.744	1310.72	-0.71636	5.465e-06	0.0007782	--	PREDICTED: LOW QUALITY PROTEIN: type I inositol 1,4,5-trisphosphate 5-phosphatase 2 [Malus domestica]
Novel03424	121.14	30.9277	1.9697	2.807e-10	1.2321e-07	-//-
Novel03429	9.40602	239.244	-4.6688	1.5877e-49	2.5322e-45	--	PREDICTED: uncharacterized protein LOC103409262 [Malus domestica]
Novel03457	138.955	66.212	1.0695	7.1646e-05	0.0065543	--	PREDICTED: uncharacterized protein LOC103444863 [Malus domestica]
Novel03530	356.291	568.749	-0.67474	6.3478e-05	0.0059903	--	PREDICTED: glucose-6-phosphate 1-dehydrogenase, chloroplastic [Malus domestica]
Novel03584	7.94165	51.041	-2.6841	8.7062e-05	0.0076788	--	PREDICTED: putative HVA22-like protein g [Malus domestica]
Novel03860	136.912	221.087	-0.69137	0.00095506	0.049722	-//-
Novel03905	228.6	84.007	1.4442	5.5497e-10	2.2127e-07	--	PREDICTED: uncharacterized protein LOC103955136 [Pyrus x bretschneideri]
Novel03966	60.8413	116.513	-0.93737	0.00051859	0.03177	--	PREDICTED: probable pectinesterase/pectinesterase inhibitor 34 [Malus domestica]
Novel04012	368.87	178.675	1.0458	1.7e-05	0.0020963	--	PREDICTED: uncharacterized protein LOC103449926 [Malus domestica]
Novel04050	181.143	292.021	-0.68894	0.00023286	0.017109	--	PREDICTED: uncharacterized protein LOC103424417 [Malus domestica]
Novel04183	129.785	59.1681	1.1332	4.3722e-05	0.0043859	--	PREDICTED: uncharacterized protein At3g50808-like [Pyrus x bretschneideri]
Novel04190	337.432	124.824	1.4347	9.7325e-09	3.1894e-06	-//-
Novel04286	128.383	66.129	0.9571	0.00065401	0.037791	--	PREDICTED: TMV resistance protein N-like [Malus domestica]
Novel04300	958.252	608.576	0.65497	1.6679e-05	0.002062	--	PREDICTED: SNARE-interacting protein KEULE-like [Malus domestica]
Novel04352	396.763	616.646	-0.63616	0.00021433	0.015948	--	PREDICTED: tubby-like F-box protein 5 [Malus domestica]>gi|657991625|ref|XP_008388047.1| PREDICTED: tubby-like F-box protein 5 [Malus domestica]>gi|657991627|ref|XP_008388048.1| PREDICTED: tubby-like F-box protein 5 [Malus domestica]>gi|657991629|ref|XP_008388049.1| PREDICTED: tubby-like F-box protein 5 [Malus domestica]
Novel04420	3.76462	28.8814	-2.9396	6.8639e-06	0.00096306	-//-
Novel04429	322.023	81.3219	1.9854	0.00038141	0.02531	--	PREDICTED: protein ASPARTIC PROTEASE IN GUARD CELL 2-like [Malus domestica]
Novel04459	1.64066	29.3739	-4.1622	1.2086e-07	2.9204e-05	-//-
Novel04551	110.052	52.0202	1.081	6.3623e-05	0.0059923	--	PREDICTED: LOW QUALITY PROTEIN: ATP-dependent DNA helicase Q-like 4A [Pyrus x bretschneideri]
Novel04614	651.481	1022.42	-0.6502	4.8869e-05	0.0048408	--	PREDICTED: 5'-adenylylsulfate reductase 1, chloroplastic-like [Malus domestica]
Novel04699	317.622	38.2317	3.0545	7.9349e-08	1.9877e-05	--	PREDICTED: probable protein S-acyltransferase 7 [Malus domestica]>gi|658063089|ref|XP_008367458.1| PREDICTED: probable protein S-acyltransferase 7 [Malus domestica]
Novel04840	973.167	1626.39	-0.74092	2.5472e-07	5.4407e-05	--	PREDICTED: probable LRR receptor-like serine/threonine-protein kinase At1g07650 [Pyrus x bretschneideri]
Novel04866	183.244	105.782	0.79267	0.00096017	0.04988	--	PREDICTED: inner centromere protein B-like [Malus domestica]
Novel04912	40.4284	202.344	-2.3234	1.9702e-19	4.9614e-16	-//-
Novel04943	56.1844	124.974	-1.1534	3.9703e-05	0.0040503	-//-
Novel04948	67.6808	25.4915	1.4087	0.00014227	0.011232	--	PREDICTED: uncharacterized protein LOC103432124 [Malus domestica]
Novel05005	951.346	467.886	1.0238	1.7627e-10	8.3501e-08	--	PREDICTED: tetraspanin-3-like [Malus domestica]
Novel05045	0	9.34012	#NAME?	0.0002746	0.019464	--	PREDICTED: uncharacterized protein LOC103440605 [Malus domestica]
Novel05074	345.495	697.983	-1.0145	2.8316e-09	1.0342e-06	--	PREDICTED: probable nucleoredoxin 1-1 [Malus domestica]
Novel05185	124.234	58.1266	1.0958	4.1385e-05	0.004204	--	PREDICTED: flavonol synthase/flavanone 3-hydroxylase-like [Fragaria vesca subsp. vesca]
Novel05258	38.5866	96.2535	-1.3187	1.8333e-05	0.0022072	--	PREDICTED: 2-aminoethanethiol dioxygenase-like [Malus domestica]>gi|657974984|ref|XP_008379332.1| PREDICTED: 2-aminoethanethiol dioxygenase-like [Malus domestica]>gi|658025315|ref|XP_008348060.1| PREDICTED: 2-aminoethanethiol dioxygenase-like [Malus domestica]>gi|658025317|ref|XP_008348061.1| PREDICTED: 2-aminoethanethiol dioxygenase-like [Malus domestica]
Novel05297	507.628	1201.86	-1.2434	1.5023e-07	3.5295e-05	--	PREDICTED: putative F-box protein PP2-B12 [Malus domestica]
Novel05346	5.88698	73.431	-3.6408	3.6082e-15	4.4265e-12	--	PREDICTED: uncharacterized protein LOC103450359 isoform X1 [Malus domestica]
Novel05582	430.377	258.284	0.73664	5.7581e-05	0.0055099	--	PREDICTED: uncharacterized protein LOC103441122 [Malus domestica]
Novel05583	631.446	367.252	0.78189	4.0589e-06	0.00060731	--	PREDICTED: cytochrome P450 CYP749A22-like [Malus domestica]
Novel05621	991.351	298.827	1.7301	9.5859e-06	0.0013139	--	PREDICTED: probable galactinol--sucrose galactosyltransferase 1 [Malus domestica]
Novel05760	2268.49	1291.68	0.81248	1.7777e-06	0.00029844	--	PREDICTED: glutamine synthetase nodule isozyme-like [Pyrus x bretschneideri]
Novel05799	13.9251	46.8267	-1.7496	0.00017222	0.013269	--	PREDICTED: uncharacterized protein LOC103963698 [Pyrus x bretschneideri]
Novel05897	381.354	187.544	1.0239	4.0989e-08	1.1297e-05	--	PREDICTED: potassium transporter 8-like [Malus domestica]
Novel05939	171.12	285.916	-0.74058	0.00033964	0.023115	--	PREDICTED: LOW QUALITY PROTEIN: probable Xaa-Pro aminopeptidase 3 [Malus domestica]
Novel06119	143.134	50.7365	1.4963	3.3062e-08	9.472e-06	--	PREDICTED: tropinone reductase homolog At1g07440-like [Malus domestica]
Novel06208	7.44294	30.8878	-2.0531	0.00053909	0.032815	-//-
Novel06220	283.767	498.872	-0.81396	3.4453e-06	0.00053004	-//-
Novel06373	172.44	96.1863	0.84219	0.00046144	0.029126	--	PREDICTED: uncharacterized protein LOC103448168 [Malus domestica]
Novel06420	163.597	71.2884	1.1984	1.1494e-06	0.00020293	--	PREDICTED: probable ADP-ribosylation factor GTPase-activating protein AGD5 isoform X1 [Malus domestica]
Novel06461	11.9995	61.6121	-2.3602	4.1271e-08	1.1297e-05	--	PREDICTED: WAT1-related protein At3g30340-like [Malus domestica]
Novel06470	289.095	159.798	0.8553	2.9641e-05	0.0032453	--	PREDICTED: GABA transporter 1-like [Malus domestica]
Novel06643	509.718	309.647	0.71908	5.603e-05	0.0054156	--	PREDICTED: rho GTPase-activating protein 5-like [Malus domestica]

## Sheet: HY_20_5 vs HY_4th
Gene_id	readcount_HY_20_5	readcount_HY_4th	log2FoldChange	pval	padj	Blast swiss prot
MDP0000003459	860.302	344.049	1.3222	1.0002e-17	6.0562e-16	sp|P51139|MSK3_MEDSA Glycogen synthase kinase-3 homolog MsK-3 OS=Medicago sativa GN=MSK-3 PE=2 SV=2//0
MDP0000003818	241.409	393.412	-0.70456	9.3402e-05	0.00092603	sp|Q5S2C4|NCKP1_ARATH Protein NAP1 OS=Arabidopsis thaliana GN=NAP1 PE=1 SV=2//0
MDP0000007813	985.058	1361.13	-0.46653	0.0019254	0.012971	sp|Q9LX66|HERK_ARATH Receptor-like protein kinase HERK 1 OS=Arabidopsis thaliana GN=HERK1 PE=1 SV=1//0
MDP0000009080	4779.63	2549.17	0.90687	2.6639e-06	3.7687e-05	sp|Q9M1P7|BOR2_ARATH Probable boron transporter 2 OS=Arabidopsis thaliana GN=BOR2 PE=2 SV=1//0
MDP0000012693	3058.22	2165.79	0.4978	0.0001221	0.0011753	sp|Q84RR0|ARI7_ARATH Probable E3 ubiquitin-protein ligase ARI7 OS=Arabidopsis thaliana GN=ARI7 PE=2 SV=1//0
MDP0000013331	436.943	1636.22	-1.9048	3.9195e-08	7.8406e-07	sp|Q41276|AP1_SINAL Floral homeotic protein APETALA 1 OS=Sinapis alba GN=AP1 PE=2 SV=1//8.30653e-107
MDP0000015338	70.0614	153.346	-1.1301	0.00058076	0.00464	sp|Q5XEZ5|CSC1_ARATH Calcium permeable stress-gated cation channel 1 OS=Arabidopsis thaliana GN=CSC1 PE=2 SV=1//0
MDP0000015509	16.9836	46.0666	-1.4396	0.00092773	0.0069737	sp|Q6NQB7|B3GT7_ARATH Beta-1,3-galactosyltransferase 7 OS=Arabidopsis thaliana GN=B3GALT7 PE=2 SV=1//0
MDP0000015854	408.956	288.058	0.50559	0.0038948	0.023471	sp|Q1PF50|EDA2_ARATH Probable serine protease EDA2 OS=Arabidopsis thaliana GN=EDA2 PE=2 SV=2//0
MDP0000016671	1493.2	2093.35	-0.4874	0.00088816	0.0067145	sp|Q94II3|PMTL_ARATH Probable methyltransferase PMT21 OS=Arabidopsis thaliana GN=ERD3 PE=2 SV=1//0
MDP0000021376	5159.33	2240.96	1.2031	8.8443e-21	6.9026e-19	sp|O65780|GALE1_CYATE UDP-glucose 4-epimerase GEPI42 OS=Cyamopsis tetragonoloba PE=2 SV=1//1.07306e-133
MDP0000021772	1384.91	1070.77	0.37115	0.0091041	0.047573	sp|Q9FGK3|MO25N_ARATH Putative MO25-like protein At5g47540 OS=Arabidopsis thaliana GN=At5g47540 PE=2 SV=1//0
MDP0000022745	277.025	895.089	-1.692	1.1223e-26	1.3203e-24	sp|P21616|AVP_VIGRR Pyrophosphate-energized vacuolar membrane proton pump OS=Vigna radiata var. radiata PE=1 SV=4//0
MDP0000022950	187.701	328.975	-0.80954	1.8905e-05	0.00022187	sp|O80644|ACR9_ARATH ACT domain-containing protein ACR9 OS=Arabidopsis thaliana GN=ACR9 PE=2 SV=1//0
MDP0000023665	58.6203	161.902	-1.4656	1.969e-08	4.1301e-07	sp|Q9FN32|YIPL7_ARATH Protein yippee-like At5g53940 OS=Arabidopsis thaliana GN=At5g53940 PE=2 SV=1//6.89684e-67
MDP0000023883	2159.86	1096.94	0.97746	8.5173e-13	3.1726e-11	sp|Q8VZH2|APM1_ARATH Aminopeptidase M1 OS=Arabidopsis thaliana GN=APM1 PE=1 SV=1//0
MDP0000026750	1164.43	900.012	0.37161	0.0084303	0.044621	sp|Q9ZSY2|DNJ15_ARATH Chaperone protein dnaJ 15 OS=Arabidopsis thaliana GN=ATJ15 PE=1 SV=1//0
MDP0000027925	3792.86	2808.03	0.43373	0.00048124	0.0039351	sp|O82147|SPDE_COFAR Spermidine synthase OS=Coffea arabica PE=2 SV=1//0
MDP0000028677	205.082	100.468	1.0295	4.8982e-06	6.5673e-05	sp|Q93Z92|RING4_ARATH E3 ubiquitin-protein ligase At4g11680 OS=Arabidopsis thaliana GN=At4g11680 PE=2 SV=1//2.59196e-25
MDP0000029168	3034.15	1972.45	0.6213	8.1673e-05	0.00082226	sp|Q39204|MYC2_ARATH Transcription factor MYC2 OS=Arabidopsis thaliana GN=MYC2 PE=1 SV=2//0
MDP0000029382	64.1099	193.118	-1.5909	6.2654e-11	1.8519e-09	sp|P48627|FAD6C_BRANA Omega-6 fatty acid desaturase, chloroplastic OS=Brassica napus PE=2 SV=1//0
MDP0000029783	3358.45	2233.55	0.58846	4.5859e-06	6.1958e-05	sp|Q94B35|ISPH_ARATH 4-hydroxy-3-methylbut-2-enyl diphosphate reductase, chloroplastic OS=Arabidopsis thaliana GN=ISPH PE=2 SV=1//0
MDP0000030527	0	34.619	#NAME?	2.8216e-09	6.7527e-08	sp|Q9SCV9|BGAL3_ARATH Beta-galactosidase 3 OS=Arabidopsis thaliana GN=BGAL3 PE=1 SV=1//0
MDP0000031172	1.25996	52.8261	-5.3898	0.00083744	0.0063768	sp|P10290|MYBC_MAIZE Anthocyanin regulatory C1 protein OS=Zea mays GN=C1 PE=2 SV=1//8.16327e-62
MDP0000034168	1032.82	631.294	0.71021	6.6147e-07	1.0658e-05	sp|A8MR89|AEL1_ARATH Protein AE7-like 1 OS=Arabidopsis thaliana GN=AEL1 PE=3 SV=1//2.9058e-56
MDP0000035240	196.263	118.007	0.73391	0.00071483	0.0055699	-//-
MDP0000039464	327.854	466.123	-0.50766	0.0026465	0.016955	sp|Q9LET3|RBL20_ARATH Rhomboid-like protein 20 OS=Arabidopsis thaliana GN=RBL20 PE=2 SV=1//8.16973e-152
MDP0000040083	343.635	207.57	0.72728	9.9202e-05	0.00097641	sp|Q40392|TMVRN_NICGU TMV resistance protein N OS=Nicotiana glutinosa GN=N PE=1 SV=1//6.10027e-147
MDP0000041421	9.57959	0.319838	4.9045	0.0011109	0.0081255	sp|D4N501|DIOX2_PAPSO Probable 2-oxoglutarate/Fe(II)-dependent dioxygenase OS=Papaver somniferum GN=DIOX2 PE=2 SV=1//1.09689e-65
MDP0000043189	1130.07	1890.64	-0.74247	0.0014907	0.010452	sp|Q9LK90|ALA8_ARATH Probable phospholipid-transporting ATPase 8 OS=Arabidopsis thaliana GN=ALA8 PE=3 SV=1//0
MDP0000044099	792.754	499.765	0.66562	1.0776e-05	0.00013398	-//-
MDP0000044356	1130.9	699.259	0.69357	1.5888e-06	2.3591e-05	sp|Q9FNX5|DRP1E_ARATH Dynamin-related protein 1E OS=Arabidopsis thaliana GN=DRP1E PE=1 SV=1//0
MDP0000044410	533.61	906.791	-0.76498	0.0022926	0.015024	sp|P25698|EF1A_SOYBN Elongation factor 1-alpha OS=Glycine max GN=TEFS1 PE=3 SV=2//1.00607e-65
MDP0000045577	1.14074	15.0421	-3.721	0.0005545	0.0044534	sp|P48977|ADH_MALDO Alcohol dehydrogenase OS=Malus domestica GN=ADH PE=2 SV=1//0
MDP0000046192	9.50992	73.0417	-2.9412	3.3656e-11	1.0254e-09	sp|Q7XT99|AKR2_ORYSJ Probable aldo-keto reductase 2 OS=Oryza sativa subsp. japonica GN=Os04g0338000 PE=2 SV=2//3.30437e-171
MDP0000046497	1321.29	946.206	0.48172	0.00048198	0.0039402	sp|Q39247|2ABB_ARATH Serine/threonine protein phosphatase 2A 55 kDa regulatory subunit B beta isoform OS=Arabidopsis thaliana GN=PP2AB2 PE=1 SV=1//0
MDP0000050524	1575.39	995.526	0.66218	1.0476e-06	1.6145e-05	sp|Q9C521|UGAL1_ARATH UDP-galactose transporter 1 OS=Arabidopsis thaliana GN=UDP-GALT1 PE=2 SV=1//0
MDP0000050893	2253.85	1617.98	0.4782	0.00025493	0.0022518	sp|Q9C5H4|Y3627_ARATH VHS domain-containing protein At3g16270 OS=Arabidopsis thaliana GN=At3g16270 PE=1 SV=1//0
MDP0000051968	6774.62	4569.39	0.56814	6.1348e-06	8.0484e-05	sp|Q8H0S9|PSA_ARATH Puromycin-sensitive aminopeptidase OS=Arabidopsis thaliana GN=MPA1 PE=2 SV=1//0
MDP0000052249	12631.1	7267.74	0.7974	1.0331e-07	1.9226e-06	-//-
MDP0000052687	397.359	158.538	1.3256	9.1553e-13	3.3943e-11	sp|Q8L586|Y4958_ARATH Uncharacterized membrane protein At4g09580 OS=Arabidopsis thaliana GN=At4g09580 PE=1 SV=1//1.30722e-158
MDP0000054636	1154.08	812.527	0.50625	0.00027446	0.0024055	sp|Q8VZC3|AL121_ARATH Delta-1-pyrroline-5-carboxylate dehydrogenase 12A1, mitochondrial OS=Arabidopsis thaliana GN=ALDH12A1 PE=2 SV=1//0
MDP0000055078	16857.2	6491.6	1.3767	1.1469e-28	1.5443e-26	sp|Q9SG80|ASD1_ARATH Alpha-L-arabinofuranosidase 1 OS=Arabidopsis thaliana GN=ASD1 PE=1 SV=1//0
MDP0000055203	366.13	577.676	-0.65791	4.2224e-05	0.00045591	sp|Q94JQ3|GLYP3_ARATH Serine hydroxymethyltransferase 3, chloroplastic OS=Arabidopsis thaliana GN=SHM3 PE=1 SV=2//0
MDP0000060934	35.56	15.0515	1.2403	0.007	0.038312	sp|Q8GT20|BEBT_TOBAC Benzyl alcohol O-benzoyltransferase OS=Nicotiana tabacum GN=HSR201 PE=1 SV=1//2.37813e-169
MDP0000060983	371.019	765.607	-1.0451	2.7767e-11	8.5311e-10	sp|Q9MAS5|VA726_ARATH Putative vesicle-associated membrane protein 726 OS=Arabidopsis thaliana GN=VAMP726 PE=3 SV=2//4.80953e-111
MDP0000062148	356.332	207.027	0.7834	2.6654e-05	0.00030199	-//-
MDP0000067245	314.232	459.967	-0.5497	0.0090745	0.047449	sp|Q9M0Y3|ENT3_ARATH Equilibrative nucleotide transporter 3 OS=Arabidopsis thaliana GN=ENT3 PE=1 SV=1//0
MDP0000067701	839.983	85.6804	3.2933	2.156e-56	1.1779e-53	sp|Q9SG92|MES17_ARATH Methylesterase 17 OS=Arabidopsis thaliana GN=MES17 PE=1 SV=1//1.41562e-88
MDP0000073044	1087.48	1628.88	-0.58288	1.8825e-05	0.00022098	sp|P37221|MAOM_SOLTU NAD-dependent malic enzyme 62 kDa isoform, mitochondrial OS=Solanum tuberosum PE=1 SV=1//0
MDP0000074103	49.6128	113.054	-1.1882	0.001887	0.012755	sp|Q6P819|RCD1_XENTR Cell differentiation protein RCD1 homolog OS=Xenopus tropicalis GN=rqcd1 PE=2 SV=1//3.72394e-137
MDP0000077460	86.4025	217.217	-1.33	5.511e-09	1.2605e-07	sp|Q500U8|TKPR1_ARATH Tetraketide alpha-pyrone reductase 1 OS=Arabidopsis thaliana GN=TKPR1 PE=1 SV=1//1.46037e-84
MDP0000077529	148.578	47.5493	1.6437	4.9214e-06	6.5947e-05	sp|Q59I44|CAA43_BURSP 2-haloacrylate reductase OS=Burkholderia sp. GN=caa43 PE=1 SV=1//3.52306e-83
MDP0000083035	1098.14	656.048	0.74319	1.8672e-07	3.3251e-06	sp|P38094|FLUG_EMENI Protein fluG OS=Emericella nidulans (strain FGSC A4 / ATCC 38163 / CBS 112.46 / NRRL 194 / M139) GN=fluG PE=1 SV=1//3.55931e-111
MDP0000083546	119.141	1446.98	-3.6023	2.2699e-09	5.5186e-08	sp|F4HRI2|HEI10_ARATH E3 ubiquitin-protein ligase CCNB1IP1 homolog OS=Arabidopsis thaliana GN=HEI10 PE=2 SV=1//1.18863e-163
MDP0000084203	2233.61	1317.24	0.76186	1.1539e-08	2.4918e-07	sp|P49043|VPE_CITSI Vacuolar-processing enzyme OS=Citrus sinensis PE=2 SV=1//0
MDP0000086690	233.682	384.394	-0.71804	4.977e-05	0.00052744	sp|Q9ULT0|TTC7A_HUMAN Tetratricopeptide repeat protein 7A OS=Homo sapiens GN=TTC7A PE=1 SV=3//5.13147e-09
MDP0000087841	1783.16	1250.93	0.51143	0.00021186	0.0019173	sp|P0CH33|UBQ11_ARATH Polyubiquitin 11 OS=Arabidopsis thaliana GN=UBQ11 PE=1 SV=1//3.37602e-155
MDP0000088036	1.18379	40.7832	-5.1065	5.0394e-09	1.1616e-07	sp|Q9MA55|ACBP4_ARATH Acyl-CoA-binding domain-containing protein 4 OS=Arabidopsis thaliana GN=ACBP4 PE=1 SV=1//1.03492e-71
MDP0000088105	2256.36	1531.71	0.55885	3.0638e-05	0.00034281	sp|Q9LF50|MEX1_ARATH Maltose excess protein 1, chloroplastic OS=Arabidopsis thaliana GN=MEX1 PE=2 SV=2//1.17038e-140
MDP0000088156	1208.93	918.149	0.39693	0.0047084	0.027537	sp|P43288|KSG1_ARATH Shaggy-related protein kinase alpha OS=Arabidopsis thaliana GN=ASK1 PE=1 SV=3//0
MDP0000088428	868.228	564.052	0.62225	3.2639e-05	0.00036263	sp|O22703|RZ1B_ARATH Glycine-rich RNA-binding protein RZ1B OS=Arabidopsis thaliana GN=RZ1B PE=2 SV=1//5.6744e-07
MDP0000088431	1028.26	764.032	0.4285	0.002944	0.018521	sp|Q86VX9|MON1A_HUMAN Vacuolar fusion protein MON1 homolog A OS=Homo sapiens GN=MON1A PE=1 SV=2//1.1519e-63
MDP0000088633	5172.09	4091.98	0.33795	0.0066002	0.036461	sp|O59729|SLPI_SCHPO Uncharacterized protein slp1 OS=Schizosaccharomyces pombe (strain 972 / ATCC 24843) GN=SPBC3E7.09 PE=3 SV=1//1.62075e-34
MDP0000088659	14.2782	40.71	-1.5116	0.0014019	0.0099128	sp|Q9FZP1|HPSE3_ARATH Heparanase-like protein 3 OS=Arabidopsis thaliana GN=At5g34940 PE=2 SV=2//0
MDP0000089079	1016.68	445.056	1.1918	3.2893e-14	1.4383e-12	sp|O22437|CHLD_PEA Magnesium-chelatase subunit ChlD, chloroplastic OS=Pisum sativum GN=CHLD PE=2 SV=1//0
MDP0000089136	68.845	150.921	-1.1324	1.2254e-05	0.00015038	sp|Q8GZA8|ULT1_ARATH Protein ULTRAPETALA 1 OS=Arabidopsis thaliana GN=ULT1 PE=1 SV=1//4.77614e-124
MDP0000089512	0	17.2281	#NAME?	2.1989e-06	3.1719e-05	sp|Q94KT8|COBRA_ARATH Protein COBRA OS=Arabidopsis thaliana GN=COB PE=2 SV=1//1.62531e-94
MDP0000090107	10330.6	5129.31	1.0101	5.0011e-15	2.389e-13	sp|P31414|AVP1_ARATH Pyrophosphate-energized vacuolar membrane proton pump 1 OS=Arabidopsis thaliana GN=AVP1 PE=1 SV=1//0
MDP0000091346	425.166	728.066	-0.77605	4.6311e-07	7.6462e-06	sp|Q94JZ8|PUX7_ARATH Plant UBX domain-containing protein 7 OS=Arabidopsis thaliana GN=PUX7 PE=1 SV=1//6.68328e-171
MDP0000091544	21.9926	47.8619	-1.1219	0.0073594	0.039981	sp|P46875|ATK3_ARATH Kinesin-3 OS=Arabidopsis thaliana GN=ATK3 PE=2 SV=1//0
MDP0000091547	25.5307	66.848	-1.3887	0.0088775	0.046547	sp|P46875|ATK3_ARATH Kinesin-3 OS=Arabidopsis thaliana GN=ATK3 PE=2 SV=1//0
MDP0000093883	58.0644	29.0302	1.0001	0.0059508	0.03348	sp|Q5ZM74|RN141_CHICK RING finger protein 141 OS=Gallus gallus GN=RNF141 PE=2 SV=1//1.48701e-07
MDP0000093999	2.41061	15.1933	-2.656	0.0037549	0.02273	sp|O64515|OCT2_ARATH Organic cation/carnitine transporter 2 OS=Arabidopsis thaliana GN=OCT2 PE=2 SV=1//6.66432e-157
MDP0000094767	28.7476	1605.66	-5.8036	3.9566e-160	3.1343e-156	sp|Q94KT8|COBRA_ARATH Protein COBRA OS=Arabidopsis thaliana GN=COB PE=2 SV=1//0
MDP0000095336	107.69	48.5735	1.1486	9.4172e-05	0.00093308	sp|Q9S7T8|SPZX_ARATH Serpin-ZX OS=Arabidopsis thaliana GN=At1g47710 PE=1 SV=1//5.71443e-167
MDP0000095481	199.22	92.7182	1.1034	1.5312e-06	2.2785e-05	sp|Q9FXA8|INVA_ARATH Alkaline/neutral invertase A, mitochondrial OS=Arabidopsis thaliana GN=INVA PE=1 SV=1//0
MDP0000095486	122.16	197.262	-0.69134	0.0022964	0.015042	sp|Q8RXL8|Y1689_ARATH Uncharacterized membrane protein At1g06890 OS=Arabidopsis thaliana GN=At1g06890 PE=1 SV=1//0
MDP0000095488	330.17	641.196	-0.95756	2.6682e-09	6.4116e-08	sp|Q8RXL8|Y1689_ARATH Uncharacterized membrane protein At1g06890 OS=Arabidopsis thaliana GN=At1g06890 PE=1 SV=1//5.80571e-167
MDP0000095562	1082.89	711.329	0.6063	2.6412e-05	0.0002994	-//-
MDP0000095637	11490.5	16306.5	-0.505	0.000436	0.0036096	sp|O82627|SSG1_ANTMA Granule-bound starch synthase 1, chloroplastic/amyloplastic OS=Antirrhinum majus GN=WAXY PE=2 SV=1//0
MDP0000096208	5060.17	19987.6	-1.9818	1.1949e-05	0.0001469	sp|P31752|ASNS_ASPOF Asparagine synthetase [glutamine-hydrolyzing] OS=Asparagus officinalis PE=2 SV=2//0
MDP0000097240	84.5019	155.363	-0.87859	0.00033368	0.002853	sp|Q9USQ7|DPH6_SCHPO Diphthine--ammonia ligase OS=Schizosaccharomyces pombe (strain 972 / ATCC 24843) GN=mug71 PE=1 SV=1//5.22005e-89
MDP0000097759	64.9493	149.351	-1.2013	3.133e-06	4.3656e-05	sp|Q9LJG8|ASIL2_ARATH Trihelix transcription factor ASIL2 OS=Arabidopsis thaliana GN=ASIL2 PE=2 SV=1//9.7336e-13
MDP0000101302	2000.65	802.34	1.3182	6.2091e-21	4.9023e-19	sp|Q9LJM4|IKU2_ARATH Receptor-like protein kinase HAIKU2 OS=Arabidopsis thaliana GN=IKU2 PE=1 SV=1//2.4109e-164
MDP0000101718	114.374	208.286	-0.8648	6.8922e-05	0.00070646	sp|A4YTY9|EFP_BRASO Elongation factor P OS=Bradyrhizobium sp. (strain ORS278) GN=efp PE=3 SV=1//1.01237e-28
MDP0000103621	745.026	210.996	1.8201	1.5129e-05	0.00018163	sp|P43211|MAL11_MALDO Major allergen Mal d 1 OS=Malus domestica GN=MALD1 PE=1 SV=2//2.21453e-109
MDP0000103627	2539.67	620.707	2.0327	1.3769e-07	2.5074e-06	sp|P43211|MAL11_MALDO Major allergen Mal d 1 OS=Malus domestica GN=MALD1 PE=1 SV=2//2.21453e-109
MDP0000104111	3.20754	52.7961	-4.0409	0.0042928	0.025492	sp|P25862|TBB1_AVESA Tubulin beta-1 chain (Fragment) OS=Avena sativa GN=TUBB1 PE=2 SV=1//2.03929e-102
MDP0000106455	77.7886	39.6565	0.972	0.0023102	0.015118	sp|A8MRC7|B3GT2_ARATH Probable beta-1,3-galactosyltransferase 2 OS=Arabidopsis thaliana GN=B3GALT2 PE=2 SV=1//2.72834e-173
MDP0000107676	1227.41	294.095	2.0613	3.7718e-41	1.0671e-38	sp|Q7X7H9|SK3_ORYSJ Shikimate kinase 3, chloroplastic OS=Oryza sativa subsp. japonica GN=SK3 PE=1 SV=2//1.08559e-102
MDP0000112940	42.5401	102.273	-1.2655	3.7179e-05	0.00040717	sp|Q9SH88|RRS1_ARATH Ribosome biogenesis regulatory protein homolog OS=Arabidopsis thaliana GN=At2g37990 PE=2 SV=2//5.48848e-112
MDP0000118762	6.81185	24.0464	-1.8197	0.004908	0.028539	-//-
MDP0000118987	3366.69	1807.77	0.89712	1.2238e-11	3.9383e-10	sp|Q9M0S5|ISOA3_ARATH Isoamylase 3, chloroplastic OS=Arabidopsis thaliana GN=ISA3 PE=2 SV=2//0
MDP0000119010	208.526	134.292	0.63486	0.0028198	0.01787	sp|Q9C5S1|MKP1_ARATH Protein-tyrosine-phosphatase MKP1 OS=Arabidopsis thaliana GN=MKP1 PE=1 SV=1//1.79955e-172
MDP0000119071	47.5499	14.9404	1.6702	0.00016659	0.0015518	sp|Q01888|GDC_BOVIN Graves disease carrier protein OS=Bos taurus GN=SLC25A16 PE=2 SV=1//2.88942e-25
MDP0000119093	1285.67	469.384	1.4537	1.7628e-23	1.6396e-21	sp|O80933|SCL9_ARATH Scarecrow-like protein 9 OS=Arabidopsis thaliana GN=SCL9 PE=2 SV=1//0
MDP0000119148	1.17387	16.0523	-3.7734	0.00030261	0.0026232	sp|Q9FMY1|C86B1_ARATH Cytochrome P450 86B1 OS=Arabidopsis thaliana GN=CYP86B1 PE=2 SV=1//0
MDP0000119184	829.156	424.256	0.96671	2.1509e-10	5.9473e-09	sp|Q9FFY9|TRP4_ARATH Telomere repeat-binding protein 4 OS=Arabidopsis thaliana GN=TRP4 PE=1 SV=1//1.2223e-151
MDP0000119248	1905.13	1059.93	0.84592	3.5089e-10	9.4171e-09	sp|O49500|MBR2_ARATH E3 ubiquitin-protein ligase MBR2 OS=Arabidopsis thaliana GN=MBR2 PE=1 SV=1//2.38317e-35
MDP0000119262	808.593	130.837	2.6276	6.0892e-17	3.4129e-15	sp|Q7Y1X1|EST_HEVBR Esterase OS=Hevea brasiliensis PE=1 SV=1//5.18617e-94
MDP0000119280	31.8464	77.6345	-1.2856	0.00018691	0.0017149	sp|Q28ZX3|PABP2_DROPS Polyadenylate-binding protein 2 OS=Drosophila pseudoobscura pseudoobscura GN=Pabp2 PE=3 SV=1//2.01944e-13
MDP0000119364	9.85713	30.7586	-1.6417	0.0034477	0.021158	sp|Q8LCU7|MECR_ARATH Probable trans-2-enoyl-CoA reductase, mitochondrial OS=Arabidopsis thaliana GN=At3g45770 PE=2 SV=1//2.73083e-138
MDP0000119385	5756.38	2950.03	0.96443	4.8935e-05	0.00051975	sp|Q8L856|ACFR1_ARATH Transmembrane ascorbate ferrireductase 1 OS=Arabidopsis thaliana GN=CYB561A PE=1 SV=1//1.03102e-85
MDP0000119406	37.2657	112.42	-1.593	1.6106e-06	2.3841e-05	sp|F4J117|LSF1_ARATH Phosphoglucan phosphatase LSF1, chloroplastic OS=Arabidopsis thaliana GN=LSF1 PE=1 SV=1//0
MDP0000119425	228.723	125.981	0.86039	3.9878e-05	0.00043333	-//-
MDP0000119431	212.394	115.914	0.87369	0.00039918	0.0033315	-//-
MDP0000119433	1.22683	26.8753	-4.4533	1.625e-06	2.4024e-05	sp|O49621|MLO1_ARATH MLO-like protein 1 OS=Arabidopsis thaliana GN=MLO1 PE=1 SV=1//0
MDP0000119446	2.74451	116.248	-5.4045	1.635e-29	2.2992e-27	sp|Q9FFI5|NAC86_ARATH NAC domain-containing protein 86 OS=Arabidopsis thaliana GN=NAC086 PE=2 SV=1//7.82469e-69
MDP0000119458	158.673	82.4208	0.94497	0.00014361	0.0013573	sp|Q94JW8|SPL6_ARATH Squamosa promoter-binding-like protein 6 OS=Arabidopsis thaliana GN=SPL6 PE=2 SV=2//3.02684e-41
MDP0000119485	147.846	81.7671	0.8545	0.00060414	0.0048042	sp|Q94A03|CDS4_ARATH Phosphatidate cytidylyltransferase 4, chloroplastic OS=Arabidopsis thaliana GN=CDS4 PE=1 SV=1//9.7275e-143
MDP0000119512	250.072	82.8522	1.5937	0.0005654	0.004531	sp|P56941|NPC1_PIG Niemann-Pick C1 protein OS=Sus scrofa GN=NPC1 PE=2 SV=1//2.81947e-25
MDP0000119546	1174.41	830.124	0.50054	0.00044246	0.0036568	sp|Q1XDS2|YCF20_PYRYE Uncharacterized protein ycf20 OS=Pyropia yezoensis GN=ycf20 PE=3 SV=1//3.40953e-11
MDP0000119550	40.6979	80.9812	-0.99263	0.0028402	0.01798	sp|Q9XI47|SHH1_ARATH Protein SAWADEE HOMEODOMAIN HOMOLOG 1 OS=Arabidopsis thaliana GN=SHH1 PE=1 SV=1//1.49049e-49
MDP0000119580	11.8611	42.4785	-1.8405	0.0034902	0.021383	sp|Q3ECP6|GDL22_ARATH GDSL esterase/lipase At1g54790 OS=Arabidopsis thaliana GN=At1g54790 PE=2 SV=1//1.30045e-15
MDP0000119707	2861.3	2171.52	0.39796	0.0020051	0.013423	sp|Q9SHS7|BSL3_ARATH Serine/threonine-protein phosphatase BSL3 OS=Arabidopsis thaliana GN=BSL3 PE=1 SV=2//0
MDP0000119748	2454.27	1814.65	0.4356	0.00095781	0.0071647	sp|Q9M0S5|ISOA3_ARATH Isoamylase 3, chloroplastic OS=Arabidopsis thaliana GN=ISA3 PE=2 SV=2//0
MDP0000119779	72.5077	39.6395	0.8712	0.0087597	0.046071	sp|B5FXE5|AIFM2_TAEGU Apoptosis-inducing factor 2 OS=Taeniopygia guttata GN=AIFM2 PE=2 SV=1//5.82972e-23
MDP0000119793	766.431	1523.15	-0.99083	0.0032811	0.02029	sp|P27141|CAHC_TOBAC Carbonic anhydrase, chloroplastic OS=Nicotiana tabacum PE=2 SV=1//3.07356e-118
MDP0000119794	195.373	115.54	0.75784	0.00077657	0.0059929	sp|Q6NKP9|AMSH2_ARATH AMSH-like ubiquitin thioesterase 2 OS=Arabidopsis thaliana GN=AMSH2 PE=2 SV=1//7.96354e-61
MDP0000119809	5313.34	3434.88	0.62936	4.1118e-07	6.8597e-06	-//-
MDP0000119811	5346.26	2115.18	1.3377	7.0856e-26	7.9995e-24	sp|Q8VZR6|INT1_ARATH Inositol transporter 1 OS=Arabidopsis thaliana GN=INT1 PE=1 SV=1//0
MDP0000119814	421.383	272.211	0.6304	0.0003641	0.0030776	sp|Q9SS47|PUM4_ARATH Pumilio homolog 4 OS=Arabidopsis thaliana GN=APUM4 PE=1 SV=2//0
MDP0000119837	29.3066	8.60952	1.7672	0.0022382	0.01473	-//-
MDP0000119875	521.366	126.887	2.0387	1.2137e-28	1.6296e-26	sp|Q9LMX5|AFP2_ARATH Ninja-family protein AFP2 OS=Arabidopsis thaliana GN=AFP2 PE=1 SV=1//9.49333e-17
MDP0000119926	2648.26	876.872	1.5946	6.0117e-32	9.9907e-30	-//-
MDP0000119931	326.033	515.028	-0.65964	0.00038318	0.0032133	sp|Q940M4|OCT7_ARATH Organic cation/carnitine transporter 7 OS=Arabidopsis thaliana GN=OCT7 PE=2 SV=1//0
MDP0000119941	42.5104	86.9308	-1.0321	0.0015813	0.010984	sp|Q9M5K2|DLDH2_ARATH Dihydrolipoyl dehydrogenase 2, mitochondrial OS=Arabidopsis thaliana GN=LPD2 PE=1 SV=1//0
MDP0000119979	0	6.77807	#NAME?	0.00749	0.04051	sp|Q7XA39|RGA4_SOLBU Putative disease resistance protein RGA4 OS=Solanum bulbocastanum GN=RGA4 PE=2 SV=1//1.21831e-12
MDP0000120011	95.4162	55.9595	0.76985	0.0050755	0.029362	sp|Q24746|NEUR_DROVI Protein neuralized OS=Drosophila virilis GN=neur PE=3 SV=1//2.90652e-14
MDP0000120022	1466.67	1018.47	0.52614	9.7825e-05	0.00096505	sp|P27061|PPA1_SOLLC Acid phosphatase 1 OS=Solanum lycopersicum GN=APS1 PE=2 SV=1//5.73641e-82
MDP0000120040	6.29247	42.7951	-2.7657	6.7558e-07	1.0855e-05	sp|Q9LRR4|R13L1_ARATH Putative disease resistance RPP13-like protein 1 OS=Arabidopsis thaliana GN=RPPL1 PE=3 SV=1//1.30285e-73
MDP0000120053	85.689	47.0778	0.86406	0.0076977	0.041454	sp|Q9LK99|RAA1G_ARATH Ras-related protein RABA1g OS=Arabidopsis thaliana GN=RABA1G PE=2 SV=1//2.84398e-94
MDP0000120058	1441.33	800.886	0.84773	1.4604e-09	3.6323e-08	sp|O49627|ISU1_ARATH Iron-sulfur cluster assembly protein 1 OS=Arabidopsis thaliana GN=ISU1 PE=2 SV=1//1.69085e-80
MDP0000120085	3.44545	25.8178	-2.9056	8.7581e-05	0.00087452	sp|Q9SKU1|CLC1_ARATH Clathrin light chain 1 OS=Arabidopsis thaliana GN=At2g20760 PE=2 SV=1//3.70393e-33
MDP0000120095	424.313	681.934	-0.6845	9.256e-06	0.0001175	sp|Q6A070|F179B_MOUSE Protein FAM179B OS=Mus musculus GN=Fam179b PE=3 SV=3//1.51722e-10
MDP0000120099	704.509	438.988	0.68244	6.3198e-06	8.2681e-05	sp|Q39030|KPK2_ARATH Serine/threonine-protein kinase AtPK2/AtPK19 OS=Arabidopsis thaliana GN=ATPK2 PE=1 SV=2//0
MDP0000120188	2939.35	525.658	2.4833	1.4525e-70	1.3536e-67	-//-
MDP0000120231	2.0668	56.5097	-4.773	1.5138e-08	3.2237e-07	sp|Q0D3J9|C3H53_ORYSJ Zinc finger CCCH domain-containing protein 53 OS=Oryza sativa subsp. japonica GN=Os07g0682400 PE=2 SV=1//7.82051e-24
MDP0000120269	905.222	586.908	0.62514	1.6105e-05	0.0001917	sp|Q9FVW4|RENT3_ARATH Regulator of nonsense transcripts UPF3 OS=Arabidopsis thaliana GN=UPF3 PE=1 SV=1//1.00641e-75
MDP0000120294	719.626	499.874	0.52568	0.00060648	0.0048196	sp|Q9FYE4|CML50_ARATH Probable calcium-binding protein CML50 OS=Arabidopsis thaliana GN=CML50 PE=2 SV=1//1.40504e-99
MDP0000120319	385.463	159.984	1.2687	1.2419e-11	3.9883e-10	sp|Q9ZT87|PEL1_ARATH Protein PELOTA 1 OS=Arabidopsis thaliana GN=PEL1 PE=2 SV=1//4.42877e-171
MDP0000120325	129.392	315.244	-1.2847	1.0211e-08	2.2191e-07	sp|Q9SJQ6|ROS1_ARATH Protein ROS1 OS=Arabidopsis thaliana GN=ROS1 PE=1 SV=2//4.29879e-13
MDP0000120330	146.723	79.9642	0.87567	0.00033894	0.0028902	sp|Q9WUU9|GANP_MOUSE Germinal-center associated nuclear protein OS=Mus musculus GN=Mcm3ap PE=1 SV=2//4.90849e-20
MDP0000120347	1640.4	968.437	0.76032	0.0009713	0.0072451	sp|Q9XHG2|FLS_MALDO Flavonol synthase/flavanone 3-hydroxylase OS=Malus domestica GN=FLS PE=2 SV=1//4.24354e-106
MDP0000120349	14.4597	51.4644	-1.8315	4.6956e-05	0.00050119	sp|Q40392|TMVRN_NICGU TMV resistance protein N OS=Nicotiana glutinosa GN=N PE=1 SV=1//2.08975e-08
MDP0000120381	771.51	497.845	0.63199	3.6719e-05	0.00040288	sp|Q9ZUA9|Y2181_ARATH PHD finger protein At2g01810 OS=Arabidopsis thaliana GN=At2g01810 PE=3 SV=1//4.45988e-06
MDP0000120413	8.61049	0.277142	4.9574	0.002262	0.014856	sp|Q41144|STC_RICCO Sugar carrier protein C OS=Ricinus communis GN=STC PE=2 SV=1//6.3779e-53
MDP0000120430	23.1605	60.6734	-1.3894	0.00031639	0.0027243	sp|Q8GYB8|OPR2_ARATH 12-oxophytodienoate reductase 2 OS=Arabidopsis thaliana GN=OPR2 PE=1 SV=2//0
MDP0000120441	576.616	248.713	1.2131	1.1141e-12	4.0826e-11	sp|O65781|GALE2_CYATE UDP-glucose 4-epimerase GEPI48 OS=Cyamopsis tetragonoloba PE=2 SV=1//5.66535e-176
MDP0000120460	7.90955	26.1618	-1.7258	0.0047606	0.027777	-//-
MDP0000120495	329.281	198.689	0.72881	8.3452e-05	0.00083928	-//-
MDP0000120510	694.515	1079.83	-0.63672	3.863e-05	0.00042102	sp|Q9LFD5|BPA1_ARATH Binding partner of ACD11 1 OS=Arabidopsis thaliana GN=BPA1 PE=1 SV=1//2.48203e-63
MDP0000120543	838.257	1278.26	-0.60872	1.9827e-05	0.00023189	sp|Q9LSG3|GAUT8_ARATH Galacturonosyltransferase 8 OS=Arabidopsis thaliana GN=GAUT8 PE=1 SV=1//0
MDP0000120546	21.5293	4.08985	2.3962	0.001308	0.0093447	sp|Q9M4D8|DCAM_VICFA S-adenosylmethionine decarboxylase proenzyme OS=Vicia faba GN=SAMDC PE=2 SV=1//4.77613e-178
MDP0000120649	0.773708	45.4161	-5.8753	1.9686e-13	7.8429e-12	sp|Q5H7P5|EBM_LILLO Mannosylglycoprotein endo-beta-mannosidase OS=Lilium longiflorum GN=EBM PE=1 SV=4//1.11949e-35
MDP0000120718	178.101	280.167	-0.6536	0.00068127	0.0053425	sp|O80526|ACLA3_ARATH ATP-citrate synthase alpha chain protein 3 OS=Arabidopsis thaliana GN=ACLA-3 PE=2 SV=1//3.96872e-143
MDP0000120778	1277.99	986.769	0.3731	0.0070007	0.038312	sp|F4JKK0|SUD1_ARATH Probable E3 ubiquitin ligase SUD1 OS=Arabidopsis thaliana GN=SUD1 PE=1 SV=1//0
MDP0000120805	20.9677	83.9184	-2.0008	4.4535e-08	8.8456e-07	sp|O82155|DOF17_ARATH Dof zinc finger protein DOF1.7 OS=Arabidopsis thaliana GN=DOF1.7 PE=2 SV=1//3.78137e-32
MDP0000120828	7.00331	31.9688	-2.1906	0.00027046	0.0023748	sp|Q59536|PTRB_MORLA Protease 2 OS=Moraxella lacunata GN=ptrB PE=3 SV=1//2.24827e-12
MDP0000120877	76.5034	200.596	-1.3907	4.3929e-09	1.0195e-07	sp|Q68CP4|HGNAT_HUMAN Heparan-alpha-glucosaminide N-acetyltransferase OS=Homo sapiens GN=HGSNAT PE=1 SV=2//1.54748e-16
MDP0000120881	701.624	1732.36	-1.304	1.1477e-20	8.8699e-19	sp|A0SPJ6|NAMB2_TRITD NAC transcription factor NAM-B2 OS=Triticum turgidum subsp. durum GN=NAM-B2 PE=2 SV=1//6.24095e-91
MDP0000120995	667.015	487.92	0.45107	0.0032228	0.019995	sp|Q9CAN1|RBL2_ARATH RHOMBOID-like protein 2 OS=Arabidopsis thaliana GN=RBL2 PE=1 SV=1//8.67126e-102
MDP0000121016	2965.41	2311.6	0.35934	0.0065778	0.036362	sp|Q71H73|H33_VITVI Histone H3.3 OS=Vitis vinifera PE=2 SV=3//7.22954e-94
MDP0000121058	261.83	169.504	0.62731	0.001591	0.01104	sp|Q9LZZ9|ATG8G_ARATH Autophagy-related protein 8g OS=Arabidopsis thaliana GN=ATG8G PE=2 SV=1//4.21761e-28
MDP0000121134	243.886	353.427	-0.5352	0.0026306	0.016871	sp|P52420|PUR2_ARATH Phosphoribosylamine--glycine ligase, chloroplastic OS=Arabidopsis thaliana GN=PUR2 PE=2 SV=2//0
MDP0000121171	589.215	419.604	0.48976	0.0021415	0.014208	sp|B3GS44|LRE_ARATH GPI-anchored protein LORELEI OS=Arabidopsis thaliana GN=LRE PE=2 SV=1//4.1077e-46
MDP0000121175	61.7616	188.603	-1.6106	0.0015573	0.01085	sp|P23525|IN37_SPIOL 2-methyl-6-phytyl-1,4-hydroquinone methyltransferase, chloroplastic OS=Spinacia oleracea PE=1 SV=1//1.85555e-158
MDP0000121177	15147.4	9251.14	0.71137	8.4615e-09	1.8741e-07	sp|Q43117|KPYA_RICCO Pyruvate kinase isozyme A, chloroplastic OS=Ricinus communis PE=1 SV=1//0
MDP0000121203	13.0315	156.076	-3.5822	1.0456e-20	8.1339e-19	sp|Q9SHE9|LBD4_ARATH LOB domain-containing protein 4 OS=Arabidopsis thaliana GN=LBD4 PE=2 SV=1//3.43084e-76
MDP0000121259	4135.28	1252.1	1.7236	2.0531e-39	5.03e-37	sp|P27626|DIN1_RAPSA Senescence-associated protein DIN1 OS=Raphanus sativus GN=DIN1 PE=2 SV=1//1.10436e-28
MDP0000121265	53.2635	24.4486	1.1234	0.006835	0.03757	sp|Q9FLJ2|NC100_ARATH NAC domain-containing protein 100 OS=Arabidopsis thaliana GN=NAC100 PE=2 SV=1//1.22157e-142
MDP0000121291	795.154	1313.33	-0.72393	3.355e-07	5.7135e-06	sp|F4JVN6|TPPII_ARATH Tripeptidyl-peptidase 2 OS=Arabidopsis thaliana GN=TPP2 PE=1 SV=1//0
MDP0000121316	477.243	346.385	0.46235	0.0058593	0.033051	sp|Q96CN4|EVI5L_HUMAN EVI5-like protein OS=Homo sapiens GN=EVI5L PE=1 SV=1//7.76304e-57
MDP0000121380	2.72129	68.2072	-4.6476	0.0017204	0.011788	-//-
MDP0000121385	320.883	522.152	-0.70242	2.7875e-05	0.00031515	-//-
MDP0000121412	29.6807	0.319838	6.536	4.7771e-11	1.428e-09	sp|P68349|DOF12_ARATH Dof zinc finger protein DOF1.2 OS=Arabidopsis thaliana GN=DOF1.2 PE=2 SV=1//4.89593e-42
MDP0000121415	799.603	31.5661	4.6628	4.0005e-114	8.6428e-111	sp|Q94K98|Y1720_ARATH UPF0392 protein At1g27200 OS=Arabidopsis thaliana GN=At1g27200 PE=2 SV=2//1.53861e-28
MDP0000121598	357.028	213.465	0.74204	3.2807e-05	0.00036424	sp|Q9SGN6|NSL1_ARATH MACPF domain-containing protein NSL1 OS=Arabidopsis thaliana GN=NSL1 PE=2 SV=1//0
MDP0000121625	33.6283	80.6777	-1.2625	0.00019053	0.0017452	sp|Q9C9I3|PP115_ARATH Pentatricopeptide repeat-containing protein At1g71460, chloroplastic OS=Arabidopsis thaliana GN=PCMP-A3 PE=2 SV=1//0
MDP0000121628	709.024	938.55	-0.4046	0.0056189	0.031919	sp|Q94C69|CSP3_ARATH Cold shock domain-containing protein 3 OS=Arabidopsis thaliana GN=CSP3 PE=1 SV=1//5.71188e-32
MDP0000121657	16.5863	404.161	-4.6069	1.457e-30	2.1846e-28	-//-
MDP0000121804	206.52	318.483	-0.62494	0.0011608	0.0084269	sp|Q0WSY2|FPP4_ARATH Filament-like plant protein 4 OS=Arabidopsis thaliana GN=FPP4 PE=1 SV=1//0
MDP0000121822	32.5938	82.4172	-1.3383	0.0095143	0.049309	sp|Q9LU41|ACA9_ARATH Calcium-transporting ATPase 9, plasma membrane-type OS=Arabidopsis thaliana GN=ACA9 PE=2 SV=2//7.20727e-20
MDP0000121830	106.83	220.893	-1.048	2.259e-06	3.2546e-05	sp|Q9ZQF1|PP152_ARATH Pentatricopeptide repeat-containing protein At2g15630, mitochondrial OS=Arabidopsis thaliana GN=At2g15630 PE=3 SV=1//0
MDP0000121840	550.593	336.441	0.71064	1.1739e-05	0.00014477	sp|Q8W104|FBL17_ARATH F-box/LRR-repeat protein 17 OS=Arabidopsis thaliana GN=FBL17 PE=1 SV=1//1.5647e-180
MDP0000121897	1408.71	760.292	0.88974	0.0036431	0.022205	sp|P31166|APT1_ARATH Adenine phosphoribosyltransferase 1, chloroplastic OS=Arabidopsis thaliana GN=APT1 PE=1 SV=2//1.06734e-66
MDP0000121903	31.5952	65.9688	-1.0621	0.0027025	0.017248	sp|O82380|PP175_ARATH Pentatricopeptide repeat-containing protein At2g29760, chloroplastic OS=Arabidopsis thaliana GN=PCMP-H33 PE=2 SV=1//6.05633e-116
MDP0000121909	125.989	392.048	-1.6377	3.6771e-17	2.1159e-15	sp|F6HDM2|NNRD_VITVI ATP-dependent (S)-NAD(P)H-hydrate dehydratase OS=Vitis vinifera GN=VIT_05s0020g02800 PE=3 SV=1//0
MDP0000121987	41.194	137.326	-1.7371	1.0027e-09	2.5542e-08	sp|P51204|YCF54_PORPU Uncharacterized protein ycf54 OS=Porphyra purpurea GN=ycf54 PE=3 SV=1//1.36005e-12
MDP0000122076	639.261	229.347	1.4789	7.6254e-19	5.1047e-17	-//-
MDP0000122079	286.088	481.318	-0.75053	9.0001e-06	0.00011447	sp|Q8MR62|VIAF1_DROME Viral IAP-associated factor homolog OS=Drosophila melanogaster GN=viaf PE=1 SV=1//3.39062e-34
MDP0000122086	13778	9306.37	0.56607	5.0796e-05	0.00053699	sp|P42556|PTR1_LEITA Pteridine reductase 1 OS=Leishmania tarentolae GN=PTR1 PE=1 SV=1//8.16712e-08
MDP0000122193	214.824	138.419	0.63411	0.0029167	0.018376	-//-
MDP0000122201	171.721	303.649	-0.82234	0.0069274	0.037981	sp|Q9SIY3|TTM3_ARATH Triphosphate tunel metalloenzyme 3 OS=Arabidopsis thaliana GN=TTM3 PE=1 SV=1//1.09745e-36
MDP0000122297	68.6544	211.934	-1.6262	4.9828e-12	1.6743e-10	-//-
MDP0000122304	761.416	424.679	0.84231	3.0647e-08	6.2251e-07	sp|Q9C5H9|GACP2_ARATH Gamma-tubulin complex component 2 OS=Arabidopsis thaliana GN=GCP2 PE=1 SV=1//0
MDP0000122321	18.9372	110.972	-2.5509	6.1961e-12	2.0551e-10	sp|Q944L3|IDD9_ARATH Protein indeterminate-domain 9 OS=Arabidopsis thaliana GN=IDD9 PE=2 SV=1//1.21566e-89
MDP0000122340	1358.34	887.075	0.61471	1.5327e-05	0.00018338	sp|Q9FHM7|HIR4_ARATH Hypersensitive-induced response protein 4 OS=Arabidopsis thaliana GN=HIR4 PE=1 SV=1//0
MDP0000122419	0	18.2231	#NAME?	2.0558e-06	2.9763e-05	sp|Q93Y06|Y5720_ARATH Probable inactive receptor kinase At5g67200 OS=Arabidopsis thaliana GN=At5g67200 PE=1 SV=1//7.8707e-114
MDP0000122421	137.641	74.2245	0.89094	0.00064501	0.0050883	sp|Q9LD95|SIGF_ARATH RNA polymerase sigma factor sigF, chloroplastic OS=Arabidopsis thaliana GN=SIGF PE=1 SV=1//8.04879e-16
MDP0000122446	31.0562	0	Inf	1.208e-05	0.00014833	sp|O49817|LEA2_CICAR Late embryogenesis abundant protein 2 OS=Cicer arietinum PE=2 SV=1//2.34528e-32
MDP0000122493	49.5734	105.889	-1.0949	0.00018762	0.0017208	sp|O48921|C97B2_SOYBN Cytochrome P450 97B2, chloroplastic OS=Glycine max GN=CYP97B2 PE=2 SV=1//0
MDP0000122540	1.59386	45.895	-4.8477	9.7526e-06	0.00012312	sp|Q9SIN2|TBL39_ARATH Protein trichome birefringence-like 39 OS=Arabidopsis thaliana GN=TBL39 PE=2 SV=1//3.43215e-52
MDP0000122562	2578.7	1292.51	0.99646	5.3119e-14	2.2684e-12	sp|E0CSI1|MTBC1_VITVI Probable bifunctional methylthioribulose-1-phosphate dehydratase/enolase-phosphatase E1 1 OS=Vitis vinifera GN=VIT_19s0014g02480 PE=3 SV=2//0
MDP0000122593	76.3831	201.773	-1.4014	2.9734e-09	7.0911e-08	sp|Q93VK0|PPCK2_ARATH Phosphoenolpyruvate carboxylase kinase 2 OS=Arabidopsis thaliana GN=PPCK2 PE=1 SV=2//1.03978e-44
MDP0000122641	105.218	34.9783	1.5888	4.164e-07	6.9419e-06	-//-
MDP0000122685	381.405	226.695	0.75057	4.2906e-05	0.00046248	sp|Q40153|LE14B_LITER LEC14B protein OS=Lithospermum erythrorhizon PE=2 SV=1//0
MDP0000122690	4592.98	3486.74	0.39755	0.0016465	0.011366	-//-
MDP0000122753	677.307	489.432	0.4687	0.0024894	0.016109	-//-
MDP0000122821	25.6961	56.1331	-1.1273	0.0036899	0.022421	-//-
MDP0000122981	1129.83	542.147	1.0593	6.1822e-13	2.3265e-11	sp|Q9FNF2|SSY1_ARATH Starch synthase 1, chloroplastic/amyloplastic OS=Arabidopsis thaliana GN=SS1 PE=2 SV=1//0
MDP0000123018	768.553	533.387	0.52696	0.0005134	0.0041606	sp|Q9ES53|UFD1_RAT Ubiquitin fusion degradation protein 1 homolog OS=Rattus norvegicus GN=Ufd1l PE=1 SV=1//8.60216e-76
MDP0000123045	1.56073	14.8746	-3.2526	0.0014572	0.010245	sp|Q94FY7|TOCC_ARATH Tocopherol cyclase, chloroplastic OS=Arabidopsis thaliana GN=VTE1 PE=2 SV=1//0
MDP0000123082	276.006	125.992	1.1314	3.1165e-08	6.3221e-07	-//-
MDP0000123085	371.068	1059.2	-1.5132	0.0080967	0.043191	sp|Q9M2V7|AB16G_ARATH ABC transporter G family member 16 OS=Arabidopsis thaliana GN=ABCG16 PE=2 SV=2//0
MDP0000123086	909.839	659.802	0.46358	0.0017385	0.011883	sp|Q2KIA6|PRPF3_BOVIN U4/U6 small nuclear ribonucleoprotein Prp3 OS=Bos taurus GN=PRPF3 PE=2 SV=1//2.28467e-58
MDP0000123102	1318.72	743.648	0.82644	7.5199e-09	1.6802e-07	sp|Q9C8L4|ETHE1_ARATH Persulfide dioxygenase ETHE1 homolog, mitochondrial OS=Arabidopsis thaliana GN=GLY3 PE=1 SV=3//7.25667e-121
MDP0000123133	207.553	515.777	-1.3133	7.1437e-14	2.9863e-12	sp|A4UHT7|SALR_PAPBR Salutaridine reductase OS=Papaver bracteatum GN=SALR PE=1 SV=1//9.06048e-84
MDP0000123135	32.1774	77.0907	-1.2605	0.00018129	0.0016699	sp|F4I9E1|NFD4_ARATH Protein NUCLEAR FUSION DEFECTIVE 4 OS=Arabidopsis thaliana GN=NFD4 PE=3 SV=1//7.94741e-25
MDP0000123252	17.6381	3.42376	2.365	0.0065696	0.036326	sp|Q9LFT9|RAH1E_ARATH Ras-related protein RABH1e OS=Arabidopsis thaliana GN=RABH1E PE=2 SV=1//4.37487e-110
MDP0000123328	346.867	196.785	0.81776	0.00025207	0.0022311	sp|P93820|Y1439_ARATH BTB/POZ domain-containing protein At1g04390 OS=Arabidopsis thaliana GN=At1g04390 PE=2 SV=3//0
MDP0000123429	0	8.68116	#NAME?	0.0016627	0.011467	sp|Q9M9P0|EXP13_ARATH Expansin-A13 OS=Arabidopsis thaliana GN=EXPA13 PE=2 SV=2//1.12258e-137
MDP0000123455	0	21.1758	#NAME?	0.00071096	0.0055447	-//-
MDP0000123488	67.4707	199.792	-1.5662	0.0069574	0.038115	sp|Q9LU64|SODF2_ARATH Superoxide dismutase [Fe] 2, chloroplastic OS=Arabidopsis thaliana GN=FSD2 PE=1 SV=1//1.77143e-39
MDP0000123544	67.4426	33.36	1.0155	0.0022311	0.014695	sp|Q9LSP7|UBC32_ARATH Ubiquitin-conjugating enzyme E2 32 OS=Arabidopsis thaliana GN=UBC32 PE=2 SV=1//4.46066e-69
MDP0000123650	198.746	363.742	-0.87199	2.2891e-06	3.2911e-05	sp|Q9FNC9|TOM92_ARATH Mitochondrial import receptor subunit TOM9-2 OS=Arabidopsis thaliana GN=TOM9-2 PE=1 SV=3//1.57581e-32
MDP0000123747	3854.04	788.903	2.2885	4.0216e-33	7.0534e-31	sp|O04973|LEU1A_SOLPN 2-isopropylmalate synthase A OS=Solanum pennellii GN=IPMSA PE=2 SV=1//0
MDP0000123771	732.584	388.179	0.91627	3.6868e-09	8.6577e-08	sp|Q41058|GLGB1_PEA 1,4-alpha-glucan-branching enzyme 1, chloroplastic/amyloplastic OS=Pisum sativum GN=SBEI PE=1 SV=1//2.77585e-147
MDP0000123780	271.178	478.097	-0.81806	0.00072496	0.0056377	sp|D7T737|MTND1_VITVI 1,2-dihydroxy-3-keto-5-methylthiopentene dioxygenase 1 OS=Vitis vinifera GN=VIT_05s0020g04070 PE=3 SV=1//1.87182e-83
MDP0000123837	307.926	187.821	0.71323	0.00016022	0.0014982	sp|Q9ZNV8|AHP2_ARATH Histidine-containing phosphotransfer protein 2 OS=Arabidopsis thaliana GN=AHP2 PE=1 SV=1//1.61325e-47
MDP0000123890	53.5405	147.648	-1.4635	5.297e-08	1.0399e-06	sp|Q9LPZ1|MORF9_ARATH Multiple organellar RNA editing factor 9, chloroplastic OS=Arabidopsis thaliana GN=MORF9 PE=1 SV=1//4.28868e-74
MDP0000123893	51.257	14.3113	1.8406	1.7793e-05	0.00020995	sp|Q9SND4|HEC2_ARATH Transcription factor HEC2 OS=Arabidopsis thaliana GN=HEC2 PE=1 SV=1//3.18586e-39
MDP0000123894	43.1388	16.578	1.3797	0.0015188	0.010619	sp|Q9SND4|HEC2_ARATH Transcription factor HEC2 OS=Arabidopsis thaliana GN=HEC2 PE=1 SV=1//3.18586e-39
MDP0000123927	549.803	408.985	0.42687	0.0081203	0.043283	sp|Q9FGQ7|CCD32_ARATH Cyclin-D3-2 OS=Arabidopsis thaliana GN=CYCD3-2 PE=2 SV=1//4.09597e-112
MDP0000123956	121.389	62.0425	0.96831	0.0053537	0.030669	sp|Q9FL07|ATL46_ARATH RING-H2 finger protein ATL46 OS=Arabidopsis thaliana GN=ATL46 PE=2 SV=1//4.35614e-118
MDP0000123958	768.432	551.856	0.47763	0.0014135	0.0099797	sp|Q9ATY5|UVH3_ARATH DNA repair protein UVH3 OS=Arabidopsis thaliana GN=UVH3 PE=2 SV=1//1.32328e-71
MDP0000123993	177.028	97.9109	0.85444	0.000177	0.001638	sp|Q2KNL5|CADH1_OCIBA Cinnamyl alcohol dehydrogenase 1 OS=Ocimum basilicum GN=CAD1 PE=1 SV=1//1.18379e-143
MDP0000123998	134.782	76.1052	0.82456	0.001036	0.0076498	sp|Q9LVD8|CAP7_ARATH Putative clathrin assembly protein At5g57200 OS=Arabidopsis thaliana GN=At5g57200 PE=3 SV=1//1.58682e-09
MDP0000124015	362.516	528.887	-0.54492	0.00068243	0.0053486	-//-
MDP0000124019	67.0795	268.701	-2.0021	1.3747e-18	8.9629e-17	sp|Q9FJL4|BH078_ARATH Transcription factor bHLH78 OS=Arabidopsis thaliana GN=BHLH78 PE=2 SV=1//3.68355e-63
MDP0000124065	7339.84	5298.56	0.47015	0.00019705	0.0017969	sp|Q56XJ7|Y4276_ARATH Uncharacterized protein At4g22758 OS=Arabidopsis thaliana GN=At4g22758 PE=2 SV=1//3.30538e-09
MDP0000124069	58.481	133.21	-1.1877	0.0032616	0.020192	-//-
MDP0000124144	97.0437	202.51	-1.0613	3.1428e-06	4.378e-05	sp|Q9C9Z2|RER3_ARATH Protein RETICULATA-RELATED 3 OS=Arabidopsis thaliana GN=RER3 PE=1 SV=1//5.69745e-76
MDP0000124152	117.342	72.5186	0.69429	0.0082489	0.043846	sp|Q1PDV2|SRC28_ARATH Serine/arginine-rich SC35-like splicing factor SCL28 OS=Arabidopsis thaliana GN=SCL28 PE=1 SV=1//1.03176e-38
MDP0000124371	2846.55	1793.52	0.66642	2.0815e-07	3.6723e-06	sp|Q9SRE4|UGAL2_ARATH UDP-galactose transporter 2 OS=Arabidopsis thaliana GN=UDP-GALT2 PE=2 SV=1//1.45618e-147
MDP0000124477	22.1209	62.9322	-1.5084	0.0024213	0.01574	sp|Q8BWQ6|CP062_MOUSE UPF0505 protein C16orf62 homolog OS=Mus musculus PE=2 SV=2//2.68836e-11
MDP0000124500	55.3728	157.908	-1.5118	8.4126e-09	1.865e-07	sp|Q9LY50|ACCR3_ARATH Putative serine/threonine-protein kinase-like protein CCR3 OS=Arabidopsis thaliana GN=CCR3 PE=2 SV=1//0
MDP0000124502	1329.94	876.408	0.60169	1.7112e-05	0.00020247	sp|Q03154|ACY1_HUMAN Aminoacylase-1 OS=Homo sapiens GN=ACY1 PE=1 SV=1//4.41346e-35
MDP0000124585	6.27605	44.4373	-2.8238	2.0797e-07	3.6706e-06	sp|F8WLS6|UGT6_CATRO 7-deoxyloganetin glucosyltransferase OS=Catharanthus roseus GN=UGT85A23 PE=1 SV=1//4.81621e-180
MDP0000124606	352.467	682.814	-0.95401	2.1427e-09	5.2253e-08	sp|F4IB81|LYK3_ARATH LysM domain receptor-like kinase 3 OS=Arabidopsis thaliana GN=LYK3 PE=2 SV=1//0
MDP0000124610	288.905	165.496	0.8038	3.6004e-05	0.00039604	sp|Q8LDP4|CP19D_ARATH Peptidyl-prolyl cis-trans isomerase CYP19-4 OS=Arabidopsis thaliana GN=CYP19-4 PE=1 SV=2//1.95982e-107
MDP0000124614	2133.15	1143.36	0.8997	2.2591e-11	7.0135e-10	sp|Q9SZ15|LIP5_ARATH Protein HOMOLOG OF MAMMALIAN LYST-INTERACTING PROTEIN 5 OS=Arabidopsis thaliana GN=LIP5 PE=1 SV=1//1.87688e-125
MDP0000124616	1856.62	1389.85	0.41775	0.0017252	0.011807	sp|Q9LZQ0|CX5C2_ARATH Cytochrome c oxidase subunit 5C-2 OS=Arabidopsis thaliana GN=At3g62400 PE=2 SV=1//1.92237e-30
MDP0000124624	33.2819	63.6395	-0.93518	0.008204	0.043656	sp|Q96SW2|CRBN_HUMAN Protein cereblon OS=Homo sapiens GN=CRBN PE=1 SV=1//9.6447e-09
MDP0000124654	1542.63	2790.11	-0.85493	9.7225e-10	2.4818e-08	sp|Q9LYT3|TT12_ARATH Protein TRANSPARENT TESTA 12 OS=Arabidopsis thaliana GN=TT12 PE=2 SV=1//3.11337e-101
MDP0000124674	0	10.6566	#NAME?	0.00036329	0.0030724	sp|Q0V7R1|GATL3_ARATH Probable galacturonosyltransferase-like 3 OS=Arabidopsis thaliana GN=GATL3 PE=2 SV=1//4.53516e-170
MDP0000124708	192.835	105.22	0.87395	0.00013721	0.0013041	-//-
MDP0000124716	3.9283	18.086	-2.2029	0.0056977	0.032297	sp|Q9D4H7|LONF3_MOUSE LON peptidase N-terminal domain and RING finger protein 3 OS=Mus musculus GN=Lonrf3 PE=2 SV=1//2.28663e-31
MDP0000124975	4.27211	20.7047	-2.2769	0.0022848	0.014983	sp|Q3ECH5|PP107_ARATH Pentatricopeptide repeat-containing protein At1g66345, mitochondrial OS=Arabidopsis thaliana GN=At1g66345 PE=3 SV=1//5.0524e-11
MDP0000124998	11.6294	42.0965	-1.8559	0.0048571	0.028271	sp|Q38772|CDC2A_ANTMA Cell division control protein 2 homolog A OS=Antirrhinum majus GN=CDC2A PE=2 SV=2//1.21031e-33
MDP0000125064	225.829	477.566	-1.0805	4.4695e-10	1.1848e-08	sp|O49453|Y4844_ARATH Uncharacterized protein At4g28440 OS=Arabidopsis thaliana GN=At4g28440 PE=1 SV=1//2.59164e-49
MDP0000125107	12.5982	33.9273	-1.4292	0.0058212	0.032891	sp|Q9LHL6|TBL1_ARATH Protein trichome birefringence-like 1 OS=Arabidopsis thaliana GN=TBL1 PE=2 SV=1//3.50891e-09
MDP0000125143	71.7246	139.122	-0.95581	0.00022381	0.0020075	-//-
MDP0000125152	30.9166	88.4695	-1.5168	5.0392e-05	0.00053296	sp|Q08435|PMA1_NICPL Plasma membrane ATPase 1 OS=Nicotiana plumbaginifolia GN=PMA1 PE=2 SV=1//7.01478e-37
MDP0000125193	39.7755	12.979	1.6157	0.0023708	0.015455	-//-
MDP0000125300	331.649	671.947	-1.0187	1.5465e-10	4.3417e-09	sp|P11890|HS23C_OXYRB Small heat shock protein, chloroplastic OS=Oxybasis rubra GN=HSP23 PE=2 SV=1//1.51791e-51
MDP0000125413	104.669	502.094	-2.2621	6.3069e-32	1.0445e-29	sp|Q9LZM8|BLH9_ARATH BEL1-like homeodomain protein 9 OS=Arabidopsis thaliana GN=BLH9 PE=1 SV=1//2.49014e-07
MDP0000125430	31.43	141.011	-2.1656	4.8995e-10	1.2923e-08	-//-
MDP0000125460	983.66	754.033	0.38353	0.0050212	0.029108	sp|Q70KF4|CMYA5_MOUSE Cardiomyopathy-associated protein 5 OS=Mus musculus GN=Cmya5 PE=1 SV=2//7.87366e-06
MDP0000125504	313.391	568.686	-0.85967	7.7684e-05	0.00078594	-//-
MDP0000125520	222.706	150.067	0.56954	0.0076918	0.041441	sp|Q9SDA8|FBL10_ARATH F-box/LRR-repeat protein 10 OS=Arabidopsis thaliana GN=FBL10 PE=2 SV=1//0
MDP0000125604	65.855	30.836	1.0947	0.007942	0.042591	-//-
MDP0000125609	160.373	523.588	-1.707	0.0022482	0.014786	-//-
MDP0000125618	1285.01	624.791	1.0403	2.9076e-13	1.1328e-11	-//-
MDP0000125630	0.753888	13.66	-4.1795	0.00057741	0.0046164	sp|Q9SNB7|PP264_ARATH Pentatricopeptide repeat-containing protein At3g46610 OS=Arabidopsis thaliana GN=At3g46610 PE=2 SV=1//6.48108e-08
MDP0000125742	3846	2467.3	0.64043	7.0033e-07	1.1211e-05	sp|Q9C5Y0|PLDD1_ARATH Phospholipase D delta OS=Arabidopsis thaliana GN=PLDDELTA PE=1 SV=2//0
MDP0000125781	444.328	305.144	0.54213	0.0013908	0.0098443	sp|O26153|IPK_METTH Isopentenyl phosphate kinase OS=Methanothermobacter thermautotrophicus (strain ATCC 29096 / DSM 1053 / JCM 10044 / NBRC 100330 / Delta H) GN=MTH_47 PE=1 SV=1//8.64745e-13
MDP0000125807	70.248	152.753	-1.1207	2.8421e-05	0.00032041	sp|Q39131|LAML_ARATH Lamin-like protein OS=Arabidopsis thaliana GN=At5g15350 PE=1 SV=1//5.27167e-25
MDP0000125942	216.457	133.223	0.70024	0.00083071	0.0063387	sp|Q94KE2|TIC_ARATH Protein TIME FOR COFFEE OS=Arabidopsis thaliana GN=TIC PE=1 SV=2//1.89614e-54
MDP0000125959	0.806841	11.5481	-3.8392	0.0019952	0.013368	sp|Q9FE62|YLS8_ARATH Thioredoxin-like protein YLS8 OS=Arabidopsis thaliana GN=YLS8 PE=2 SV=1//1.38904e-17
MDP0000126033	322.551	209.144	0.62503	0.00071749	0.0055882	sp|Q80TI0|GRM1B_MOUSE GRAM domain-containing protein 1B OS=Mus musculus GN=Gramd1b PE=2 SV=2//1.26578e-08
MDP0000126058	855.672	1237.81	-0.53265	0.00011026	0.0010733	sp|Q9M158|STR4_ARATH Rhodanese-like domain-containing protein 4, chloroplastic OS=Arabidopsis thaliana GN=STR4 PE=1 SV=2//4.32267e-101
MDP0000126098	89.7561	33.3704	1.4274	1.6914e-05	0.00020023	-//-
MDP0000126135	5951.53	3376.37	0.81779	0.0047723	0.027832	-//-
MDP0000126141	3.10815	18.4275	-2.5677	0.0022365	0.014723	sp|Q9FIW5|NAC94_ARATH Putative NAC domain-containing protein 94 OS=Arabidopsis thaliana GN=ANAC094 PE=3 SV=1//2.32492e-13
MDP0000126152	56.8177	27.9264	1.0247	0.0064719	0.035894	sp|F4I111|MCU6_ARATH Calcium uniporter protein 6, mitochondrial OS=Arabidopsis thaliana GN=At1g09575 PE=2 SV=1//1.78269e-88
MDP0000126153	680.958	225.512	1.5944	1.7116e-20	1.2975e-18	sp|Q96MV1|TMM56_HUMAN Transmembrane protein 56 OS=Homo sapiens GN=TMEM56 PE=1 SV=1//1.16886e-18
MDP0000126178	0.419987	80.9179	-7.59	3.6908e-25	3.9689e-23	sp|O82213|VAP31_ARATH Vesicle-associated protein 3-1 OS=Arabidopsis thaliana GN=PVA31 PE=3 SV=1//7.69914e-12
MDP0000126186	23.1532	51.5845	-1.1557	0.0046115	0.027086	sp|Q7XA40|RGA3_SOLBU Putative disease resistance protein RGA3 OS=Solanum bulbocastanum GN=RGA3 PE=2 SV=2//4.72577e-15
MDP0000126193	273.034	158.796	0.78191	5.1822e-05	0.00054674	-//-
MDP0000126194	233.591	366.456	-0.64966	0.00039152	0.0032751	-//-
MDP0000126256	5.03591	30.6696	-2.6065	6.3811e-05	0.00065847	sp|Q5EAE9|ATL43_ARATH RING-H2 finger protein ATL43 OS=Arabidopsis thaliana GN=ATL43 PE=2 SV=2//3.06518e-77
MDP0000126269	132.656	68.6082	0.95124	0.00028263	0.0024668	sp|Q76MT4|ESF1_RAT ESF1 homolog OS=Rattus norvegicus GN=Esf1 PE=1 SV=1//2.34287e-06
MDP0000126283	3.9283	37.2505	-3.2453	0.0075897	0.040963	sp|Q9CQK1|ZNHI3_MOUSE Zinc finger HIT domain-containing protein 3 OS=Mus musculus GN=Znhit3 PE=1 SV=1//4.06414e-09
MDP0000126298	577.389	269.17	1.101	3.6163e-11	1.0983e-09	sp|Q08448|YO059_YEAST Putative lipase YOR059C OS=Saccharomyces cerevisiae (strain ATCC 204508 / S288c) GN=YOR059C PE=1 SV=1//4.47965e-11
MDP0000126405	85.0006	143.397	-0.75447	0.0026212	0.016823	-//-
MDP0000126438	140.052	83.2393	0.75063	0.0021607	0.014306	sp|Q9C6B2|NRAM2_ARATH Metal transporter Nramp2 OS=Arabidopsis thaliana GN=NRAMP2 PE=2 SV=1//0
MDP0000126481	176.202	694.737	-1.9792	3.2869e-14	1.4383e-12	-//-
MDP0000126528	2163.92	3284.99	-0.60225	3.0336e-06	4.2395e-05	sp|Q9STX3|GID2_ARATH F-box protein GID2 OS=Arabidopsis thaliana GN=GID2 PE=1 SV=1//1.369e-51
MDP0000126601	0	148.989	#NAME?	4.1028e-33	7.1694e-31	sp|Q9LFR3|GASAE_ARATH Gibberellin-regulated protein 14 OS=Arabidopsis thaliana GN=GASA14 PE=1 SV=1//3.93006e-23
MDP0000126706	56.4476	238.558	-2.0794	1.4118e-05	0.00017061	sp|Q9ZVI6|LOR8_ARATH Protein LURP-one-related 8 OS=Arabidopsis thaliana GN=At2g38640 PE=2 SV=1//4.89307e-65
MDP0000126728	195.57	110.999	0.81713	0.0058512	0.033026	sp|Q0PGJ6|AKRC9_ARATH Aldo-keto reductase family 4 member C9 OS=Arabidopsis thaliana GN=AKR4C9 PE=1 SV=1//7.1367e-168
MDP0000126755	162.75	245.804	-0.59485	0.0039376	0.023684	-//-
MDP0000126756	1149.52	1639.64	-0.51234	0.00015996	0.0014961	sp|Q0WQF4|VP53A_ARATH Vacuolar protein sorting-associated protein 53 A OS=Arabidopsis thaliana GN=VPS53 PE=1 SV=1//0
MDP0000126901	41.042	9.01006	2.1875	6.2682e-05	0.00064767	sp|Q9SGE3|H2B2_ARATH Histone H2B.2 OS=Arabidopsis thaliana GN=At1g08170 PE=2 SV=1//2.83933e-33
MDP0000126909	15.8587	154.702	-3.2861	1.0406e-10	2.9886e-09	sp|Q9FIK1|Y5780_ARATH BTB/POZ domain-containing protein At5g47800 OS=Arabidopsis thaliana GN=At5g47800 PE=2 SV=1//0
MDP0000126946	9270.94	5542.84	0.74209	3.479e-09	8.2022e-08	sp|Q9M111|SUS3_ARATH Sucrose synthase 3 OS=Arabidopsis thaliana GN=SUS3 PE=1 SV=1//0
MDP0000126962	444.067	624.393	-0.49168	0.0013756	0.0097496	-//-
MDP0000126983	982.46	260.665	1.9142	4.3442e-34	8.0342e-32	sp|F4JKH6|TSS_ARATH Protein TSS OS=Arabidopsis thaliana GN=TSS PE=1 SV=1//0
MDP0000126989	503.85	282.629	0.83408	5.3549e-07	8.7583e-06	sp|Q641I1|F135B_XENLA Protein FAM135B OS=Xenopus laevis GN=fam135b PE=2 SV=1//6.06786e-11
MDP0000127009	104.233	32.5441	1.6793	9.7023e-08	1.8177e-06	sp|Q7XBQ9|RGA2_SOLBU Disease resistance protein RGA2 OS=Solanum bulbocastanum GN=RGA2 PE=1 SV=1//7.47633e-06
MDP0000127019	12429.2	1332.75	3.2213	2.6127e-124	6.5359e-121	sp|Q682S0|RPT2_ARATH Root phototropism protein 2 OS=Arabidopsis thaliana GN=RPT2 PE=1 SV=2//0
MDP0000127029	622.334	395.737	0.65315	8.5749e-05	0.0008581	-//-
MDP0000127033	89.2104	45.8987	0.95876	0.0017764	0.012101	sp|Q9ZV88|BEH4_ARATH BES1/BZR1 homolog protein 4 OS=Arabidopsis thaliana GN=BEH4 PE=1 SV=1//1.02831e-23
MDP0000127058	46.567	142.801	-1.6166	9.6247e-09	2.1042e-07	sp|P46301|RS25_SOLLC 40S ribosomal protein S25 OS=Solanum lycopersicum GN=RPS25 PE=3 SV=1//5.64152e-38
MDP0000127145	166.483	356.407	-1.0981	9.324e-09	2.0451e-07	sp|P34788|RS18_ARATH 40S ribosomal protein S18 OS=Arabidopsis thaliana GN=RPS18A PE=1 SV=1//3.5207e-87
MDP0000127244	19.3441	3.13396	2.6258	0.00071754	0.0055882	sp|Q9LDD1|BRG3_ARATH Probable BOI-related E3 ubiquitin-protein ligase 3 OS=Arabidopsis thaliana GN=BRG3 PE=1 SV=1//9.3414e-25
MDP0000127266	200.485	56.713	1.8217	2.1516e-13	8.515e-12	sp|Q94EI9|PT314_ARATH Probable sugar phosphate/phosphate translocator At3g14410 OS=Arabidopsis thaliana GN=At3g14410 PE=2 SV=1//1.13433e-124
MDP0000127282	47.9569	21.8144	1.1365	0.007835	0.042064	-//-
MDP0000127313	518.976	267.472	0.95628	6.9884e-08	1.348e-06	sp|P50889|RS1_LEULA 30S ribosomal protein S1 OS=Leuconostoc lactis GN=rps1 PE=2 SV=2//7.85149e-13
MDP0000127419	169.475	308.291	-0.86322	8.1311e-06	0.0001042	sp|Q9FRL8|DHAR2_ARATH Glutathione S-transferase DHAR2 OS=Arabidopsis thaliana GN=DHAR2 PE=1 SV=1//1.1767e-79
MDP0000127501	8093.83	4415.95	0.8741	4.2727e-12	1.4495e-10	sp|Q42605|UGE1_ARATH Bifunctional UDP-glucose 4-epimerase and UDP-xylose 4-epimerase 1 OS=Arabidopsis thaliana GN=UGE1 PE=1 SV=2//0
MDP0000127542	64618.5	25719	1.3291	9.8733e-24	9.3482e-22	sp|P48981|BGAL_MALDO Beta-galactosidase OS=Malus domestica PE=1 SV=1//6.77537e-10
MDP0000127552	64.7445	30.6153	1.0805	0.0031834	0.019792	sp|Q38834|R13L4_ARATH Disease resistance RPP13-like protein 4 OS=Arabidopsis thaliana GN=RPP13L4 PE=1 SV=2//1.27591e-107
MDP0000127560	2933.58	1483.64	0.98352	3.1947e-10	8.6128e-09	sp|Q84WV0|GLYC7_ARATH Serine hydroxymethyltransferase 7 OS=Arabidopsis thaliana GN=SHM7 PE=2 SV=1//0
MDP0000127641	286.285	135.113	1.0833	7.6916e-08	1.4694e-06	sp|Q9SU72|EDS1C_ARATH Protein EDS1 OS=Arabidopsis thaliana GN=EDS1 PE=1 SV=1//9.28113e-08
MDP0000127643	962.406	603.921	0.67229	3.1892e-06	4.4336e-05	sp|Q7XJE6|MCA1_ARATH Metacaspase-1 OS=Arabidopsis thaliana GN=AMC1 PE=1 SV=1//3.56993e-160
MDP0000127647	37.5795	10.7178	1.8099	0.00045573	0.0037508	-//-
MDP0000127723	232.64	356.746	-0.6168	0.00074344	0.005772	-//-
MDP0000127750	168.454	82.8605	1.0236	2.0101e-05	0.00023463	-//-
MDP0000127752	109.688	54.4146	1.0113	0.00035968	0.0030451	sp|O48573|LAZ5_ARATH Disease resistance protein LAZ5 OS=Arabidopsis thaliana GN=LAZ5 PE=1 SV=1//9.00993e-35
MDP0000127773	6956.49	14495.4	-1.0592	4.6372e-07	7.6529e-06	sp|Q42569|C90A1_ARATH Cytochrome P450 90A1 OS=Arabidopsis thaliana GN=CYP90A1 PE=2 SV=1//0
MDP0000127808	5226.53	3514.76	0.57243	7.2971e-06	9.435e-05	sp|Q8VZH2|APM1_ARATH Aminopeptidase M1 OS=Arabidopsis thaliana GN=APM1 PE=1 SV=1//0
MDP0000127834	308.983	184.806	0.74152	7.01e-05	0.00071714	sp|Q9SJY5|PUMP5_ARATH Mitochondrial uncoupling protein 5 OS=Arabidopsis thaliana GN=PUMP5 PE=2 SV=1//2.7227e-133
MDP0000127882	2067.91	580.463	1.8329	6.4027e-39	1.514e-36	sp|Q9DBG7|SRPR_MOUSE Signal recognition particle receptor subunit alpha OS=Mus musculus GN=Srpr PE=1 SV=1//7.76936e-137
MDP0000127900	9.09984	44.5459	-2.2914	0.0036619	0.022283	sp|Q9LNU1|CRSP_ARATH CO(2)-response secreted protease OS=Arabidopsis thaliana GN=CRSP PE=2 SV=1//2.69948e-175
MDP0000127915	24.6805	127.39	-2.3678	1.1116e-13	4.5467e-12	sp|Q54ML6|MOG1_DICDI Probable ran guanine nucleotide release factor OS=Dictyostelium discoideum GN=mog1 PE=3 SV=1//1.64965e-14
MDP0000127922	102.639	231.074	-1.1708	1.0579e-07	1.9642e-06	sp|C0LGH8|Y1634_ARATH Probable LRR receptor-like serine/threonine-protein kinase At1g63430 OS=Arabidopsis thaliana GN=At1g63430 PE=2 SV=1//0
MDP0000127923	15807.6	7293.32	1.116	7.8149e-19	5.2169e-17	sp|Q9SMT7|4CLLA_ARATH Oxalate--CoA ligase OS=Arabidopsis thaliana GN=AAE3 PE=1 SV=1//0
MDP0000127993	1033.7	792.106	0.38406	0.0063671	0.035432	sp|Q9C5X4|ATX1_ARATH Histone-lysine N-methyltransferase ATX1 OS=Arabidopsis thaliana GN=ATX1 PE=1 SV=2//1.4032e-14
MDP0000128008	129.67	53.9576	1.2649	7.173e-06	9.2867e-05	sp|C0SVM5|BBX19_ARATH B-box zinc finger protein 19 OS=Arabidopsis thaliana GN=BBX19 PE=2 SV=1//9.59103e-70
MDP0000128045	7179.64	2462.36	1.5439	5.0564e-34	9.3151e-32	sp|Q5M868|GBA2_RAT Non-lysosomal glucosylceramidase OS=Rattus norvegicus GN=Gba2 PE=2 SV=2//1.65547e-29
MDP0000128061	14.2584	50.0834	-1.8125	5.0328e-05	0.0005324	sp|Q5ZKF6|5NT3B_CHICK 7-methylguanosine phosphate-specific 5&apos;-nucleotidase OS=Gallus gallus GN=NT5C3B PE=2 SV=1//3.13298e-47
MDP0000128108	241.289	156.725	0.62252	0.0017247	0.011807	sp|Q9LQQ9|MPK13_ARATH Mitogen-activated protein kinase 13 OS=Arabidopsis thaliana GN=MPK13 PE=1 SV=1//2.44137e-45
MDP0000128252	45.433	14.7754	1.6205	0.0003635	0.0030737	sp|O22768|UNE12_ARATH Transcription factor UNE12 OS=Arabidopsis thaliana GN=UNE12 PE=2 SV=2//3.24673e-28
MDP0000128262	1200.57	577.467	1.0559	1.997e-13	7.9363e-12	-//-
MDP0000128263	983.763	745.576	0.39995	0.0059961	0.033675	sp|F4HVG8|CSK_ARATH Chloroplast sensor kinase, chloroplastic OS=Arabidopsis thaliana GN=CSK PE=1 SV=1//0
MDP0000128287	3.55136	28.9134	-3.0253	1.5133e-05	0.00018163	sp|Q55E13|ZPR1_DICDI Zinc finger protein ZPR1 homolog OS=Dictyostelium discoideum GN=zpr1 PE=3 SV=1//2.9309e-14
MDP0000128325	959.318	681.853	0.49255	0.00072154	0.0056156	-//-
MDP0000128468	632.891	208.731	1.6003	3.0402e-21	2.4492e-19	sp|Q08655|ASR1_SOLLC Abscisic stress-ripening protein 1 OS=Solanum lycopersicum GN=ASR1 PE=2 SV=1//5.20643e-08
MDP0000128473	2040.81	993.412	1.0387	1.1977e-14	5.5106e-13	sp|Q40517|NTF3_TOBAC Mitogen-activated protein kinase homolog NTF3 OS=Nicotiana tabacum GN=NTF3 PE=1 SV=1//0
MDP0000128517	1628.41	738.114	1.1416	9.3442e-17	5.1643e-15	sp|Q0JNR2|CYT12_ORYSJ Cysteine proteinase inhibitor 12 OS=Oryza sativa subsp. japonica GN=Os01g0270100 PE=2 SV=1//4.44731e-85
MDP0000128521	407.295	755.803	-0.89194	1.2112e-08	2.6073e-07	sp|Q9LP24|Y1571_ARATH Probable leucine-rich repeat receptor-like protein kinase At1g35710 OS=Arabidopsis thaliana GN=At1g35710 PE=2 SV=1//3.98285e-17
MDP0000128541	10.9483	62.1495	-2.505	3.3846e-06	4.6791e-05	sp|Q42565|ASB1_ARATH Anthranilate synthase beta subunit 1, chloroplastic OS=Arabidopsis thaliana GN=ASB1 PE=1 SV=1//3.48609e-131
MDP0000128604	819.658	612.308	0.42076	0.0046131	0.027093	sp|Q69ZF3|GBA2_MOUSE Non-lysosomal glucosylceramidase OS=Mus musculus GN=Gba2 PE=1 SV=2//2.51953e-169
MDP0000128678	8.14405	26.2957	-1.691	0.0058788	0.033138	sp|Q9SJL0|U86A1_ARATH UDP-glycosyltransferase 86A1 OS=Arabidopsis thaliana GN=UGT86A1 PE=2 SV=1//3.76755e-54
MDP0000128730	434.498	319.462	0.4437	0.0082579	0.043879	sp|Q8GMT0|Y464_SYNE7 Nucleoid-associated protein Synpcc7942_0464 OS=Synechococcus elongatus (strain PCC 7942) GN=Synpcc7942_0464 PE=3 SV=2//8.32848e-22
MDP0000128769	159.852	98.8578	0.69331	0.0036565	0.022261	sp|Q9FGF0|PGML1_ARATH Phosphoglycerate mutase-like protein 1 OS=Arabidopsis thaliana GN=At5g64460 PE=2 SV=1//2.41714e-94
MDP0000128787	9.18229	99.866	-3.4431	1.6295e-05	0.00019363	sp|Q41229|PSAEB_NICSY Photosystem I reaction center subunit IV B, chloroplastic OS=Nicotiana sylvestris GN=PSAEB PE=1 SV=1//9.6155e-32
MDP0000128856	26.721	92.8893	-1.7975	1.3835e-07	2.5166e-06	sp|Q07970|ATK1_ARATH Kinesin-1 OS=Arabidopsis thaliana GN=ATK1 PE=2 SV=1//0
MDP0000128887	23.3809	87.3023	-1.9007	4.2057e-05	0.00045421	-//-
MDP0000128968	771.675	431.104	0.83996	9.4342e-08	1.7731e-06	-//-
MDP0000128979	19465.1	12901.4	0.59336	1.1061e-06	1.6947e-05	sp|P42736|RAP23_ARATH Ethylene-responsive transcription factor RAP2-3 OS=Arabidopsis thaliana GN=RAP2-3 PE=1 SV=2//1.94644e-29
MDP0000129004	154.609	86.9094	0.83104	0.00088263	0.0066781	sp|Q8L7A4|AGD11_ARATH Probable ADP-ribosylation factor GTPase-activating protein AGD11 OS=Arabidopsis thaliana GN=AGD11 PE=2 SV=1//1.25622e-06
MDP0000129063	45.9623	134.306	-1.547	7.9134e-08	1.5069e-06	sp|Q8W486|Y1491_ARATH Uncharacterized protein At1g04910 OS=Arabidopsis thaliana GN=At1g04910 PE=2 SV=1//1.23795e-75
MDP0000129092	460.896	678.137	-0.55714	0.00043752	0.0036203	sp|Q8W4H1|GAT26_ARATH GATA transcription factor 26 OS=Arabidopsis thaliana GN=GATA26 PE=2 SV=1//7.97064e-136
MDP0000129126	293.288	622.571	-1.0859	3.0961e-11	9.4697e-10	sp|Q0WUQ1|BAG1_ARATH BAG family molecular chaperone regulator 1 OS=Arabidopsis thaliana GN=BAG1 PE=1 SV=1//2.37818e-111
MDP0000129131	0	48.3499	#NAME?	3.8904e-10	1.0371e-08	-//-
MDP0000129164	264.101	144.576	0.86926	0.0039189	0.023596	sp|Q94BT9|ATOX1_ARATH Copper transport protein ATX1 OS=Arabidopsis thaliana GN=ATX1 PE=1 SV=1//3.25289e-09
MDP0000129196	232.162	107.351	1.1128	1.7758e-07	3.1766e-06	sp|Q40519|PSBR_TOBAC Photosystem II 10 kDa polypeptide, chloroplastic OS=Nicotiana tabacum GN=PSBR PE=2 SV=1//4.19253e-61
MDP0000129220	170.623	56.3542	1.5982	2.2868e-10	6.2863e-09	-//-
MDP0000129248	1052.42	510.74	1.0431	3.9789e-12	1.3547e-10	sp|Q6GLA2|SAMC_XENTR S-adenosylmethionine mitochondrial carrier protein OS=Xenopus tropicalis GN=slc25a26 PE=2 SV=1//1.58405e-21
MDP0000129394	389.996	567.559	-0.54131	0.00069835	0.0054593	sp|Q7VEJ6|DNAJ_PROMA Chaperone protein DnaJ OS=Prochlorococcus marinus (strain SARG / CCMP1375 / SS120) GN=dnaJ PE=3 SV=1//4.12597e-96
MDP0000129445	15.594	2.69979	2.5301	0.0036578	0.022267	sp|Q5PNY6|PUB21_ARATH U-box domain-containing protein 21 OS=Arabidopsis thaliana GN=PUB21 PE=2 SV=1//2.70719e-103
MDP0000129456	3.19763	34.8752	-3.4471	2.6436e-07	4.5844e-06	sp|C0LGS2|Y4361_ARATH Probable LRR receptor-like serine/threonine-protein kinase At4g36180 OS=Arabidopsis thaliana GN=At4g36180 PE=2 SV=1//7.78945e-10
MDP0000129498	522.956	1172.79	-1.1652	1.3683e-15	6.8895e-14	sp|P0A573|Y2734_MYCBO Uncharacterized protein Mb2734 OS=Mycobacterium bovis (strain ATCC BAA-935 / AF2122/97) GN=Mb2734 PE=3 SV=1//1.66668e-12
MDP0000129547	0	7.23069	#NAME?	0.004674	0.02739	sp|Q84P23|4CLL9_ARATH 4-coumarate--CoA ligase-like 9 OS=Arabidopsis thaliana GN=4CLL9 PE=1 SV=2//6.92318e-160
MDP0000129561	1547.16	2005.67	-0.37446	0.0051293	0.029605	sp|P40590|RL34_PEA 60S ribosomal protein L34 OS=Pisum sativum GN=RPL34 PE=2 SV=1//1.1889e-61
MDP0000129581	106.184	183.64	-0.79031	0.0015938	0.011057	sp|Q8W486|Y1491_ARATH Uncharacterized protein At1g04910 OS=Arabidopsis thaliana GN=At1g04910 PE=2 SV=1//1.24254e-74
MDP0000129619	308.654	124.626	1.3084	7.6786e-11	2.2404e-09	sp|Q08179|MDM38_YEAST Mitochondrial distribution and morphology protein 38 OS=Saccharomyces cerevisiae (strain ATCC 204508 / S288c) GN=MDM38 PE=1 SV=1//2.40521e-11
MDP0000129639	443.693	316.364	0.48798	0.0035122	0.021506	sp|Q3B8G0|CA123_XENLA UPF0587 protein C1orf123 homolog OS=Xenopus laevis PE=2 SV=1//1.9996e-25
MDP0000129664	27970.6	22371.8	0.32223	0.0077594	0.041739	sp|Q56WD9|THIK2_ARATH 3-ketoacyl-CoA thiolase 2, peroxisomal OS=Arabidopsis thaliana GN=PED1 PE=1 SV=2//0
MDP0000129677	261.374	174.291	0.58461	0.0051892	0.029896	sp|B7F845|R10A_ORYSJ 60S ribosomal protein L10a OS=Oryza sativa subsp. japonica GN=RPL10A PE=1 SV=1//6.78601e-119
MDP0000129874	22.945	65.0462	-1.5033	0.00081092	0.0062096	-//-
MDP0000129902	397.582	238.831	0.73526	0.00079974	0.0061416	sp|Q6X5Y6|WRI1_ARATH Ethylene-responsive transcription factor WRI1 OS=Arabidopsis thaliana GN=WRI1 PE=2 SV=1//5.96569e-10
MDP0000129942	5.07895	71.8873	-3.8231	1.3624e-14	6.2143e-13	sp|Q9LV58|MBF1C_ARATH Multiprotein-bridging factor 1c OS=Arabidopsis thaliana GN=MBF1C PE=1 SV=1//7.04083e-62
MDP0000130002	419.851	585.97	-0.48095	0.0030366	0.018996	sp|P93231|VPS41_SOLLC Vacuolar protein sorting-associated protein 41 homolog OS=Solanum lycopersicum GN=VPS41 PE=2 SV=1//0
MDP0000130016	33.7645	67.2471	-0.99397	0.0047987	0.027965	sp|Q54CV3|CCD93_DICDI Coiled-coil domain-containing protein 93 homolog OS=Dictyostelium discoideum GN=DDB_G0292680 PE=3 SV=1//1.39155e-08
MDP0000130023	1925.44	1299.33	0.56743	4.1496e-05	0.00044866	-//-
MDP0000130057	1219.29	776.432	0.65111	6.9551e-06	9.0395e-05	sp|O48781|SPX2_ARATH SPX domain-containing protein 2 OS=Arabidopsis thaliana GN=SPX2 PE=2 SV=1//5.14707e-86
MDP0000130108	506.133	233.815	1.1141	2.6763e-06	3.7836e-05	sp|Q9SFU3|PPA15_ARATH Purple acid phosphatase 15 OS=Arabidopsis thaliana GN=PAP15 PE=1 SV=1//0
MDP0000130133	35.4473	83.334	-1.2332	0.0072597	0.039557	sp|B9DFU2|MAX1_ARATH Cytochrome P450 711A1 OS=Arabidopsis thaliana GN=CYP711A1 PE=2 SV=1//0
MDP0000130173	164.161	54.1714	1.5995	8.063e-10	2.0749e-08	sp|Q9ZV88|BEH4_ARATH BES1/BZR1 homolog protein 4 OS=Arabidopsis thaliana GN=BEH4 PE=1 SV=1//2.63949e-24
MDP0000130286	76.8693	22.564	1.7684	8.2232e-07	1.2994e-05	sp|F4JEP5|MSH5_ARATH DNA mismatch repair protein MSH5 OS=Arabidopsis thaliana GN=MSH5 PE=2 SV=1//0
MDP0000130296	534.316	1010.17	-0.91883	0.00018155	0.0016716	sp|Q42910|PPDK_MESCR Pyruvate, phosphate dikinase, chloroplastic OS=Mesembryanthemum crystallinum GN=PPD PE=2 SV=1//0
MDP0000130312	128.996	40.0374	1.6879	3.1614e-09	7.498e-08	sp|Q8RXF8|MIRO1_ARATH Mitochondrial Rho GTPase 1 OS=Arabidopsis thaliana GN=MIRO1 PE=1 SV=1//3.54557e-173
MDP0000130368	185.832	4.86014	5.2569	6.249e-10	1.6337e-08	-//-
MDP0000130370	298.368	203.089	0.55498	0.0027606	0.017554	sp|P29273|CRTI_SYNY3 Phytoene dehydrogenase OS=Synechocystis sp. (strain PCC 6803 / Kazusa) GN=pds PE=3 SV=2//1.1789e-07
MDP0000130467	91.0486	355.446	-1.9649	1.7511e-21	1.4449e-19	sp|O80513|CCU41_ARATH Cyclin-U4-1 OS=Arabidopsis thaliana GN=CYCU4-1 PE=1 SV=1//4.8707e-85
MDP0000130613	168.309	251.138	-0.57737	0.0038083	0.023012	sp|O74777|KRR1_SCHPO KRR1 small subunit processome component homolog OS=Schizosaccharomyces pombe (strain 972 / ATCC 24843) GN=mis3 PE=3 SV=1//3.419e-108
MDP0000130630	11.355	56.726	-2.3207	0.0013297	0.0094864	-//-
MDP0000130642	549.672	372.095	0.5629	0.00060638	0.0048196	sp|Q5L0Q3|RNC_GEOKA Ribonuclease 3 OS=Geobacillus kaustophilus (strain HTA426) GN=rnc PE=3 SV=1//4.57396e-09
MDP0000130701	2146.48	1010.8	1.0865	1.4923e-13	6.0058e-12	sp|Q9SMZ4|AASS_ARATH Alpha-aminoadipic semialdehyde synthase OS=Arabidopsis thaliana GN=LKR/SDH PE=1 SV=1//2.22828e-136
MDP0000130760	144.256	294.623	-1.0302	3.2169e-07	5.502e-06	sp|Q7ZUC7|PGES2_DANRE Prostaglandin E synthase 2 OS=Danio rerio GN=ptges2 PE=2 SV=1//1.4844e-70
MDP0000130769	362.442	528.573	-0.54435	0.0012057	0.0087066	sp|A7PZL3|PGLR_VITVI Probable polygalacturonase OS=Vitis vinifera GN=GSVIVT00026920001 PE=1 SV=1//1.52025e-141
MDP0000130786	208.96	133.521	0.64617	0.0026714	0.017082	-//-
MDP0000130813	335.073	200.628	0.73995	0.0048134	0.028044	sp|Q9FPS3|UBP24_ARATH Ubiquitin carboxyl-terminal hydrolase 24 OS=Arabidopsis thaliana GN=UBP24 PE=1 SV=1//0
MDP0000130824	940.337	370	1.3457	4.7322e-18	2.9673e-16	sp|Q9Y7K5|YGI3_SCHPO Uncharacterized WD repeat-containing protein C2A9.03 OS=Schizosaccharomyces pombe (strain 972 / ATCC 24843) GN=SPBC2A9.03 PE=3 SV=2//4.48784e-28
MDP0000130825	112.991	224.531	-0.9907	4.8802e-06	6.5487e-05	sp|Q9SW80|BLH2_ARATH BEL1-like homeodomain protein 2 OS=Arabidopsis thaliana GN=BLH2 PE=1 SV=3//1.19802e-141
MDP0000130934	16.7214	50.7194	-1.6008	0.00031051	0.0026804	-//-
MDP0000131065	300.318	96.1919	1.6425	3.2597e-15	1.5842e-13	sp|Q84JB8|RUS3_ARATH Protein root UVB sensitive 3 OS=Arabidopsis thaliana GN=RUS3 PE=2 SV=1//1.1271e-114
MDP0000131094	860.368	1113.65	-0.37227	0.008089	0.043165	sp|Q9M8Z5|NSN1_ARATH Guanine nucleotide-binding protein-like NSN1 OS=Arabidopsis thaliana GN=NSN1 PE=2 SV=1//0
MDP0000131218	328.051	234.949	0.48157	0.0086425	0.04558	sp|P59583|WRK32_ARATH Probable WRKY transcription factor 32 OS=Arabidopsis thaliana GN=WRKY32 PE=2 SV=1//5.96055e-117
MDP0000131302	5.58502	24.9852	-2.1614	0.0060721	0.034026	sp|P43293|NAK_ARATH Probable serine/threonine-protein kinase NAK OS=Arabidopsis thaliana GN=NAK PE=1 SV=2//0
MDP0000131307	160.505	293.432	-0.87041	8.8728e-06	0.00011294	sp|Q67XL4|Y3544_ARATH Uncharacterized CRM domain-containing protein At3g25440, chloroplastic OS=Arabidopsis thaliana GN=At3g25440 PE=2 SV=1//2.59344e-40
MDP0000131309	166.504	263.047	-0.65976	0.00081158	0.0062137	-//-
MDP0000131342	175.726	105.365	0.73792	0.0016316	0.011283	sp|Q9SY57|P2A10_ARATH Protein PHLOEM PROTEIN 2-LIKE A10 OS=Arabidopsis thaliana GN=PP2A10 PE=2 SV=1//3.38022e-96
MDP0000131366	76.2548	28.8349	1.403	5.0848e-05	0.0005373	-//-
MDP0000131368	14960.9	8634.39	0.79303	9.797e-06	0.00012361	sp|Q9LYK2|NRT27_ARATH High affinity nitrate transporter 2.7 OS=Arabidopsis thaliana GN=NRT2.7 PE=2 SV=1//3.94288e-161
MDP0000131527	273.566	175.867	0.6374	0.00079902	0.0061382	sp|Q6GLA2|SAMC_XENTR S-adenosylmethionine mitochondrial carrier protein OS=Xenopus tropicalis GN=slc25a26 PE=2 SV=1//5.02947e-21
MDP0000131615	55.3802	99.929	-0.85153	0.0034816	0.021333	sp|Q5RJV0|COQ9_XENTR Ubiquinone biosynthesis protein COQ9, mitochondrial OS=Xenopus tropicalis GN=coq9 PE=2 SV=1//5.23008e-43
MDP0000131646	145.88	87.8234	0.73211	0.0024046	0.015642	sp|P47924|RIBA1_ARATH Bifunctional riboflavin biosynthesis protein RIBA 1, chloroplastic OS=Arabidopsis thaliana GN=RIBA1 PE=1 SV=2//0
MDP0000131656	421.542	307.089	0.45702	0.0069196	0.03796	sp|Q94F30|ESD4_ARATH Ubiquitin-like-specific protease ESD4 OS=Arabidopsis thaliana GN=ESD4 PE=1 SV=1//3.84523e-125
MDP0000131706	72.6836	175.655	-1.273	2.9976e-07	5.151e-06	sp|Q5JK52|NADK1_ORYSJ Probable NAD kinase 1 OS=Oryza sativa subsp. japonica GN=Os01g0957000 PE=2 SV=1//1.74419e-38
MDP0000131708	330.556	184.035	0.84491	1.0478e-05	0.00013082	sp|Q56YN3|NADK1_ARATH NAD(H) kinase 1 OS=Arabidopsis thaliana GN=NADK1 PE=1 SV=2//0
MDP0000131723	141.353	499.678	-1.8217	8.5992e-23	7.6827e-21	sp|Q9FTZ2|EBP_ORYSJ Probable 3-beta-hydroxysteroid-Delta(8),Delta(7)-isomerase OS=Oryza sativa subsp. japonica GN=Os01g0103600 PE=2 SV=1//1.00281e-75
MDP0000131990	156.873	300.841	-0.93941	3.3916e-06	4.6875e-05	sp|Q39214|RPM1_ARATH Disease resistance protein RPM1 OS=Arabidopsis thaliana GN=RPM1 PE=1 SV=1//3.76893e-54
MDP0000132177	1653.96	327.217	2.3376	2.3263e-32	3.907e-30	sp|P21820|TPIS_COPJA Triosephosphate isomerase, cytosolic OS=Coptis japonica PE=2 SV=1//8.33045e-121
MDP0000132190	240.356	157.984	0.6054	0.0037395	0.022659	sp|Q6F2Y7|CLPB1_ORYSJ Chaperone protein ClpB1 OS=Oryza sativa subsp. japonica GN=CLPB1 PE=2 SV=1//6.86155e-60
MDP0000132235	44.7626	4.17886	3.4211	6.9309e-10	1.7962e-08	sp|Q9SND9|Y3028_ARATH Uncharacterized acetyltransferase At3g50280 OS=Arabidopsis thaliana GN=At3g50280 PE=3 SV=1//2.74898e-25
MDP0000132307	79.5575	163.781	-1.0417	2.1296e-05	0.00024694	sp|Q8W486|Y1491_ARATH Uncharacterized protein At1g04910 OS=Arabidopsis thaliana GN=At1g04910 PE=2 SV=1//1.81713e-72
MDP0000132348	43.4061	114.103	-1.3944	0.006296	0.035111	-//-
MDP0000132452	93.7679	35.9096	1.3847	0.00013089	0.00125	sp|P17598|CATA1_GOSHI Catalase isozyme 1 OS=Gossypium hirsutum GN=CAT1 PE=2 SV=2//0
MDP0000132477	19.185	196.923	-3.3596	6.9403e-07	1.1122e-05	sp|P50433|GLYM_SOLTU Serine hydroxymethyltransferase, mitochondrial OS=Solanum tuberosum PE=2 SV=1//3.24702e-109
MDP0000132492	1508.69	2437.76	-0.69226	1.5056e-07	2.7209e-06	sp|P49199|RS8_ORYSJ 40S ribosomal protein S8 OS=Oryza sativa subsp. japonica GN=RPS8 PE=2 SV=2//8.59784e-94
MDP0000132548	0.376944	9.64865	-4.6779	0.0034794	0.021322	sp|Q8L9P8|RLF33_ARATH Protein RALF-like 33 OS=Arabidopsis thaliana GN=RALFL33 PE=2 SV=1//1.49674e-33
MDP0000132549	7.94268	25.0153	-1.6551	0.0087696	0.046119	sp|Q8L9P8|RLF33_ARATH Protein RALF-like 33 OS=Arabidopsis thaliana GN=RALFL33 PE=2 SV=1//3.06147e-13
MDP0000132623	1349.71	500.649	1.4308	6.8251e-23	6.1323e-21	sp|Q93VY3|NAC72_ARATH NAC domain-containing protein 72 OS=Arabidopsis thaliana GN=NAC072 PE=2 SV=1//8.75744e-117
MDP0000132668	2440.83	3529.43	-0.53206	2.3569e-05	0.0002702	sp|Q94AA4|PFKA3_ARATH ATP-dependent 6-phosphofructokinase 3 OS=Arabidopsis thaliana GN=PFK3 PE=1 SV=1//0
MDP0000132677	1710.81	1080.9	0.66244	1.3785e-06	2.0721e-05	sp|Q41328|PTI1_SOLLC Pto-interacting protein 1 OS=Solanum lycopersicum GN=PTI1 PE=1 SV=2//0
MDP0000132702	0.839974	20.5733	-4.6143	0.0084216	0.044589	sp|Q8W486|Y1491_ARATH Uncharacterized protein At1g04910 OS=Arabidopsis thaliana GN=At1g04910 PE=2 SV=1//2.74712e-71
MDP0000132716	175.603	112.517	0.64218	0.0037363	0.022646	-//-
MDP0000132750	66.7774	120.058	-0.8463	0.0019718	0.013228	sp|P55217|CGS1_ARATH Cystathionine gamma-synthase 1, chloroplastic OS=Arabidopsis thaliana GN=CGS1 PE=1 SV=3//2.69668e-16
MDP0000132788	956.681	1769.35	-0.88711	8.4574e-11	2.4526e-09	sp|M1CZC0|EBP1_SOLTU ERBB-3 BINDING PROTEIN 1 OS=Solanum tuberosum GN=EBP1 PE=2 SV=1//0
MDP0000132789	152.983	312.426	-1.0301	1.1867e-06	1.8038e-05	sp|Q9SR96|DNJ63_ARATH DnaJ protein ERDJ3A OS=Arabidopsis thaliana GN=ERDJ3A PE=1 SV=1//4.19616e-27
MDP0000132805	1035.06	649.874	0.67148	5.5671e-06	7.3726e-05	sp|Q38831|IAA13_ARATH Auxin-responsive protein IAA13 OS=Arabidopsis thaliana GN=IAA13 PE=1 SV=2//4.50572e-59
MDP0000132846	21.5792	83.0179	-1.9438	1.6309e-07	2.9362e-06	sp|Q94A34|SFH12_ARATH Phosphatidylinositol/phosphatidylcholine transfer protein SFH12 OS=Arabidopsis thaliana GN=SFH12 PE=2 SV=1//0
MDP0000132885	66.3489	7.58744	3.1284	4.6478e-12	1.5679e-10	sp|Q9S9K4|ASPL2_ARATH Aspartic proteinase-like protein 2 OS=Arabidopsis thaliana GN=At1g65240 PE=1 SV=2//4.48047e-68
MDP0000132890	0.386854	11.9834	-4.9531	0.00058456	0.004668	sp|Q94C60|SPT42_ARATH Transcription elongation factor SPT4 homolog 2 OS=Arabidopsis thaliana GN=At5g63670 PE=2 SV=1//4.40031e-53
MDP0000132914	4354.89	2761.78	0.65704	3.6801e-07	6.2155e-06	sp|Q9MAH3|DJ1B_ARATH Protein DJ-1 homolog B OS=Arabidopsis thaliana GN=DJ1B PE=1 SV=1//5.74947e-177
MDP0000132960	61.6427	28.2947	1.1234	0.0024648	0.015982	sp|Q84JE8|ZDP_ARATH Polynucleotide 3&apos;-phosphatase ZDP OS=Arabidopsis thaliana GN=ZDP PE=1 SV=1//5.85076e-78
MDP0000132973	285.815	807.775	-1.4989	7.4981e-21	5.8923e-19	sp|Q9LSG3|GAUT8_ARATH Galacturonosyltransferase 8 OS=Arabidopsis thaliana GN=GAUT8 PE=1 SV=1//0
MDP0000132983	331.688	178.766	0.89176	1.4049e-06	2.1059e-05	sp|Q8VY10|UBC24_ARATH Probable ubiquitin-conjugating enzyme E2 24 OS=Arabidopsis thaliana GN=UBC24 PE=2 SV=1//0
MDP0000133007	248.734	59.9784	2.0521	1.2228e-18	8.0165e-17	-//-
MDP0000133008	315.969	82.3127	1.9406	5.1586e-20	3.8014e-18	-//-
MDP0000133055	549.372	806.435	-0.55378	0.00027861	0.0024361	sp|Q5ZKV9|SYNDE_CHICK Syndetin OS=Gallus gallus GN=CCDC132 PE=2 SV=1//4.35162e-27
MDP0000133188	32.1868	84.7795	-1.3972	4.2487e-05	0.00045843	sp|Q8LGA5|ATL31_ARATH E3 ubiquitin-protein ligase ATL31 OS=Arabidopsis thaliana GN=ATL31 PE=1 SV=2//1.04731e-57
MDP0000133195	1844.84	2959.81	-0.68201	1.3964e-07	2.5351e-06	-//-
MDP0000133334	812.456	268.391	1.598	2.5724e-23	2.3741e-21	sp|Q8GYY0|1A112_ARATH Probable aminotransferase ACS12 OS=Arabidopsis thaliana GN=ACS12 PE=2 SV=2//4.43895e-12
MDP0000133399	362.978	243.03	0.57875	0.0010657	0.0078316	sp|B9DFA8|INVC_ARATH Alkaline/neutral invertase C, mitochondrial OS=Arabidopsis thaliana GN=INVC PE=1 SV=1//0
MDP0000133444	14.9395	46.7953	-1.6472	0.00035568	0.0030135	-//-
MDP0000133486	688.323	497.88	0.46729	0.0021602	0.014306	-//-
MDP0000133527	21519.1	8259.71	1.3815	2.0783e-29	2.8968e-27	sp|P0DKC6|HSD1B_ARATH 11-beta-hydroxysteroid dehydrogenase 1B OS=Arabidopsis thaliana GN=HSD1 PE=1 SV=1//5.01756e-159
MDP0000133528	1983.69	816.299	1.281	3.2015e-09	7.5857e-08	sp|P0DKC6|HSD1B_ARATH 11-beta-hydroxysteroid dehydrogenase 1B OS=Arabidopsis thaliana GN=HSD1 PE=1 SV=1//5.01756e-159
MDP0000133579	141.998	222.157	-0.64571	0.0017732	0.012083	sp|Q8VZL4|MSL1_ARATH Mechanosensitive ion channel protein 1, mitochondrial OS=Arabidopsis thaliana GN=MSL1 PE=2 SV=1//4.54444e-72
MDP0000133621	90.5521	183.418	-1.0183	0.0011916	0.0086255	sp|F4HW02|GAT1_ARATH GABA transporter 1 OS=Arabidopsis thaliana GN=GAT1 PE=1 SV=1//1.89954e-161
MDP0000133625	30.6235	70.7283	-1.2076	0.00053052	0.0042804	sp|O04016|P5CR_ACTCH Pyrroline-5-carboxylate reductase OS=Actinidia chinensis PE=2 SV=1//1.01338e-106
MDP0000133719	3.07841	45.2384	-3.8773	0.00065551	0.00516	sp|Q9LZR3|CSLA9_ARATH Glucomannan 4-beta-mannosyltransferase 9 OS=Arabidopsis thaliana GN=CSLA9 PE=2 SV=1//5.45818e-135
MDP0000133801	1777.89	1134.9	0.64759	1.1308e-06	1.7293e-05	sp|Q6T1F5|COMT1_AMMMJ Caffeic acid 3-O-methyltransferase OS=Ammi majus GN=COMT PE=1 SV=1//7.5698e-68
MDP0000133811	13.3887	34.8086	-1.3784	0.0063701	0.035443	sp|O49859|C82A4_SOYBN Cytochrome P450 82A4 OS=Glycine max GN=CYP82A4 PE=2 SV=1//4.41457e-174
MDP0000133829	86.8641	21.357	2.024	2.6982e-05	0.00030535	sp|Q9FK88|INVE_ARATH Alkaline/neutral invertase E, chloroplastic OS=Arabidopsis thaliana GN=INVE PE=1 SV=1//0
MDP0000133880	156.229	473.382	-1.5993	4.9302e-18	3.0874e-16	-//-
MDP0000133901	736.547	547.379	0.42824	0.0041787	0.024905	sp|Q8WV93|LACE1_HUMAN Lactation elevated protein 1 OS=Homo sapiens GN=LACE1 PE=1 SV=2//4.87037e-83
MDP0000133918	2.76433	19.3157	-2.8048	0.00077725	0.0059972	sp|Q9LP56|WRK65_ARATH Probable WRKY transcription factor 65 OS=Arabidopsis thaliana GN=WRKY65 PE=2 SV=1//1.66263e-70
MDP0000133951	210.507	329.59	-0.64681	0.00056614	0.0045362	sp|A0L5Z9|RL17_MAGMM 50S ribosomal protein L17 OS=Magnetococcus marinus (strain ATCC BAA-1437 / JCM 17883 / MC-1) GN=rplQ PE=3 SV=1//6.64231e-27
MDP0000134135	184.33	86.8869	1.0851	1.3816e-05	0.00016727	sp|Q94BZ1|ZIFL1_ARATH Protein ZINC INDUCED FACILITATOR-LIKE 1 OS=Arabidopsis thaliana GN=ZIFL1 PE=2 SV=1//0
MDP0000134151	109.46	64.874	0.75469	0.0043874	0.025985	sp|Q40287|UFOG5_MANES Anthocyanidin 3-O-glucosyltransferase 5 OS=Manihot esculenta GN=GT5 PE=2 SV=1//4.89442e-37
MDP0000134204	330.795	492.021	-0.57278	0.00064657	0.0050983	sp|F4IBD7|CSCLA_ARATH CSC1-like protein RXW8 OS=Arabidopsis thaliana GN=RXW8 PE=2 SV=1//4.60064e-55
MDP0000134234	429.391	584.772	-0.44558	0.0062047	0.03468	-//-
MDP0000134250	6688.45	3942.65	0.76251	1.8257e-09	4.4891e-08	sp|Q9MAH3|DJ1B_ARATH Protein DJ-1 homolog B OS=Arabidopsis thaliana GN=DJ1B PE=1 SV=1//6.07615e-44
MDP0000134273	63.0017	531.524	-3.0767	2.9572e-51	1.2549e-48	sp|Q570B4|KCS10_ARATH 3-ketoacyl-CoA synthase 10 OS=Arabidopsis thaliana GN=FDH PE=1 SV=2//0
MDP0000134278	130.063	18.1196	2.8436	9.963e-09	2.1712e-07	sp|Q9C6S5|PHSB_ARATH Probable polyamine transporter At1g31830 OS=Arabidopsis thaliana GN=At1g31830 PE=2 SV=1//0
MDP0000134282	241.463	562.181	-1.2192	3.6248e-06	4.9938e-05	-//-
MDP0000134427	465.943	325.927	0.5156	0.0020532	0.013706	sp|Q9M9S6|UTR3_ARATH UDP-galactose/UDP-glucose transporter 3 OS=Arabidopsis thaliana GN=UTR3 PE=1 SV=1//0
MDP0000134441	2047.43	1507.07	0.44206	0.00072184	0.0056171	-//-
MDP0000134499	23.93	248.213	-3.3747	5.1257e-19	3.4803e-17	sp|Q9SPK4|PPCK1_ARATH Phosphoenolpyruvate carboxylase kinase 1 OS=Arabidopsis thaliana GN=PPCK1 PE=1 SV=1//1.47028e-117
MDP0000134501	599.018	412.352	0.53872	0.00074345	0.005772	sp|Q9SSJ8|FAB1C_ARATH Putative 1-phosphatidylinositol-3-phosphate 5-kinase FAB1C OS=Arabidopsis thaliana GN=FAB1C PE=2 SV=1//0
MDP0000134544	279.535	467.831	-0.74296	1.0416e-05	0.00013018	sp|Q9P4X3|UTP7_SCHPO Probable U3 small nucleolar RNA-associated protein 7 OS=Schizosaccharomyces pombe (strain 972 / ATCC 24843) GN=utp7 PE=3 SV=1//4.67968e-107
MDP0000134603	0.386854	13.2374	-5.0967	0.0021531	0.014274	sp|F4I9E1|NFD4_ARATH Protein NUCLEAR FUSION DEFECTIVE 4 OS=Arabidopsis thaliana GN=NFD4 PE=3 SV=1//3.32743e-75
MDP0000134621	160.03	285.362	-0.83445	1.8355e-05	0.00021595	sp|Q54DY9|BCS1B_DICDI Probable mitochondrial chaperone BCS1-B OS=Dictyostelium discoideum GN=bcsl1b PE=3 SV=1//1.93081e-24
MDP0000134641	132.683	255.516	-0.94543	5.2202e-06	6.9656e-05	sp|E2RBS6|SETD3_CANFA Histone-lysine N-methyltransferase setd3 OS=Canis familiaris GN=SETD3 PE=3 SV=1//2.12222e-08
MDP0000134655	15.7463	45.6596	-1.5359	0.00098329	0.0073198	sp|Q9LSZ0|APO4_ARATH APO protein 4, mitochondrial OS=Arabidopsis thaliana GN=APO4 PE=2 SV=2//9.39684e-105
MDP0000134662	290.427	400.512	-0.46367	0.009218	0.048036	sp|Q8GYL9|BRXL2_ARATH Protein Brevis radix-like 2 OS=Arabidopsis thaliana GN=BRXL2 PE=2 SV=1//1.00292e-08
MDP0000134685	7.15907	53.0451	-2.8894	0.00070587	0.00551	sp|P50433|GLYM_SOLTU Serine hydroxymethyltransferase, mitochondrial OS=Solanum tuberosum PE=2 SV=1//9.71924e-24
MDP0000134734	176.321	353.792	-1.0047	9.1757e-08	1.73e-06	sp|Q94AA1|UN933_ARATH UNC93-like protein 3 OS=Arabidopsis thaliana GN=At3g09470 PE=2 SV=1//3.89676e-08
MDP0000134757	243.548	159.179	0.61355	0.0017682	0.012054	sp|Q8RWS9|CNGC5_ARATH Probable cyclic nucleotide-gated ion channel 5 OS=Arabidopsis thaliana GN=CNGC5 PE=2 SV=1//0
MDP0000134791	1041.4	653.309	0.67269	0.0004696	0.0038496	sp|Q8VZW3|CFI3_ARATH Probable chalcone--flavonone isomerase 3 OS=Arabidopsis thaliana GN=CHI3 PE=1 SV=1//4.24659e-91
MDP0000134903	381.295	146.636	1.3787	3.9904e-13	1.5332e-11	sp|Q6Z1D5|ATG8C_ORYSJ Autophagy-related protein 8C OS=Oryza sativa subsp. japonica GN=ATG8C PE=2 SV=1//3.12446e-71
MDP0000134935	2928.56	1725.64	0.76306	7.1888e-09	1.6117e-07	sp|Q9ZRA2|HGD_ARATH Homogentisate 1,2-dioxygenase OS=Arabidopsis thaliana GN=HGO PE=2 SV=2//8.34162e-168
MDP0000134947	2631.33	1170.72	1.1684	9.3739e-19	6.2053e-17	sp|O24457|ODPA3_ARATH Pyruvate dehydrogenase E1 component subunit alpha-3, chloroplastic OS=Arabidopsis thaliana GN=PDH-E1 ALPHA PE=2 SV=1//0
MDP0000135041	2474.57	1583.48	0.64408	8.2877e-07	1.3083e-05	sp|Q8L7Z9|DIT2_SPIOL Dicarboxylate transporter 2, chloroplastic OS=Spinacia oleracea GN=DIT2 PE=1 SV=1//5.85866e-69
MDP0000135060	4570.05	3406.24	0.42403	0.00077357	0.0059717	sp|Q8H103|G6PIP_ARATH Glucose-6-phosphate isomerase 1, chloroplastic OS=Arabidopsis thaliana GN=PGI1 PE=1 SV=1//0
MDP0000135084	3.93821	17.6022	-2.1601	0.0067318	0.037088	sp|Q9SJU9|GC1_ARATH Epimerase family protein SDR39U1 homolog, chloroplastic OS=Arabidopsis thaliana GN=GC1 PE=2 SV=2//9.24707e-72
MDP0000135149	5573.45	3341.51	0.73807	6.1875e-09	1.4024e-07	-//-
MDP0000135168	105.498	336.007	-1.6713	4.7024e-16	2.4752e-14	sp|O04195|Y2992_ARATH Uncharacterized protein At2g39920 OS=Arabidopsis thaliana GN=At2g39920 PE=2 SV=2//8.28021e-50
MDP0000135280	451.224	278.881	0.69419	7.1765e-05	0.0007326	sp|Q10137|SEC14_SCHPO Sec14 cytosolic factor OS=Schizosaccharomyces pombe (strain 972 / ATCC 24843) GN=sec14 PE=3 SV=1//1.37516e-12
MDP0000135305	881.772	613.758	0.52274	0.00045657	0.0037557	sp|P51566|AFC1_ARATH Serine/threonine-protein kinase AFC1 OS=Arabidopsis thaliana GN=AFC1 PE=2 SV=2//0
MDP0000135317	280.028	479.589	-0.77623	4.4921e-06	6.0933e-05	sp|Q9LJ98|PFD2_ARATH Probable prefoldin subunit 2 OS=Arabidopsis thaliana GN=At3g22480 PE=2 SV=1//1.95239e-57
MDP0000135374	0	8.5332	#NAME?	0.0019575	0.013149	sp|A0SPJ8|NAM1_HORVD NAC transcription factor NAM-1 OS=Hordeum vulgare var. distichum GN=NAM-1 PE=3 SV=1//1.67859e-14
MDP0000135472	640.695	427.746	0.58288	0.00017604	0.0016294	sp|Q9DAI6|F135B_MOUSE Protein FAM135B OS=Mus musculus GN=Fam135b PE=2 SV=3//1.54404e-54
MDP0000135486	229.091	156.132	0.55316	0.0063599	0.035405	-//-
MDP0000135568	351.501	755.385	-1.1037	2.2308e-12	7.8541e-11	sp|Q9FI44|SDAF2_ARATH Succinate dehydrogenase assembly factor 2, mitochondrial OS=Arabidopsis thaliana GN=SDHAF2 PE=1 SV=1//2.27048e-72
MDP0000135609	1749.1	1371.1	0.35128	0.0083703	0.044362	sp|Q70Z18|NAP1B_TOBAC Nucleosome assembly protein 1;2 OS=Nicotiana tabacum GN=NAP1;2 PE=1 SV=1//3.67749e-145
MDP0000135634	268.808	157.998	0.76667	0.00012588	0.0012065	sp|Q8GWX2|NIPA6_ARATH Probable magnesium transporter NIPA6 OS=Arabidopsis thaliana GN=At2g21120 PE=2 SV=1//1.35814e-145
MDP0000135665	8.91125	27.1644	-1.608	0.0072315	0.03943	sp|Q8LG95|PP332_ARATH Pentatricopeptide repeat-containing protein At4g21190 OS=Arabidopsis thaliana GN=EMB1417 PE=2 SV=1//1.24816e-108
MDP0000135680	883.028	647.694	0.44715	0.002442	0.015856	sp|Q9FZL4|MGDG_SOYBN Probable monogalactosyldiacylglycerol synthase, chloroplastic OS=Glycine max GN=MGD A PE=2 SV=1//0
MDP0000135720	81.4328	132.415	-0.70139	0.0066277	0.036583	sp|Q2JL42|CH10_SYNJB 10 kDa chaperonin OS=Synechococcus sp. (strain JA-2-3B&apos;a(2-13)) GN=groS PE=3 SV=1//2.02484e-07
MDP0000135786	201.462	299.102	-0.57013	0.002739	0.017433	sp|O04350|TBCA_ARATH Tubulin-folding cofactor A OS=Arabidopsis thaliana GN=TFCA PE=1 SV=2//6.00992e-51
MDP0000135820	3279.68	1956.24	0.74547	5.8781e-09	1.3374e-07	sp|Q40287|UFOG5_MANES Anthocyanidin 3-O-glucosyltransferase 5 OS=Manihot esculenta GN=GT5 PE=2 SV=1//4.38139e-152
MDP0000135837	397.801	101.78	1.9666	1.9339e-06	2.8152e-05	sp|O80738|TPS10_ARATH Probable alpha,alpha-trehalose-phosphate synthase [UDP-forming] 10 OS=Arabidopsis thaliana GN=TPS10 PE=2 SV=1//0
MDP0000135877	77.3366	190.085	-1.2974	7.6023e-08	1.4558e-06	sp|Q9SX31|PERK9_ARATH Proline-rich receptor-like protein kinase PERK9 OS=Arabidopsis thaliana GN=PERK9 PE=2 SV=1//0
MDP0000135890	195.779	300.355	-0.61745	0.0012624	0.0090571	sp|Q93Z51|NIC4_ARATH Probable inactive nicotinamidase At3g16190 OS=Arabidopsis thaliana GN=At3g16190 PE=2 SV=1//5.79064e-82
MDP0000135922	120.917	185.542	-0.61772	0.0063082	0.035166	sp|Q9LU72|PPA28_ARATH Probable inactive purple acid phosphatase 28 OS=Arabidopsis thaliana GN=PAP28 PE=2 SV=1//0
MDP0000135937	0.376944	14.3771	-5.2533	0.0001034	0.0010129	sp|Q93ZH0|LYM1_ARATH LysM domain-containing GPI-anchored protein 1 OS=Arabidopsis thaliana GN=LYM1 PE=1 SV=1//0
MDP0000135968	1054.53	1399.32	-0.40813	0.0035753	0.021837	sp|Q9C550|LEU12_ARATH 2-isopropylmalate synthase 2, chloroplastic OS=Arabidopsis thaliana GN=IPMS2 PE=1 SV=1//0
MDP0000136030	158.799	101.838	0.64093	0.0058534	0.03303	sp|Q969E8|TSR2_HUMAN Pre-rRNA-processing protein TSR2 homolog OS=Homo sapiens GN=TSR2 PE=1 SV=1//2.63566e-12
MDP0000136037	337.248	503.424	-0.57796	0.00051983	0.0042048	sp|Q9M886|LBD41_ARATH LOB domain-containing protein 41 OS=Arabidopsis thaliana GN=LBD41 PE=2 SV=1//1.35496e-94
MDP0000136103	164.95	54.6114	1.5948	5.7197e-07	9.3038e-06	sp|O04089|ZIP4_ARATH Zinc transporter 4, chloroplastic OS=Arabidopsis thaliana GN=ZIP4 PE=2 SV=1//3.73194e-70
MDP0000136189	1339.18	998.296	0.42381	0.0023963	0.015596	sp|Q9M1K5|ZDH13_ARATH Probable protein S-acyltransferase 4 OS=Arabidopsis thaliana GN=PAT04 PE=2 SV=1//1.29049e-150
MDP0000136194	13.7656	191.398	-3.7974	1.7709e-32	2.9954e-30	-//-
MDP0000136208	22.0526	47.2682	-1.0999	0.0081722	0.043511	sp|Q8BKU8|TM87B_MOUSE Transmembrane protein 87B OS=Mus musculus GN=Tmem87b PE=2 SV=1//4.83039e-44
MDP0000136455	44.7626	88.4934	-0.98327	0.0015903	0.011036	sp|Q8RV04|TI141_ARATH Mitochondrial import inner membrane translocase subunit TIM14-1 OS=Arabidopsis thaliana GN=TIM14-1 PE=1 SV=1//1.25498e-55
MDP0000136479	1102.2	684.794	0.68665	1.3649e-06	2.0536e-05	sp|Q9LSN7|BH147_ARATH Transcription factor bHLH147 OS=Arabidopsis thaliana GN=BHLH147 PE=1 SV=1//6.21042e-49
MDP0000136498	33.2482	162.053	-2.2851	1.6429e-15	8.1939e-14	sp|Q39204|MYC2_ARATH Transcription factor MYC2 OS=Arabidopsis thaliana GN=MYC2 PE=1 SV=2//0
MDP0000136501	362.418	206.225	0.81343	5.2704e-06	7.0208e-05	sp|Q8CHJ0|PIGU_CRIGR Phosphatidylinositol glycan anchor biosynthesis class U protein OS=Cricetulus griseus GN=PIGU PE=1 SV=3//6.27618e-31
MDP0000136517	575.062	1386.67	-1.2698	1.0091e-07	1.8817e-06	sp|Q3EDL4|Y1154_ARATH Probable serine/threonine-protein kinase At1g01540 OS=Arabidopsis thaliana GN=At1g01540 PE=1 SV=2//0
MDP0000136536	1231.69	722.406	0.76976	3.8831e-08	7.7744e-07	-//-
MDP0000136554	101.488	157.082	-0.63021	0.0074642	0.040393	-//-
MDP0000136609	30.9657	1039.58	-5.0692	9.2051e-05	0.00091397	sp|Q38806|HSP22_ARATH 22.0 kDa heat shock protein OS=Arabidopsis thaliana GN=HSP22.0 PE=2 SV=1//1.59906e-45
MDP0000136650	82.3422	34.1154	1.2712	0.0001908	0.0017474	sp|Q38847|AGL15_ARATH Agamous-like MADS-box protein AGL15 OS=Arabidopsis thaliana GN=AGL15 PE=1 SV=1//2.97348e-54
MDP0000136670	439.225	61.5327	2.8355	1.0593e-21	8.9116e-20	-//-
MDP0000136699	215.15	83.0475	1.3733	0.00046935	0.0038483	sp|Q27GK7|TPR4_ARATH Topless-related protein 4 OS=Arabidopsis thaliana GN=TPR4 PE=1 SV=2//0
MDP0000136745	165.445	68.2355	1.2778	3.9012e-07	6.5452e-06	sp|Q5E9Y6|PRUNE_BOVIN Protein prune homolog OS=Bos taurus GN=PRUNE PE=2 SV=1//1.03317e-25
MDP0000136755	1240.92	705.942	0.81378	8.6845e-09	1.9181e-07	sp|Q9DBG7|SRPR_MOUSE Signal recognition particle receptor subunit alpha OS=Mus musculus GN=Srpr PE=1 SV=1//1.83678e-132
MDP0000136759	156.402	76.4583	1.0325	2.6225e-05	0.00029752	sp|Q9LTC0|Y5707_ARATH Probable receptor-like protein kinase At5g47070 OS=Arabidopsis thaliana GN=At5g47070 PE=1 SV=1//3.06495e-142
MDP0000136777	39.8652	77.5766	-0.96049	0.0051413	0.02966	-//-
MDP0000136792	3190.06	1233.24	1.3711	5.82e-25	6.1472e-23	-//-
MDP0000136794	874.931	649.762	0.42926	0.0034708	0.021281	sp|Q8VYP5|ZDH14_ARATH Probable protein S-acyltransferase 14 OS=Arabidopsis thaliana GN=PAT14 PE=2 SV=1//5.95496e-27
MDP0000136803	41.4716	80.7211	-0.96082	0.0028629	0.01809	sp|D7LTJ4|CSPLN_ARALL CASP-like protein ARALYDRAFT_485429 OS=Arabidopsis lyrata subsp. lyrata GN=ARALYDRAFT_485429 PE=3 SV=2//1.91948e-29
MDP0000136805	0.376944	10.2709	-4.7681	0.001939	0.013047	-//-
MDP0000136877	6361.54	4219.44	0.59232	2.8381e-06	3.9968e-05	sp|Q8T9S7|PTEN_DICDI Phosphatidylinositol 3,4,5-trisphosphate 3-phosphatase and dual-specificity protein phosphatase PTEN OS=Dictyostelium discoideum GN=pteN PE=2 SV=1//1.09774e-50
MDP0000136894	5023.78	2683.87	0.90446	1.4918e-12	5.3757e-11	sp|P77806|YBDL_ECOLI Methionine aminotransferase OS=Escherichia coli (strain K12) GN=ybdL PE=1 SV=1//7.07704e-102
MDP0000136902	343.591	525.059	-0.61179	0.0003225	0.0027704	sp|Q9M1Y3|SKI35_ARATH Ankyrin repeat protein SKIP35 OS=Arabidopsis thaliana GN=SKIP35 PE=1 SV=1//1.0893e-66
MDP0000136957	88.5788	181.732	-1.0368	9.419e-06	0.00011935	sp|Q7TS68|NSUN6_MOUSE Putative methyltransferase NSUN6 OS=Mus musculus GN=Nsun6 PE=2 SV=2//2.47095e-30
MDP0000137006	2457.97	1643.8	0.58044	9.3709e-06	0.00011884	sp|Q9LPI5|CID11_ARATH Polyadenylate-binding protein-interacting protein 11 OS=Arabidopsis thaliana GN=CID11 PE=2 SV=1//2.32997e-12
MDP0000137126	641.051	306.667	1.0638	6.4639e-11	1.9071e-09	sp|Q9SCQ6|IDD2_ARATH Protein indeterminate-domain 2 OS=Arabidopsis thaliana GN=IDD2 PE=2 SV=1//8.34511e-25
MDP0000137195	3026.01	1820.37	0.73319	1.977e-08	4.1412e-07	-//-
MDP0000137231	1081.21	1567.53	-0.53585	0.0020637	0.013771	sp|O00410|IPO5_HUMAN Importin-5 OS=Homo sapiens GN=IPO5 PE=1 SV=4//1.86517e-37
MDP0000137234	1754.06	739.75	1.2456	6.3032e-19	4.2435e-17	sp|Q43157|RPE_SPIOL Ribulose-phosphate 3-epimerase, chloroplastic OS=Spinacia oleracea GN=RPE PE=1 SV=1//3.79966e-176
MDP0000137305	1.97081	67.2073	-5.0918	1.8917e-17	1.1239e-15	sp|Q9SV30|GATA8_ARATH GATA transcription factor 8 OS=Arabidopsis thaliana GN=GATA8 PE=2 SV=1//4.29491e-39
MDP0000137325	31.0257	8.43153	1.8796	0.0019834	0.013296	sp|O49687|MYC4_ARATH Transcription factor MYC4 OS=Arabidopsis thaliana GN=MYC4 PE=1 SV=1//4.56985e-49
MDP0000137341	335.834	572.579	-0.76972	1.7421e-06	2.5619e-05	sp|Q9LI74|CHUP1_ARATH Protein CHUP1, chloroplastic OS=Arabidopsis thaliana GN=CHUP1 PE=1 SV=1//2.17946e-48
MDP0000137364	604.022	437.945	0.46385	0.0028785	0.018163	sp|Q2MHE4|HT1_ARATH Serine/threonine-protein kinase HT1 OS=Arabidopsis thaliana GN=HT1 PE=1 SV=1//2.69872e-13
MDP0000137441	428.663	130.624	1.7144	1.6381e-19	1.1691e-17	sp|Q54MZ4|MCFB_DICDI Mitochondrial substrate carrier family protein B OS=Dictyostelium discoideum GN=mcfB PE=3 SV=1//2.46462e-25
MDP0000137461	110.405	258.264	-1.226	2.4321e-06	3.4714e-05	sp|Q9FGV1|ARFH_ARATH Auxin response factor 8 OS=Arabidopsis thaliana GN=ARF8 PE=2 SV=2//1.45707e-94
MDP0000137498	15.2541	2.27359	2.7462	0.0058363	0.032958	-//-
MDP0000137531	825.159	372.637	1.1469	1.0282e-13	4.2202e-12	sp|Q6R0E3|TRP5_ARATH Telomere repeat-binding protein 5 OS=Arabidopsis thaliana GN=TRP5 PE=1 SV=2//2.84778e-10
MDP0000137634	125.627	77.3896	0.69894	0.0074504	0.040332	sp|F4JKK0|SUD1_ARATH Probable E3 ubiquitin ligase SUD1 OS=Arabidopsis thaliana GN=SUD1 PE=1 SV=1//6.4675e-07
MDP0000137705	629.77	6.49731	6.5988	4.9398e-25	5.2409e-23	sp|Q9SQ80|G2OX1_PEA Gibberellin 2-beta-dioxygenase 1 OS=Pisum sativum GN=GA2OX1 PE=1 SV=1//3.47548e-169
MDP0000137802	455.901	321.24	0.50507	0.0045117	0.026583	sp|Q94B55|XB31_ARATH Putative E3 ubiquitin-protein ligase XBAT31 OS=Arabidopsis thaliana GN=XBAT31 PE=2 SV=1//0
MDP0000137841	246.423	352.79	-0.51767	0.0032141	0.019954	sp|Q9SY69|PPR29_ARATH Pentatricopeptide repeat-containing protein At1g10270 OS=Arabidopsis thaliana GN=GRP23 PE=1 SV=1//0
MDP0000137919	4006.14	326.31	3.6179	2.2727e-136	8.3094e-133	sp|Q54V77|PYRG_DICDI CTP synthase OS=Dictyostelium discoideum GN=ctps PE=3 SV=1//6.27647e-167
MDP0000138035	0.806841	21.7224	-4.7508	0.00033928	0.0028915	sp|Q9C6B8|PINI_ARATH Auxin efflux carrier component 1 OS=Arabidopsis thaliana GN=PIN1 PE=1 SV=1//0
MDP0000138039	257.133	542.187	-1.0763	2.1916e-10	6.0457e-09	sp|Q7ZUC7|PGES2_DANRE Prostaglandin E synthase 2 OS=Danio rerio GN=ptges2 PE=2 SV=1//8.73748e-71
MDP0000138052	814.71	219.331	1.8932	8.2756e-31	1.2792e-28	sp|Q99089|CPRF1_PETCR Common plant regulatory factor 1 OS=Petroselinum crispum GN=CPRF1 PE=2 SV=1//6.14439e-136
MDP0000138065	49.478	136.4	-1.463	9.5219e-08	1.7888e-06	sp|Q84N64|ARC5_ARATH Dynamin-like protein ARC5 OS=Arabidopsis thaliana GN=ARC5 PE=1 SV=2//0
MDP0000138090	40.7582	140.977	-1.7903	2.6311e-10	7.1583e-09	sp|Q9LZJ5|AB14C_ARATH ABC transporter C family member 14 OS=Arabidopsis thaliana GN=ABCC14 PE=1 SV=1//0
MDP0000138129	1740.02	3228.66	-0.89183	0.0039454	0.023719	-//-
MDP0000138140	638.298	424.273	0.58924	0.00017267	0.001602	sp|Q9LNK7|NIPA3_ARATH Probable magnesium transporter NIPA3 OS=Arabidopsis thaliana GN=At1g34470 PE=2 SV=1//2.22864e-151
MDP0000138182	4189.9	1537.45	1.4464	1.0244e-28	1.3911e-26	sp|Q0WWW9|XYLL3_ARATH D-xylose-proton symporter-like 3, chloroplastic OS=Arabidopsis thaliana GN=At5g59250 PE=2 SV=2//0
MDP0000138185	931.379	685.443	0.44233	0.0025844	0.016629	sp|Q6YYA3|CRS1_ORYSJ Chloroplastic group IIA intron splicing facilitator CRS1, chloroplastic OS=Oryza sativa subsp. japonica GN=Os08g0360100 PE=2 SV=1//2.14485e-110
MDP0000138244	162.255	246.645	-0.60417	0.002458	0.015945	sp|P53611|PGTB2_HUMAN Geranylgeranyl transferase type-2 subunit beta OS=Homo sapiens GN=RABGGTB PE=1 SV=2//3.57793e-93
MDP0000138275	81.4067	29.1445	1.4819	2.2441e-05	0.00025851	sp|Q07617|SPAG1_HUMAN Sperm-associated antigen 1 OS=Homo sapiens GN=SPAG1 PE=1 SV=3//4.77588e-06
MDP0000138284	236.777	106.463	1.1532	1.4025e-07	2.5453e-06	sp|Q9M1X2|FAP1_ARATH Fatty-acid-binding protein 1 OS=Arabidopsis thaliana GN=FAP1 PE=1 SV=1//4.98466e-78
MDP0000138296	1.9674	17.8135	-3.1786	0.00090202	0.0067999	-//-
MDP0000138400	1.55082	21.2405	-3.7757	3.0274e-05	0.00033952	-//-
MDP0000138427	217.02	439.346	-1.0175	7.5151e-09	1.6801e-07	sp|Q940J9|PMT8_ARATH Probable methyltransferase PMT8 OS=Arabidopsis thaliana GN=At1g04430 PE=2 SV=1//0
MDP0000138466	350.249	526.272	-0.58743	0.0037238	0.02259	sp|Q5G1S8|PP241_ARATH Pentatricopeptide repeat-containing protein At3g18110, chloroplastic OS=Arabidopsis thaliana GN=EMB1270 PE=2 SV=2//0
MDP0000138467	48.8589	100.79	-1.0447	0.00059637	0.0047495	-//-
MDP0000138487	425.763	313.83	0.44007	0.0091499	0.047773	sp|A6QLC7|TPC11_BOVIN Trafficking protein particle complex subunit 11 OS=Bos taurus GN=TRAPPC11 PE=2 SV=1//4.09586e-08
MDP0000138489	364.425	1166.08	-1.678	1.8519e-28	2.4587e-26	sp|Q5G5E0|PIRL5_ARATH Plant intracellular Ras-group-related LRR protein 5 OS=Arabidopsis thaliana GN=PIRL5 PE=2 SV=1//0
MDP0000138500	165.143	389.315	-1.2372	0.00062176	0.004927	sp|O22874|EXPA8_ARATH Expansin-A8 OS=Arabidopsis thaliana GN=EXPA8 PE=2 SV=1//2.17746e-122
MDP0000138643	1407.53	1103.62	0.35093	0.0096289	0.049838	sp|P72991|FTSH3_SYNY3 ATP-dependent zinc metalloprotease FtsH 3 OS=Synechocystis sp. (strain PCC 6803 / Kazusa) GN=ftsH3 PE=1 SV=1//4.20887e-93
MDP0000138668	269.019	833.394	-1.6313	1.0522e-12	3.871e-11	sp|Q9SV68|QORH_ARATH Putative quinone-oxidoreductase homolog, chloroplastic OS=Arabidopsis thaliana GN=At4g13010 PE=2 SV=1//4.90343e-176
MDP0000138684	86.3135	179.872	-1.0593	7.1614e-06	9.2772e-05	sp|Q6DBA5|NRPD4_ARATH DNA-directed RNA polymerases IV and V subunit 4 OS=Arabidopsis thaliana GN=NRPD4 PE=1 SV=2//1.23139e-26
MDP0000138686	1.18379	155.641	-7.0387	9.9059e-14	4.0729e-12	sp|Q3KTM0|FRO7_ARATH Ferric reduction oxidase 7, chloroplastic OS=Arabidopsis thaliana GN=FRO7 PE=2 SV=1//0
MDP0000138698	71.9818	164.392	-1.1914	2.7456e-06	3.8766e-05	-//-
MDP0000138700	88.9181	43.7344	1.0237	0.005836	0.032958	sp|B1KHA5|RIHA_SHEWM Pyrimidine-specific ribonucleoside hydrolase RihA OS=Shewanella woodyi (strain ATCC 51908 / MS32) GN=rihA PE=3 SV=1//2.01055e-10
MDP0000138735	46.9971	104.439	-1.152	0.00012996	0.0012421	sp|Q9SU40|SKU5_ARATH Monocopper oxidase-like protein SKU5 OS=Arabidopsis thaliana GN=SKU5 PE=1 SV=1//1.04538e-133
MDP0000138752	95.5388	167.352	-0.80872	0.00068805	0.0053869	sp|Q8QZZ7|TPRKB_MOUSE EKC/KEOPS complex subunit Tprkb OS=Mus musculus GN=Tprkb PE=2 SV=1//4.65109e-19
MDP0000138792	565.991	793.351	-0.48718	0.0010492	0.0077318	sp|O04202|EIF3F_ARATH Eukaryotic translation initiation factor 3 subunit F OS=Arabidopsis thaliana GN=TIF3F1 PE=1 SV=1//1.03378e-138
MDP0000138862	573.667	416.766	0.46098	0.0050239	0.02912	sp|Q6NZQ4|PAXI1_MOUSE PAX-interacting protein 1 OS=Mus musculus GN=Paxip1 PE=1 SV=1//5.45534e-23
MDP0000138865	3.57458	56.4262	-3.9805	1.7669e-12	6.3143e-11	sp|Q8LFS6|BRN1L_ARATH RNA-binding protein BRN1 OS=Arabidopsis thaliana GN=BRN1 PE=2 SV=1//1.78294e-06
MDP0000138874	79.5948	334.692	-2.0721	4.9346e-16	2.5888e-14	sp|Q84N64|ARC5_ARATH Dynamin-like protein ARC5 OS=Arabidopsis thaliana GN=ARC5 PE=1 SV=2//6.45554e-83
MDP0000138879	590.177	328.044	0.84726	1.5239e-07	2.7487e-06	sp|Q791F6|TPRA1_RAT Transmembrane protein adipocyte-associated 1 OS=Rattus norvegicus GN=Tpra1 PE=2 SV=1//1.14949e-09
MDP0000138887	28.0503	75.0628	-1.4201	6.2306e-05	0.00064515	-//-
MDP0000138927	2451.5	875.247	1.4859	1.1053e-09	2.7944e-08	sp|Q9LQL2|PTR14_ARATH Protein NRT1/ PTR FAMILY 7.3 OS=Arabidopsis thaliana GN=NPF7.3 PE=1 SV=2//0
MDP0000138993	2457.97	1442.79	0.76861	6.0567e-09	1.3751e-07	sp|P34811|EFGC1_SOYBN Elongation factor G-1, chloroplastic OS=Glycine max GN=fusA1 PE=3 SV=2//0
MDP0000139081	414.47	1190.82	-1.5226	3.7982e-24	3.7146e-22	sp|Q9MAG3|AB24G_ARATH ABC transporter G family member 24 OS=Arabidopsis thaliana GN=ABCG24 PE=2 SV=2//0
MDP0000139112	305.985	875.366	-1.5164	0.0031087	0.019406	sp|Q9LHF1|LRX4_ARATH Leucine-rich repeat extensin-like protein 4 OS=Arabidopsis thaliana GN=LRX4 PE=2 SV=1//5.37145e-104
MDP0000139184	228.122	151.707	0.58852	0.0040326	0.024164	sp|Q93YU5|SEC8_ARATH Exocyst complex component SEC8 OS=Arabidopsis thaliana GN=SEC8 PE=1 SV=1//2.33681e-80
MDP0000139195	822.439	1137.59	-0.468	0.0025071	0.01621	-//-
MDP0000139219	507.995	338.404	0.58607	0.00071368	0.0055627	-//-
MDP0000139221	253.556	492.651	-0.95826	1.2436e-07	2.2822e-06	-//-
MDP0000139287	285.741	606.791	-1.0865	4.7395e-09	1.0962e-07	-//-
MDP0000139303	138.862	81.3962	0.77062	0.0025564	0.016486	-//-
MDP0000139304	40.0207	157.12	-1.973	1.4579e-12	5.2575e-11	sp|Q9C7S5|PSYR1_ARATH Tyrosine-sulfated glycopeptide receptor 1 OS=Arabidopsis thaliana GN=PSYR1 PE=2 SV=1//0
MDP0000139404	347.185	581.142	-0.74318	4.6826e-06	6.312e-05	sp|Q9AV97|KDSA1_ARATH 2-dehydro-3-deoxyphosphooctonate aldolase 1 OS=Arabidopsis thaliana GN=KDSA1 PE=1 SV=2//1.66528e-173
MDP0000139433	94.5771	208.765	-1.1423	3.61e-07	6.1127e-06	sp|Q9FMM0|UBC18_ARATH Probable ubiquitin-conjugating enzyme E2 18 OS=Arabidopsis thaliana GN=UBC18 PE=2 SV=1//2.79278e-95
MDP0000139452	326.882	475.566	-0.54088	0.0016095	0.011148	sp|Q5Z8P0|P2C60_ORYSJ Probable protein phosphatase 2C 60 OS=Oryza sativa subsp. japonica GN=Os06g0717800 PE=2 SV=1//0
MDP0000139458	123.073	65.0751	0.91933	0.00098439	0.0073266	sp|C0HJB3|MANA_CANEN Alpha-mannosidase OS=Canavalia ensiformis PE=1 SV=1//0
MDP0000139485	1601.91	556.681	1.5249	3.2667e-26	3.7686e-24	sp|Q38908|XTH30_ARATH Probable xyloglucan endotransglucosylase/hydrolase protein 30 OS=Arabidopsis thaliana GN=XTH30 PE=2 SV=2//3.8672e-167
MDP0000139525	13.7161	47.572	-1.7942	0.0032014	0.019883	sp|Q7VG78|GUAA_HELHP Probable GMP synthase [glutamine-hydrolyzing] OS=Helicobacter hepaticus (strain ATCC 51449 / 3B1) GN=guaA PE=3 SV=1//2.13504e-35
MDP0000139529	1723.73	1115.88	0.62735	5.2376e-06	6.985e-05	sp|Q54G80|TF2AA_DICDI Transcription initiation factor IIA subunit 1 OS=Dictyostelium discoideum GN=gtf2a1 PE=3 SV=1//2.24867e-08
MDP0000139605	1009.74	622.454	0.69795	0.0013323	0.0095017	-//-
MDP0000139608	177.505	286.258	-0.68946	0.00046838	0.0038416	sp|Q94C60|SPT42_ARATH Transcription elongation factor SPT4 homolog 2 OS=Arabidopsis thaliana GN=At5g63670 PE=2 SV=1//4.10472e-55
MDP0000139714	390.428	203.032	0.94335	2.3562e-07	4.1279e-06	sp|Q94CD5|ATG7_ARATH Ubiquitin-like modifier-activating enzyme atg7 OS=Arabidopsis thaliana GN=ATG7 PE=1 SV=1//0
MDP0000139718	1402.65	1009.51	0.47451	0.00064136	0.0050612	sp|O04539|SNL4_ARATH Paired amphipathic helix protein Sin3-like 4 OS=Arabidopsis thaliana GN=SNL4 PE=3 SV=3//0
MDP0000139808	2103.74	799.795	1.3953	1.059e-24	1.0895e-22	sp|Q54P70|Y4757_DICDI OTU domain-containing protein DDB_G0284757 OS=Dictyostelium discoideum GN=DDB_G0284757 PE=3 SV=2//2.99126e-22
MDP0000139823	139.687	285.478	-1.0312	3.2058e-07	5.4869e-06	sp|Q8LFJ5|T112A_ARATH Multifunctional methyltransferase subunit TRM112-like protein At1g22270 OS=Arabidopsis thaliana GN=At1g22270 PE=2 SV=1//4.84332e-38
MDP0000139843	21.1657	52.4083	-1.3081	0.0014292	0.010081	-//-
MDP0000139862	993.747	662.458	0.58505	6.944e-05	0.00071132	sp|Q6NPP4|CMTA2_ARATH Calmodulin-binding transcription activator 2 OS=Arabidopsis thaliana GN=CMTA2 PE=1 SV=1//0
MDP0000139910	1548.36	1053.12	0.55608	6.0258e-05	0.00062575	sp|Q94B38|GPT2_ARATH Glucose-6-phosphate/phosphate translocator 2, chloroplastic OS=Arabidopsis thaliana GN=GPT2 PE=2 SV=2//1.19e-179
MDP0000139912	796.281	545.979	0.54443	0.00033539	0.0028666	sp|P54567|YQKD_BACSU Uncharacterized protein YqkD OS=Bacillus subtilis (strain 168) GN=yqkD PE=4 SV=1//1.93882e-12
MDP0000139977	569.434	247.526	1.202	1.006e-12	3.7094e-11	-//-
MDP0000140010	538.625	295.898	0.86418	1.5122e-07	2.7301e-06	sp|Q7XA40|RGA3_SOLBU Putative disease resistance protein RGA3 OS=Solanum bulbocastanum GN=RGA3 PE=2 SV=2//7.52085e-10
MDP0000140066	9.01716	0	Inf	0.0003835	0.0032154	sp|Q8LCP6|GUN10_ARATH Endoglucanase 10 OS=Arabidopsis thaliana GN=At1g75680 PE=2 SV=2//3.12519e-59
MDP0000140157	34.4683	68.8564	-0.99832	0.0038896	0.023449	-//-
MDP0000140166	36.5093	4.29898	3.0862	2.2303e-07	3.9145e-06	sp|Q9FMC2|BZP43_ARATH Basic leucine zipper 43 OS=Arabidopsis thaliana GN=BZIP43 PE=1 SV=1//4.03518e-13
MDP0000140191	155.91	101.044	0.62573	0.0064951	0.035989	sp|O50001|PRU1_PRUAR Major allergen Pru ar 1 OS=Prunus armeniaca PE=1 SV=1//2.27758e-45
MDP0000140330	24.1849	84.6539	-1.8075	4.0675e-07	6.793e-06	sp|Q9LX27|CML4_ARATH Calmodulin-like protein 4 OS=Arabidopsis thaliana GN=CML4 PE=2 SV=1//1.39712e-38
MDP0000140341	35.4365	159.039	-2.1661	4.9055e-14	2.1043e-12	sp|C0LGV1|RCH1_ARATH LRR receptor-like serine/threonine-protein kinase RCH1 OS=Arabidopsis thaliana GN=RCH1 PE=2 SV=1//4.43484e-12
MDP0000140406	138.975	265.66	-0.93476	0.00035713	0.0030247	sp|Q8VY09|DJ1C_ARATH Protein DJ-1 homolog C OS=Arabidopsis thaliana GN=DJ1C PE=2 SV=1//3.69749e-31
MDP0000140430	200.95	335.258	-0.73843	0.0017534	0.011963	sp|Q9FKZ1|DRL42_ARATH Probable disease resistance protein At5g66900 OS=Arabidopsis thaliana GN=At5g66900 PE=3 SV=1//1.53241e-138
MDP0000140449	17.595	160.13	-3.186	2.4801e-12	8.6676e-11	sp|A7LXU3|BGH3B_BACO1 Beta-glucosidase BoGH3B OS=Bacteroides ovatus (strain ATCC 8483 / DSM 1896 / JCM 5824 / NCTC 11153) GN=BACOVA_02659 PE=1 SV=1//7.68045e-73
MDP0000140479	93.9784	47.0814	0.99717	0.0012986	0.0092883	sp|O49048|VPS45_ARATH Vacuolar protein sorting-associated protein 45 homolog OS=Arabidopsis thaliana GN=VPS45 PE=1 SV=2//0
MDP0000140483	4342.65	799.424	2.4415	7.5576e-20	5.5094e-18	sp|Q9FGY1|BXL1_ARATH Beta-D-xylosidase 1 OS=Arabidopsis thaliana GN=BXL1 PE=1 SV=1//0
MDP0000140520	10.9251	71.9975	-2.7203	9.5079e-10	2.4296e-08	sp|P29450|TRXF_PEA Thioredoxin F-type, chloroplastic OS=Pisum sativum PE=2 SV=1//3.81396e-15
MDP0000140521	559.212	360.517	0.63333	0.00012168	0.0011717	sp|Q08DQ2|GFPT2_BOVIN Glutamine--fructose-6-phosphate aminotransferase [isomerizing] 2 OS=Bos taurus GN=GFPT2 PE=2 SV=1//0
MDP0000140578	34.1508	65.5842	-0.94143	0.0090256	0.047209	sp|Q40392|TMVRN_NICGU TMV resistance protein N OS=Nicotiana glutinosa GN=N PE=1 SV=1//1.35048e-84
MDP0000140628	3985.87	2721.12	0.55069	1.1792e-05	0.00014531	sp|Q94JV4|SUI12_ARATH Protein translation factor SUI1 homolog 2 OS=Arabidopsis thaliana GN=At1g54290 PE=3 SV=1//1.82168e-66
MDP0000140641	69.0269	155.675	-1.1733	1.3644e-05	0.00016547	sp|Q944A7|Y4523_ARATH Probable serine/threonine-protein kinase At4g35230 OS=Arabidopsis thaliana GN=At4g35230 PE=1 SV=1//4.00227e-167
MDP0000140702	186.858	329.708	-0.81925	2.437e-05	0.00027877	sp|Q9ZQX6|ETOL1_ARATH ETO1-like protein 1 OS=Arabidopsis thaliana GN=EOL1 PE=1 SV=1//0
MDP0000140721	252.282	157.932	0.67574	0.0008914	0.0067315	sp|Q9FYL3|ALB31_ARATH ALBINO3-like protein 1, chloroplastic OS=Arabidopsis thaliana GN=ALB3L1 PE=2 SV=3//4.43512e-175
MDP0000140746	162.066	103.828	0.64238	0.0072611	0.039559	sp|Q8H0W0|LPA3_ARATH Protein LOW PSII ACCUMULATION 3, chloroplastic OS=Arabidopsis thaliana GN=LPA3 PE=1 SV=1//3.8788e-71
MDP0000140803	1003.97	621.698	0.69143	0.0066423	0.036655	sp|Q9ZNR0|C78A6_ARATH Cytochrome P450 78A6 OS=Arabidopsis thaliana GN=CYP78A6 PE=2 SV=1//0
MDP0000140914	33.1658	139.374	-2.0712	3.3612e-11	1.0247e-09	sp|O23826|K125_TOBAC 125 kDa kinesin-related protein OS=Nicotiana tabacum GN=TKRP125 PE=1 SV=1//0
MDP0000140915	34.4485	71.854	-1.0606	0.002465	0.015982	sp|P0C7Q7|PPR38_ARATH Putative pentatricopeptide repeat-containing protein At1g12700, mitochondrial OS=Arabidopsis thaliana GN=At1g12700 PE=3 SV=1//3.13115e-55
MDP0000140980	180.657	336.524	-0.89745	2.9966e-06	4.1929e-05	sp|Q9SU63|AL2B4_ARATH Aldehyde dehydrogenase family 2 member B4, mitochondrial OS=Arabidopsis thaliana GN=ALDH2B4 PE=2 SV=1//0
MDP0000140993	131.086	211.271	-0.68859	0.0012195	0.0087901	sp|Q94AA4|PFKA3_ARATH ATP-dependent 6-phosphofructokinase 3 OS=Arabidopsis thaliana GN=PFK3 PE=1 SV=1//0
MDP0000141009	705.347	1125.56	-0.67424	2.5573e-05	0.00029072	sp|Q9XHE4|RL37A_GOSHI 60S ribosomal protein L37a OS=Gossypium hirsutum GN=RPL37A PE=3 SV=1//8.28925e-59
MDP0000141097	8.94749	45.7109	-2.353	3.7911e-06	5.1943e-05	sp|Q9SW80|BLH2_ARATH BEL1-like homeodomain protein 2 OS=Arabidopsis thaliana GN=BLH2 PE=1 SV=3//2.89972e-119
MDP0000141102	95.8362	346.468	-1.8541	3.0514e-19	2.1423e-17	sp|Q94EJ6|PMTE_ARATH Probable methyltransferase PMT14 OS=Arabidopsis thaliana GN=At4g18030 PE=2 SV=1//0
MDP0000141124	3117.55	1988.87	0.64847	5.4118e-07	8.8424e-06	sp|Q9FYT6|CRS1_MAIZE Chloroplastic group IIA intron splicing facilitator CRS1, chloroplastic OS=Zea mays GN=CRS1 PE=1 SV=1//6.00881e-06
MDP0000141199	886.731	512.831	0.79001	1.9178e-07	3.4101e-06	sp|Q9SN86|MDHP_ARATH Malate dehydrogenase, chloroplastic OS=Arabidopsis thaliana GN=At3g47520 PE=1 SV=1//2.25359e-71
MDP0000141228	352.532	487.84	-0.46865	0.0041138	0.024571	-//-
MDP0000141293	3.48509	33.2955	-3.2561	0.00014028	0.0013289	-//-
MDP0000141326	2676.34	1292.4	1.0502	6.0476e-15	2.8687e-13	sp|P40781|CYPR4_CYNCA Protein CYPRO4 OS=Cynara cardunculus GN=CYPRO4 PE=2 SV=1//0
MDP0000141348	351.351	246.882	0.50909	0.0049012	0.028503	sp|P52425|GPDA_CUPLA Glycerol-3-phosphate dehydrogenase [NAD(+)] OS=Cuphea lanceolata GN=GPDH PE=2 SV=1//0
MDP0000141427	407.944	1157.42	-1.5045	1.8434e-05	0.00021677	sp|Q9LHF1|LRX4_ARATH Leucine-rich repeat extensin-like protein 4 OS=Arabidopsis thaliana GN=LRX4 PE=2 SV=1//4.18318e-155
MDP0000141450	1084.64	438.514	1.3065	1.8637e-18	1.2052e-16	sp|Q8GYH8|SUT42_ARATH Probable sulfate transporter 4.2 OS=Arabidopsis thaliana GN=SULTR4;2 PE=2 SV=2//0
MDP0000141484	5.80962	23.4067	-2.0104	0.0034238	0.021028	sp|Q9SR52|UREA_ARATH Urease OS=Arabidopsis thaliana GN=URE PE=3 SV=1//5.82761e-18
MDP0000141635	881.924	1250.22	-0.50346	0.00030554	0.0026443	sp|Q8RUF8|NILP3_ARATH Omega-amidase,chloroplastic OS=Arabidopsis thaliana GN=NLP3 PE=1 SV=1//6.62663e-141
MDP0000141653	5913.94	2541.43	1.2185	1.2698e-21	1.0533e-19	sp|Q0JNR2|CYT12_ORYSJ Cysteine proteinase inhibitor 12 OS=Oryza sativa subsp. japonica GN=Os01g0270100 PE=2 SV=1//2.5222e-88
MDP0000141678	1733.92	685.183	1.3395	2.1558e-21	1.7606e-19	sp|Q9NUJ3|T11L1_HUMAN T-complex protein 11-like protein 1 OS=Homo sapiens GN=TCP11L1 PE=1 SV=1//1.03212e-07
MDP0000141727	1334	825.769	0.69194	8.6896e-07	1.364e-05	sp|Q8VWF6|SSL3_ARATH Protein STRICTOSIDINE SYNTHASE-LIKE 3 OS=Arabidopsis thaliana GN=SSL3 PE=2 SV=1//0
MDP0000141810	319.759	465.409	-0.54151	0.0013503	0.0096051	sp|Q8LES0|CSTR5_ARATH CMP-sialic acid transporter 5 OS=Arabidopsis thaliana GN=At5g65000 PE=2 SV=1//7.91841e-101
MDP0000141815	605.313	290.36	1.0598	7.5231e-11	2.2005e-09	-//-
MDP0000141863	600.585	1458.04	-1.2796	6.1359e-13	2.3109e-11	sp|Q38931|FKB62_ARATH Peptidyl-prolyl cis-trans isomerase FKBP62 OS=Arabidopsis thaliana GN=FKBP62 PE=1 SV=2//0
MDP0000141887	15.7296	69.6118	-2.1458	1.3644e-07	2.4866e-06	-//-
MDP0000141896	1004.85	1570.23	-0.644	2.198e-06	3.1715e-05	sp|Q94B55|XB31_ARATH Putative E3 ubiquitin-protein ligase XBAT31 OS=Arabidopsis thaliana GN=XBAT31 PE=2 SV=1//0
MDP0000141915	1918.99	1143.34	0.7471	2.5805e-05	0.00029307	sp|Q9LT24|Y3985_ARATH BTB/POZ domain-containing protein At3g19850 OS=Arabidopsis thaliana GN=At3g19850 PE=2 SV=1//1.21216e-167
MDP0000141947	294.525	193.381	0.60694	0.0017838	0.012148	sp|Q2MHE4|HT1_ARATH Serine/threonine-protein kinase HT1 OS=Arabidopsis thaliana GN=HT1 PE=1 SV=1//1.9054e-60
MDP0000142029	81.2315	159.671	-0.97499	5.8429e-05	0.00060861	-//-
MDP0000142045	523.949	374.679	0.48377	0.0024864	0.016094	sp|Q8RXE7|AGD14_ARATH Probable ADP-ribosylation factor GTPase-activating protein AGD14 OS=Arabidopsis thaliana GN=AGD14 PE=1 SV=2//4.20501e-58
MDP0000142076	286.109	532.144	-0.89525	1.2803e-07	2.3469e-06	sp|Q6NXE6|ARMC6_HUMAN Armadillo repeat-containing protein 6 OS=Homo sapiens GN=ARMC6 PE=1 SV=2//7.68348e-29
MDP0000142085	2924.95	2317.41	0.3359	0.0070114	0.038366	sp|Q67YI9|EPN2_ARATH Clathrin interactor EPSIN 2 OS=Arabidopsis thaliana GN=EPSIN2 PE=1 SV=1//1.04994e-06
MDP0000142098	2288.33	1667.61	0.45651	0.00048356	0.0039518	sp|Q8RWV0|TKTC1_ARATH Transketolase-1, chloroplastic OS=Arabidopsis thaliana GN=TKL-1 PE=1 SV=1//0
MDP0000142103	3871.76	1579.8	1.2932	2.3901e-15	1.1784e-13	sp|Q8GTR4|PULA1_ARATH Pullulanase 1, chloroplastic OS=Arabidopsis thaliana GN=PU1 PE=2 SV=2//0
MDP0000142193	45.8697	350.846	-2.9352	0.00027822	0.0024331	sp|Q9M8S6|SKOR_ARATH Potassium channel SKOR OS=Arabidopsis thaliana GN=SKOR PE=1 SV=1//0
MDP0000142241	324.622	500.901	-0.62576	0.00015572	0.0014627	sp|Q8RHN4|RS15_FUSNN 30S ribosomal protein S15 OS=Fusobacterium nucleatum subsp. nucleatum (strain ATCC 25586 / CIP 101130 / JCM 8532 / LMG 13131) GN=rpsO PE=3 SV=1//2.64531e-09
MDP0000142242	69.0659	32.3013	1.0964	0.0018538	0.012565	-//-
MDP0000142278	175.783	103.844	0.75937	0.00093555	0.0070192	sp|Q94B77|FH5_ARATH Formin-like protein 5 OS=Arabidopsis thaliana GN=FH5 PE=2 SV=2//5.46254e-24
MDP0000142371	173.649	269.518	-0.6342	0.0010479	0.0077234	sp|Q40863|EMB8_PICGL Embryogenesis-associated protein EMB8 OS=Picea glauca GN=EMB8 PE=2 SV=1//1.04902e-43
MDP0000142384	801.979	596.339	0.42743	0.0057826	0.032712	sp|Q96AE4|FUBP1_HUMAN Far upstream element-binding protein 1 OS=Homo sapiens GN=FUBP1 PE=1 SV=3//1.38089e-14
MDP0000142398	30.3978	7.2571	2.0665	0.0068579	0.037672	sp|Q8RWL2|CDPKT_ARATH Calcium-dependent protein kinase 29 OS=Arabidopsis thaliana GN=CPK29 PE=2 SV=2//0
MDP0000142403	1739.96	1360.72	0.35469	0.0072939	0.039698	sp|Q99JH1|RP25L_MOUSE Ribonuclease P protein subunit p25-like protein OS=Mus musculus GN=Rpp25l PE=2 SV=1//1.40363e-19
MDP0000142446	174.008	110.946	0.64929	0.0041383	0.024697	sp|Q20390|PPT1_CAEEL Palmitoyl-protein thioesterase 1 OS=Caenorhabditis elegans GN=ppt-1 PE=2 SV=2//1.20272e-23
MDP0000142512	418.92	1584.34	-1.9191	1.8782e-14	8.3823e-13	sp|Q9FHD7|Y5126_ARATH Probable serine/threonine-protein kinase At5g41260 OS=Arabidopsis thaliana GN=At5g41260 PE=1 SV=1//0
MDP0000142580	280.789	464.007	-0.72466	3.7647e-05	0.00041173	sp|Q8S9H7|DIV_ANTMA Transcription factor DIVARICATA OS=Antirrhinum majus GN=DIVARICATA PE=2 SV=1//3.72274e-97
MDP0000142597	466.629	641.671	-0.45956	0.0033136	0.020441	sp|Q944I4|GLYK_ARATH D-glycerate 3-kinase, chloroplastic OS=Arabidopsis thaliana GN=GLYK PE=1 SV=2//0
MDP0000142599	17.5911	41.9098	-1.2524	0.0058468	0.033008	sp|Q8LPB4|PSKR1_DAUCA Phytosulfokine receptor 1 OS=Daucus carota GN=PSKR PE=1 SV=1//0
MDP0000142642	2862.46	816.732	1.8093	4.4342e-41	1.2471e-38	-//-
MDP0000142665	797.214	559.646	0.51045	0.0006123	0.0048602	sp|Q9DCQ3|GOT1A_MOUSE Vesicle transport protein GOT1A OS=Mus musculus GN=Golt1a PE=2 SV=1//3.36014e-11
MDP0000142765	3263.12	1576.2	1.0498	1.2347e-09	3.1018e-08	sp|Q39110|GAOX1_ARATH Gibberellin 20 oxidase 1 OS=Arabidopsis thaliana GN=GA20OX1 PE=2 SV=2//1.85671e-12
MDP0000142804	30.1996	74.0805	-1.2946	0.0002815	0.0024577	sp|Q84M92|ARP4_ARATH Actin-related protein 4 OS=Arabidopsis thaliana GN=ARP4 PE=1 SV=1//2.64028e-171
MDP0000142851	23.414	61.7929	-1.4001	0.00035679	0.0030223	-//-
MDP0000142893	668.211	1103.29	-0.72344	8.7762e-06	0.0001118	sp|P46607|HGL2_ARATH Homeobox-leucine zipper protein GLABRA 2 OS=Arabidopsis thaliana GN=GL2 PE=2 SV=3//0
MDP0000142895	0.419987	33.9942	-6.3388	0.00082433	0.0062961	sp|Q9SUI6|PSAH2_ARATH Photosystem I reaction center subunit VI-2, chloroplastic OS=Arabidopsis thaliana GN=PSAH2 PE=2 SV=1//4.59224e-59
MDP0000142904	146.643	369.226	-1.3322	4.9844e-12	1.6743e-10	sp|Q9LFA2|KIPK_ARATH Serine/threonine-protein kinase KIPK OS=Arabidopsis thaliana GN=KIPK PE=1 SV=1//3.31621e-15
MDP0000142911	243.66	2156.03	-3.1454	7.5765e-61	4.7383e-58	sp|Q9M1P7|BOR2_ARATH Probable boron transporter 2 OS=Arabidopsis thaliana GN=BOR2 PE=2 SV=1//1.26896e-07
MDP0000142966	872.851	479.42	0.86445	1.1617e-05	0.00014337	sp|D7LIR2|CSPLI_ARALL CASP-like protein 4A3 OS=Arabidopsis lyrata subsp. lyrata GN=ARALYDRAFT_482607 PE=3 SV=1//5.64224e-55
MDP0000143004	225.171	318.551	-0.50051	0.0066919	0.036907	sp|Q9XGA0|KPRS3_SPIOL Ribose-phosphate pyrophosphokinase 3, mitochondrial OS=Spinacia oleracea GN=PRS3 PE=2 SV=1//0
MDP0000143011	450.491	185.458	1.2804	7.5032e-13	2.8081e-11	sp|P04635|LIP_STAHY Lipase OS=Staphylococcus hyicus GN=lip PE=1 SV=1//4.67957e-24
MDP0000143020	532.492	3988.97	-2.9052	6.8386e-08	1.3208e-06	-//-
MDP0000143169	104.887	12.4931	3.0696	2.2569e-17	1.3227e-15	sp|Q9SJH0|PAR1_ARATH Transcription factor PAR1 OS=Arabidopsis thaliana GN=PAR1 PE=1 SV=1//1.92545e-15
MDP0000143280	137.352	205.599	-0.58195	0.0088891	0.046594	sp|Q93V85|WTR16_ARATH WAT1-related protein At3g02690, chloroplastic OS=Arabidopsis thaliana GN=At3g02690 PE=2 SV=1//9.21308e-51
MDP0000143327	2212.71	1299.89	0.76743	7.7165e-09	1.7203e-07	sp|O22925|VSR2_ARATH Vacuolar-sorting receptor 2 OS=Arabidopsis thaliana GN=VSR2 PE=2 SV=1//3.33984e-90
MDP0000143364	137.246	217.582	-0.6648	0.0014515	0.01021	sp|Q54W07|BUD32_DICDI EKC/KEOPS complex subunit bud32 OS=Dictyostelium discoideum GN=bud32 PE=3 SV=1//8.22177e-49
MDP0000143368	1513.47	638.493	1.2451	1.4311e-18	9.2923e-17	sp|Q42777|MCCA_SOYBN Methylcrotonoyl-CoA carboxylase subunit alpha, mitochondrial OS=Glycine max GN=MCCA PE=1 SV=2//0
MDP0000143447	351.879	244.762	0.5237	0.0026756	0.017102	-//-
MDP0000143472	917.252	615.991	0.57441	0.0001101	0.0010719	sp|Q96G74|OTUD5_HUMAN OTU domain-containing protein 5 OS=Homo sapiens GN=OTUD5 PE=1 SV=1//4.73644e-50
MDP0000143473	38.6877	87.315	-1.1744	0.00031357	0.0027019	sp|Q9SJF3|DCP1_ARATH mRNA-decapping enzyme-like protein OS=Arabidopsis thaliana GN=At1g08370 PE=1 SV=2//1.1796e-114
MDP0000143502	461.394	823.732	-0.83617	5.548e-08	1.0843e-06	sp|Q8GY31|CDC25_ARATH Dual specificity phosphatase Cdc25 OS=Arabidopsis thaliana GN=CDC25 PE=1 SV=1//2.72761e-67
MDP0000143560	632.158	470.997	0.42457	0.0063524	0.035376	-//-
MDP0000143585	433.537	602.986	-0.47597	0.0018659	0.012633	sp|Q9M8Z5|NSN1_ARATH Guanine nucleotide-binding protein-like NSN1 OS=Arabidopsis thaliana GN=NSN1 PE=2 SV=1//0
MDP0000143636	4.81132	205.749	-5.4183	3.1373e-31	5.0207e-29	-//-
MDP0000143641	41.4056	687.422	-4.0533	1.4959e-37	3.307e-35	-//-
MDP0000143659	693.708	1027.96	-0.56739	6.2603e-05	0.00064714	sp|P91850|MIFH_BRUMA Macrophage migration inhibitory factor homolog OS=Brugia malayi GN=Bm1_28435 PE=3 SV=4//3.93045e-11
MDP0000143682	17697.7	10542.7	0.74731	1.24e-09	3.1119e-08	sp|Q9SWE7|VATE_CITLI V-type proton ATPase subunit E OS=Citrus limon GN=VATE PE=2 SV=1//2.83349e-33
MDP0000143754	2316.82	1739.63	0.41336	0.0017401	0.01189	sp|Q9FXI5|IQD32_ARATH Protein IQ-DOMAIN 32 OS=Arabidopsis thaliana GN=IQD32 PE=1 SV=3//2.95662e-118
MDP0000143864	3327.01	1737.63	0.9371	4.3101e-13	1.6494e-11	sp|Q94A20|BI1L_ARATH BI1-like protein OS=Arabidopsis thaliana GN=At4g15470 PE=2 SV=1//1.11607e-107
MDP0000143872	209.547	100.568	1.0591	2.3177e-06	3.324e-05	-//-
MDP0000143909	434.044	307.939	0.4952	0.0044281	0.0262	sp|O55236|MCE1_MOUSE mRNA-capping enzyme OS=Mus musculus GN=Rngtt PE=1 SV=1//3.47333e-60
MDP0000143945	14.3142	3.1119	2.2016	0.0096482	0.049921	sp|Q66PF2|URT1_FRAAN Putative UDP-rhamnose:rhamnosyltransferase 1 OS=Fragaria ananassa GN=GT4 PE=2 SV=1//2.35679e-34
MDP0000143956	16.0669	44.7065	-1.4764	0.0013713	0.009729	sp|P22989|LDHB_HORVU L-lactate dehydrogenase B (Fragment) OS=Hordeum vulgare PE=1 SV=1//2.46801e-55
MDP0000144016	68.7853	225.873	-1.7153	5.2399e-05	0.00055223	sp|Q66GQ2|Y5162_ARATH Uncharacterized protein At5g41620 OS=Arabidopsis thaliana GN=At5g41620 PE=2 SV=2//1.43382e-146
MDP0000144055	196.191	120.256	0.70616	0.0015867	0.011016	sp|F4K2F0|EML3_ARATH Protein EMSY-LIKE 3 OS=Arabidopsis thaliana GN=EML3 PE=1 SV=1//5.56209e-113
MDP0000144151	14.2417	129.205	-3.1815	1.6418e-14	7.418e-13	sp|Q38867|CP19C_ARATH Peptidyl-prolyl cis-trans isomerase CYP19-3 OS=Arabidopsis thaliana GN=CYP19-3 PE=2 SV=2//6.61938e-72
MDP0000144205	246.256	146.414	0.7501	0.00081261	0.0062185	sp|Q9ZVN4|Y1500_ARATH Probable tyrosine-protein phosphatase At1g05000 OS=Arabidopsis thaliana GN=At1g05000 PE=1 SV=1//6.3727e-67
MDP0000144208	14.5096	2.62925	2.4643	0.0046885	0.027454	-//-
MDP0000144271	0.763798	9.96161	-3.7051	0.0073677	0.040008	-//-
MDP0000144320	113.535	199.333	-0.81205	0.00026106	0.0022995	sp|Q42371|ERECT_ARATH LRR receptor-like serine/threonine-protein kinase ERECTA OS=Arabidopsis thaliana GN=ERECTA PE=1 SV=1//0
MDP0000144348	0.419987	13.5768	-5.0147	0.00021501	0.0019414	sp|Q9LU10|DEGP8_ARATH Protease Do-like 8, chloroplastic OS=Arabidopsis thaliana GN=DEGP8 PE=1 SV=1//0
MDP0000144366	76.0336	12.241	2.6349	4.8911e-11	1.4593e-09	-//-
MDP0000144543	176.331	275.994	-0.64635	0.0010421	0.0076888	sp|Q9QXN3|TRIP4_MOUSE Activating signal cointegrator 1 OS=Mus musculus GN=Trip4 PE=1 SV=2//6.28007e-31
MDP0000144583	1705.36	920.972	0.88884	1.078e-10	3.0848e-09	-//-
MDP0000144618	1072.67	721.657	0.57182	7.6356e-05	0.00077399	-//-
MDP0000144652	508.934	212.244	1.2618	6.0645e-10	1.5873e-08	sp|Q9NUJ3|T11L1_HUMAN T-complex protein 11-like protein 1 OS=Homo sapiens GN=TCP11L1 PE=1 SV=1//3.28834e-07
MDP0000144687	533.737	1175.49	-1.1391	9.4084e-15	4.3713e-13	sp|P11869|TPT_SPIOL Triose phosphate/phosphate translocator, chloroplastic OS=Spinacia oleracea PE=1 SV=1//3.07954e-174
MDP0000144712	44.1801	90.407	-1.033	0.00098732	0.0073415	-//-
MDP0000144714	94.5236	150.823	-0.67411	0.0057005	0.032309	sp|O04904|PYRC_ARATH Dihydroorotase, mitochondrial OS=Arabidopsis thaliana GN=PYR4 PE=2 SV=1//0
MDP0000144790	12993.4	3985.37	1.705	2.5557e-41	7.3176e-39	sp|Q38908|XTH30_ARATH Probable xyloglucan endotransglucosylase/hydrolase protein 30 OS=Arabidopsis thaliana GN=XTH30 PE=2 SV=2//2.9713e-26
MDP0000144791	35.6654	125.07	-1.8101	1.8003e-09	4.4359e-08	sp|Q42565|ASB1_ARATH Anthranilate synthase beta subunit 1, chloroplastic OS=Arabidopsis thaliana GN=ASB1 PE=1 SV=1//5.25532e-127
MDP0000144793	11.4708	36.2989	-1.662	0.0012458	0.0089524	sp|Q6JHU8|P3H1_CHICK Prolyl 3-hydroxylase 1 OS=Gallus gallus GN=LEPRE1 PE=1 SV=1//1.40948e-08
MDP0000144823	3.91499	49.9719	-3.674	2.1847e-10	6.0301e-09	sp|Q93VA3|CYC6_ARATH Cytochrome c6, chloroplastic OS=Arabidopsis thaliana GN=petJ PE=1 SV=1//9.83992e-43
MDP0000144836	12.6911	0	Inf	1.4783e-05	0.00017783	sp|Q40280|MAL12_MALDO Major allergen Mal d 1 OS=Malus domestica PE=1 SV=3//7.53345e-34
MDP0000144916	44.7952	354.803	-2.9856	2.2395e-38	5.1671e-36	sp|Q5H7P5|EBM_LILLO Mannosylglycoprotein endo-beta-mannosidase OS=Lilium longiflorum GN=EBM PE=1 SV=4//0
MDP0000144960	1333.14	2136.78	-0.68061	5.8188e-05	0.00060624	sp|Q05212|DR102_ARATH DNA-damage-repair/toleration protein DRT102 OS=Arabidopsis thaliana GN=DRT102 PE=1 SV=2//5.75346e-150
MDP0000144978	5.80962	1119.73	-7.5905	7.5673e-18	4.659e-16	sp|Q0WPX7|BAG2_ARATH BAG family molecular chaperone regulator 2 OS=Arabidopsis thaliana GN=BAG2 PE=1 SV=1//7.03657e-56
MDP0000144996	840.151	505.616	0.73261	9.6406e-07	1.4989e-05	sp|O48963|PHOT1_ARATH Phototropin-1 OS=Arabidopsis thaliana GN=PHOT1 PE=1 SV=1//0
MDP0000145007	40.7284	89.6805	-1.1388	0.00033321	0.0028505	-//-
MDP0000145009	533.009	815.347	-0.61325	4.1087e-05	0.00044515	sp|P42158|KC1D_ARATH Casein kinase I isoform delta-like OS=Arabidopsis thaliana GN=At4g26100 PE=2 SV=2//1.95403e-169
MDP0000145016	23.418	70.9835	-1.5999	1.9513e-05	0.00022838	sp|Q8VYR5|PP351_ARATH Pentatricopeptide repeat-containing protein At4g35850, mitochondrial OS=Arabidopsis thaliana GN=At4g35850 PE=2 SV=1//0
MDP0000145032	56.0415	24.482	1.1948	0.0021291	0.014138	sp|Q0JNR2|CYT12_ORYSJ Cysteine proteinase inhibitor 12 OS=Oryza sativa subsp. japonica GN=Os01g0270100 PE=2 SV=1//2.96914e-78
MDP0000145036	30.4148	87.2162	-1.5198	7.3975e-06	9.5519e-05	sp|Q8LK93|PP145_ARATH Pentatricopeptide repeat-containing protein At2g02980, chloroplastic OS=Arabidopsis thaliana GN=PCMP-H26 PE=2 SV=2//3.18706e-154
MDP0000145045	140.995	39.2791	1.8438	5.1494e-05	0.00054377	-//-
MDP0000145064	323.51	1147.11	-1.8261	5.3706e-30	7.712e-28	sp|P21357|AROF_SOLTU Phospho-2-dehydro-3-deoxyheptonate aldolase 1, chloroplastic OS=Solanum tuberosum GN=SHKA PE=1 SV=2//0
MDP0000145083	579.695	880.827	-0.60357	4.6096e-05	0.00049334	sp|Q8L4A7|PSA2B_ARATH Proteasome subunit alpha type-2-B OS=Arabidopsis thaliana GN=PAB2 PE=1 SV=1//1.00254e-22
MDP0000145094	0.796931	10.7883	-3.7589	0.0033459	0.020613	-//-
MDP0000145100	334.151	642.825	-0.94392	5.7095e-07	9.2904e-06	sp|B9SQR9|GATB_RICCO Glutamyl-tRNA(Gln) amidotransferase subunit B, chloroplastic/mitochondrial OS=Ricinus communis GN=GATB PE=3 SV=1//0
MDP0000145216	1567.97	1098.41	0.51348	0.00012918	0.0012357	sp|Q99JH1|RP25L_MOUSE Ribonuclease P protein subunit p25-like protein OS=Mus musculus GN=Rpp25l PE=2 SV=1//1.35089e-19
MDP0000145336	66.051	110.495	-0.74233	0.0060411	0.033884	sp|A4VCH4|CP062_DANRE UPF0505 protein C16orf62 homolog OS=Danio rerio GN=zgc:163107 PE=2 SV=1//2.41657e-41
MDP0000145349	80.5334	39.205	1.0386	0.0013579	0.0096547	sp|Q9SRM5|CPR49_ARATH GDSL esterase/lipase CPRD49 OS=Arabidopsis thaliana GN=CPRD49 PE=2 SV=1//5.11852e-64
MDP0000145423	62.9989	117.875	-0.90385	0.00090868	0.0068409	sp|Q94CJ5|RER4_ARATH Protein RETICULATA-RELATED 4 OS=Arabidopsis thaliana GN=RER4 PE=2 SV=1//3.17929e-158
MDP0000145486	251.985	169.229	0.57436	0.0036537	0.02225	-//-
MDP0000145506	4611.36	2406.72	0.93813	1.8403e-13	7.3628e-12	sp|Q9FWS4|RK31_ARATH 50S ribosomal protein L31, chloroplastic OS=Arabidopsis thaliana GN=RPL31 PE=2 SV=1//3.45294e-53
MDP0000145547	2.39079	30.5115	-3.6738	6.2005e-07	1.0048e-05	sp|Q9FJF4|MBD7_ARATH Methyl-CpG-binding domain-containing protein 7 OS=Arabidopsis thaliana GN=MBD7 PE=1 SV=1//5.56487e-25
MDP0000145663	3320.57	2173.87	0.61117	1.3949e-06	2.0922e-05	sp|Q9SEA0|CCS_CITSI Capsanthin/capsorubin synthase, chromoplast OS=Citrus sinensis GN=CCS PE=3 SV=1//0
MDP0000145669	214.206	464.056	-1.1153	3.3808e-08	6.832e-07	sp|P34893|CH10_ARATH 10 kDa chaperonin OS=Arabidopsis thaliana GN=CPN10 PE=3 SV=1//2.38455e-36
MDP0000145727	12.5917	0.277142	5.5057	8.4635e-05	0.00084867	-//-
MDP0000145760	176.353	290.454	-0.71984	0.00026526	0.0023309	sp|Q9ZP54|PARP1_ARATH Poly [ADP-ribose] polymerase 1 OS=Arabidopsis thaliana GN=PARP1 PE=1 SV=2//0
MDP0000145787	1390.41	1063.08	0.38726	0.0061201	0.034262	sp|Q9STN3|SPT51_ARATH Putative transcription elongation factor SPT5 homolog 1 OS=Arabidopsis thaliana GN=At4g08350 PE=1 SV=2//0
MDP0000145790	212.742	133.036	0.67728	0.0012482	0.0089673	sp|Q9C616|KAN2_ARATH Probable transcription factor KAN2 OS=Arabidopsis thaliana GN=KAN2 PE=2 SV=1//1.63672e-07
MDP0000145879	77.8548	201.646	-1.373	5.0604e-06	6.7676e-05	sp|P42753|CCD31_ARATH Cyclin-D3-1 OS=Arabidopsis thaliana GN=CYCD3-1 PE=1 SV=3//4.06664e-86
MDP0000145903	443.004	206.3	1.1026	8.3106e-10	2.1375e-08	sp|Q6A332|ALY3_ARATH Protein ALWAYS EARLY 3 OS=Arabidopsis thaliana GN=ALY3 PE=1 SV=1//0
MDP0000145911	647.655	201.249	1.6862	9.5843e-24	9.0926e-22	sp|Q8VZQ6|GCL2_ARATH LanC-like protein GCL2 OS=Arabidopsis thaliana GN=GCL2 PE=2 SV=1//0
MDP0000145996	168.154	63.1999	1.4118	7.6646e-09	1.7095e-07	-//-
MDP0000146055	26.2843	5.01607	2.3896	0.00022227	0.0019967	-//-
MDP0000146063	17.0825	2.08074	3.0373	0.00076395	0.0059061	sp|Q9FMU6|MPCP3_ARATH Mitochondrial phosphate carrier protein 3, mitochondrial OS=Arabidopsis thaliana GN=MPT3 PE=2 SV=1//5.9712e-168
MDP0000146076	51.7892	160.691	-1.6336	7.2546e-09	1.6257e-07	sp|Q8LCU7|MECR_ARATH Probable trans-2-enoyl-CoA reductase, mitochondrial OS=Arabidopsis thaliana GN=At3g45770 PE=2 SV=1//0
MDP0000146212	744.282	529.364	0.49159	0.0010437	0.007698	sp|O22797|GLTP1_ARATH Glycolipid transfer protein 1 OS=Arabidopsis thaliana GN=GLTP1 PE=2 SV=1//8.93152e-115
MDP0000146231	57.929	27.7657	1.061	0.0065061	0.036037	sp|Q03378|GLOB_ANTMA Floral homeotic protein GLOBOSA OS=Antirrhinum majus GN=GLO PE=1 SV=1//1.43997e-10
MDP0000146255	580.132	73.4174	2.9822	4.449e-54	2.1577e-51	sp|Q7XA39|RGA4_SOLBU Putative disease resistance protein RGA4 OS=Solanum bulbocastanum GN=RGA4 PE=2 SV=1//1.44179e-14
MDP0000146276	10.2276	91.8567	-3.1669	5.8079e-15	2.7633e-13	sp|O49621|MLO1_ARATH MLO-like protein 1 OS=Arabidopsis thaliana GN=MLO1 PE=1 SV=1//0
MDP0000146411	614.459	1087.93	-0.8242	1.3941e-08	2.9795e-07	sp|Q6Z1G7|ODPB1_ORYSJ Pyruvate dehydrogenase E1 component subunit beta-1, mitochondrial OS=Oryza sativa subsp. japonica GN=Os08g0536000 PE=2 SV=1//0
MDP0000146432	1034.29	644.482	0.68244	3.2631e-06	4.523e-05	sp|Q56ZZ7|PLST4_ARATH Plastidic glucose transporter 4 OS=Arabidopsis thaliana GN=At5g16150 PE=1 SV=2//0
MDP0000146434	1000.21	661.492	0.59651	4.4008e-05	0.00047323	sp|D8WUA4|SECA2_ARATH Protein translocase subunit SECA2, chloroplastic OS=Arabidopsis thaliana GN=SECA2 PE=2 SV=1//0
MDP0000146514	703.297	1095.38	-0.63922	7.6209e-06	9.8216e-05	sp|Q6TGY8|EMC2_DANRE ER membrane protein complex subunit 2 OS=Danio rerio GN=emc2 PE=2 SV=1//6.6254e-56
MDP0000146605	201.323	111.149	0.85702	0.00012579	0.0012059	sp|Q9FMV5|NFYC4_ARATH Nuclear transcription factor Y subunit C-4 OS=Arabidopsis thaliana GN=NFYC4 PE=2 SV=1//1.49553e-81
MDP0000146621	291.984	453.565	-0.63542	0.00017816	0.0016465	sp|P83291|NB5R2_ARATH NADH-cytochrome b5 reductase-like protein OS=Arabidopsis thaliana GN=CBR2 PE=1 SV=2//2.36768e-51
MDP0000146631	1360.49	961.328	0.50103	0.00038647	0.0032397	sp|Q28G05|SYF2_XENTR Pre-mRNA-splicing factor syf2 OS=Xenopus tropicalis GN=syf2 PE=2 SV=1//7.10703e-14
MDP0000146673	82.4403	14.0547	2.5523	5.632e-05	0.00058846	sp|Q93ZL5|CDF2_ARATH Cyclic dof factor 2 OS=Arabidopsis thaliana GN=CDF2 PE=1 SV=2//3.98674e-101
MDP0000146726	7578.26	2447.21	1.6307	9.6888e-38	2.162e-35	sp|F4JKH6|TSS_ARATH Protein TSS OS=Arabidopsis thaliana GN=TSS PE=1 SV=1//1.13455e-37
MDP0000146735	3391.43	2246.55	0.59418	1.024e-05	0.00012835	sp|Q53FA7|QORX_HUMAN Quinone oxidoreductase PIG3 OS=Homo sapiens GN=TP53I3 PE=1 SV=2//2.45958e-08
MDP0000146799	99.2898	49.8703	0.99347	0.00075175	0.005825	sp|Q9SS31|CML36_ARATH Probable calcium-binding protein CML36 OS=Arabidopsis thaliana GN=CML36 PE=2 SV=1//3.10754e-55
MDP0000146856	498.709	259.818	0.9407	2.5639e-08	5.2731e-07	sp|Q8GUH2|Y1015_ARATH Uncharacterized protein At1g01500 OS=Arabidopsis thaliana GN=At1g01500 PE=2 SV=1//2.89104e-55
MDP0000146874	713.048	482.917	0.56222	0.00023897	0.0021254	sp|Q55700|FTSH2_SYNY3 ATP-dependent zinc metalloprotease FtsH 2 OS=Synechocystis sp. (strain PCC 6803 / Kazusa) GN=ftsH2 PE=1 SV=1//2.5804e-82
MDP0000146893	85.011	139.294	-0.71241	0.003633	0.022149	sp|Q9SFX2|PUB43_ARATH U-box domain-containing protein 43 OS=Arabidopsis thaliana GN=PUB43 PE=2 SV=1//2.57844e-28
MDP0000146933	204.292	117.293	0.80051	0.00022901	0.0020479	sp|Q945M9|NFYA9_ARATH Nuclear transcription factor Y subunit A-9 OS=Arabidopsis thaliana GN=NFYA9 PE=2 SV=1//1.39507e-07
MDP0000146975	1926.03	2481.87	-0.3658	0.0042021	0.025016	sp|O23627|SYGM1_ARATH Glycine--tRNA ligase, mitochondrial 1 OS=Arabidopsis thaliana GN=At1g29880 PE=1 SV=1//0
MDP0000147087	1211.88	787.542	0.62182	9.7375e-06	0.00012296	sp|P35133|UBC10_ARATH Ubiquitin-conjugating enzyme E2 10 OS=Arabidopsis thaliana GN=UBC10 PE=1 SV=1//9.13914e-26
MDP0000147150	2322.12	1016.38	1.192	1.5272e-09	3.7944e-08	sp|Q9LD43|ACCA_ARATH Acetyl-coenzyme A carboxylase carboxyl transferase subunit alpha, chloroplastic OS=Arabidopsis thaliana GN=CAC3 PE=1 SV=1//0
MDP0000147232	4.33838	17.7719	-2.0344	0.0087527	0.04604	sp|Q9LT67|BH113_ARATH Transcription factor bHLH113 OS=Arabidopsis thaliana GN=BHLH113 PE=2 SV=1//2.14073e-39
MDP0000147255	317.608	635.124	-0.99979	2.3622e-07	4.137e-06	sp|O80739|POT12_ARATH Putative potassium transporter 12 OS=Arabidopsis thaliana GN=POT12 PE=1 SV=2//0
MDP0000147309	226.643	111.464	1.0238	1.5039e-06	2.2422e-05	sp|Q0JIC2|GAM1_ORYSJ Transcription factor GAMYB OS=Oryza sativa subsp. japonica GN=GAM1 PE=2 SV=1//1.57678e-122
MDP0000147335	181.083	97.6945	0.8903	0.00010804	0.0010531	sp|Q8LG88|TDT_ARATH Tonoplast dicarboxylate transporter OS=Arabidopsis thaliana GN=TDT PE=2 SV=2//4.54919e-48
MDP0000147478	217.413	382.275	-0.81417	5.1083e-06	6.8259e-05	sp|Q8RXW0|RBL14_ARATH Rhomboid-like protein 14, mitochondrial OS=Arabidopsis thaliana GN=RBL14 PE=2 SV=1//6.52116e-121
MDP0000147503	440.404	600.482	-0.44729	0.0037516	0.022716	sp|Q9SW96|SYNC1_ARATH Asparagine--tRNA ligase, cytoplasmic 1 OS=Arabidopsis thaliana GN=SYNC1 PE=1 SV=1//4.24348e-62
MDP0000147538	3725.14	2759.09	0.4331	0.00079985	0.0061416	sp|Q9LQI9|UBP1B_ARATH Oligouridylate-binding protein 1B OS=Arabidopsis thaliana GN=UBP1B PE=1 SV=1//0
MDP0000147542	1714.2	2733.77	-0.67336	3.9663e-07	6.6403e-06	sp|Q28EW0|TM87A_XENTR Transmembrane protein 87A OS=Xenopus tropicalis GN=tmem87a PE=2 SV=1//1.87636e-43
MDP0000147628	11780.5	4433.49	1.4099	4.9188e-23	4.4702e-21	sp|P17598|CATA1_GOSHI Catalase isozyme 1 OS=Gossypium hirsutum GN=CAT1 PE=2 SV=2//2.06196e-30
MDP0000147635	1214.62	1613.4	-0.4096	0.0025764	0.016588	sp|Q9FXI9|GUN2_ARATH Endoglucanase 2 OS=Arabidopsis thaliana GN=At1g19940 PE=2 SV=1//0
MDP0000147673	46.2427	13.3991	1.7871	0.00050155	0.004075	sp|Q8LJW3|ACR4_ARATH ACT domain-containing protein ACR4 OS=Arabidopsis thaliana GN=ACR4 PE=2 SV=1//0
MDP0000147678	693.412	951.692	-0.45678	0.0017428	0.011904	sp|P53809|PPCT_RAT Phosphatidylcholine transfer protein OS=Rattus norvegicus GN=Pctp PE=2 SV=2//7.65073e-11
MDP0000147698	70.2069	136.053	-0.95448	0.00024076	0.0021402	sp|Q9LW57|PAP6_ARATH Probable plastid-lipid-associated protein 6, chloroplastic OS=Arabidopsis thaliana GN=PAP6 PE=1 SV=1//1.4645e-76
MDP0000147731	11.3615	1.38571	3.0355	0.0054077	0.030908	sp|Q9SLN8|DBR_TOBAC 2-alkenal reductase (NADP(+)-dependent) OS=Nicotiana tabacum GN=DBR PE=1 SV=1//2.00878e-120
MDP0000147784	9.42383	68.8719	-2.8695	1.353e-10	3.8311e-09	sp|Q9SJG2|Y2296_ARATH Probable receptor-like protein kinase At2g42960 OS=Arabidopsis thaliana GN=At2g42960 PE=3 SV=1//0
MDP0000147848	916.505	688.42	0.41285	0.0049871	0.028942	sp|Q9LLC1|BCCP2_ARATH Biotin carboxyl carrier protein of acetyl-CoA carboxylase 2, chloroplastic OS=Arabidopsis thaliana GN=BCCP2 PE=2 SV=1//1.79714e-60
MDP0000147906	134.954	231.111	-0.77611	0.0076511	0.041254	sp|Q9LW26|Y3684_ARATH Acyltransferase-like protein At3g26840, chloroplastic OS=Arabidopsis thaliana GN=At3g26840 PE=2 SV=1//0
MDP0000147916	6880.69	4926.35	0.48203	0.00022561	0.0020214	sp|Q39218|SAT3_ARATH Serine acetyltransferase 3, mitochondrial OS=Arabidopsis thaliana GN=SAT3 PE=1 SV=3//3.25044e-146
MDP0000147925	1048.63	1465.05	-0.48245	0.00049683	0.0040427	sp|P0C896|PP209_ARATH Pentatricopeptide repeat-containing protein At3g02650, mitochondrial OS=Arabidopsis thaliana GN=At3g02650 PE=2 SV=1//4.80973e-174
MDP0000148002	32.445	65.5426	-1.0144	0.003983	0.023903	sp|Q9SYK1|PPR11_ARATH Pentatricopeptide repeat-containing protein At1g05600 OS=Arabidopsis thaliana GN=At1g05600 PE=2 SV=1//0
MDP0000148067	3636.1	2621.99	0.47173	0.00023429	0.0020905	sp|P73627|Y1770_SYNY3 Uncharacterized protein sll1770 OS=Synechocystis sp. (strain PCC 6803 / Kazusa) GN=sll1770 PE=3 SV=1//2.30001e-136
MDP0000148113	793.277	491.327	0.69114	2.9392e-06	4.1221e-05	sp|Q9LMX4|PPA1_ARATH Probable inactive purple acid phosphatase 1 OS=Arabidopsis thaliana GN=PAP1 PE=2 SV=1//0
MDP0000148121	0	27.6618	#NAME?	2.1933e-05	0.00025364	sp|Q9S7N7|PSAG_ARATH Photosystem I reaction center subunit V, chloroplastic OS=Arabidopsis thaliana GN=PSAG PE=2 SV=1//2.5286e-70
MDP0000148170	20.1411	83.4839	-2.0514	2.8467e-08	5.8196e-07	sp|Q9SIZ4|Y2027_ARATH Inactive receptor-like serine/threonine-protein kinase At2g40270 OS=Arabidopsis thaliana GN=At2g40270 PE=2 SV=2//1.70571e-132
MDP0000148249	938.161	1326.79	-0.50003	0.00029275	0.0025484	sp|Q8VYK6|RS43_ARATH 40S ribosomal protein S4-3 OS=Arabidopsis thaliana GN=RPS4D PE=2 SV=2//2.52114e-164
MDP0000148287	106.762	453.51	-2.0867	7.8201e-27	9.2922e-25	sp|Q0WRY5|CDL1_ARATH Serine/threonine-protein kinase CDL1 OS=Arabidopsis thaliana GN=CDL1 PE=1 SV=1//0
MDP0000148325	141.971	215.044	-0.59904	0.004357	0.025825	-//-
MDP0000148337	1102.95	1415.35	-0.35979	0.0077684	0.041769	sp|F4I171|MD15A_ARATH Mediator of RNA polymerase II transcription subunit 15a OS=Arabidopsis thaliana GN=MED15A PE=1 SV=1//3.50599e-33
MDP0000148340	205.33	613.794	-1.5798	2.3635e-06	3.3826e-05	sp|O23463|CMTA5_ARATH Calmodulin-binding transcription activator 5 OS=Arabidopsis thaliana GN=CMTA5 PE=2 SV=2//0
MDP0000148366	23.2325	60.4701	-1.3801	0.00036446	0.0030796	-//-
MDP0000148414	519.804	11727.1	-4.4957	1.4357e-83	2.0548e-80	sp|Q9LHF1|LRX4_ARATH Leucine-rich repeat extensin-like protein 4 OS=Arabidopsis thaliana GN=LRX4 PE=2 SV=1//0
MDP0000148532	314.253	492.667	-0.64869	0.00021619	0.0019505	sp|P55217|CGS1_ARATH Cystathionine gamma-synthase 1, chloroplastic OS=Arabidopsis thaliana GN=CGS1 PE=1 SV=3//1.94278e-15
MDP0000148545	59.4892	24.7114	1.2675	0.0010363	0.0076508	sp|Q8VZE4|PP299_ARATH Pentatricopeptide repeat-containing protein At4g01570 OS=Arabidopsis thaliana GN=At4g01570 PE=2 SV=1//3.84879e-131
MDP0000148548	0	6.70753	#NAME?	0.0084678	0.044787	sp|Q8LDR0|DOF54_ARATH Dof zinc finger protein DOF5.4 OS=Arabidopsis thaliana GN=DOF5.4 PE=2 SV=2//4.4517e-34
MDP0000148555	19.2512	4.90393	1.9729	0.0039421	0.023702	sp|Q94F39|AFP3_ARATH Ninja-family protein AFP3 OS=Arabidopsis thaliana GN=AFP3 PE=1 SV=1//1.97524e-18
MDP0000148586	197.888	112.921	0.80937	0.00027804	0.0024324	sp|Q8GS60|HCAR_ARATH 7-hydroxymethyl chlorophyll a reductase, chloroplastic OS=Arabidopsis thaliana GN=HCAR PE=1 SV=1//0
MDP0000148780	682.149	309.334	1.1409	9.3962e-13	3.4809e-11	sp|P33083|AX6B_SOYBN Auxin-induced protein 6B OS=Glycine max PE=2 SV=1//3.97711e-36
MDP0000148803	111.557	41.777	1.417	9.8948e-07	1.5369e-05	sp|Q9C942|CSE_ARATH Caffeoylshikimate esterase OS=Arabidopsis thaliana GN=CSE PE=1 SV=1//4.83614e-32
MDP0000148807	633.843	1247.03	-0.9763	9.3252e-12	3.0462e-10	sp|Q9C9Q8|PMTT_ARATH Probable pectin methyltransferase QUA2 OS=Arabidopsis thaliana GN=QUA2 PE=1 SV=2//0
MDP0000148808	172.04	61.05	1.4947	3.9708e-09	9.2742e-08	sp|Q46036|BLC_CITFR Outer membrane lipoprotein Blc OS=Citrobacter freundii PE=3 SV=1//1.22264e-26
MDP0000148820	699.609	508.107	0.46142	0.004446	0.026284	sp|Q9FIM2|FTSH9_ARATH ATP-dependent zinc metalloprotease FTSH 9, chloroplastic OS=Arabidopsis thaliana GN=FTSH9 PE=2 SV=1//0
MDP0000148860	9.14969	26.7114	-1.5457	0.0095347	0.049399	sp|Q9SIT7|PP151_ARATH Pentatricopeptide repeat-containing protein At2g13600 OS=Arabidopsis thaliana GN=PCMP-E76 PE=3 SV=1//4.8598e-22
MDP0000148873	558.967	222.397	1.3296	0.0072618	0.039559	sp|P24805|TSJT1_TOBAC Stem-specific protein TSJT1 OS=Nicotiana tabacum GN=TSJT1 PE=2 SV=1//1.10996e-23
MDP0000148886	67.2308	131.217	-0.96476	0.00036856	0.0031082	-//-
MDP0000148927	6.37205	37.9035	-2.5725	6.4751e-06	8.4457e-05	sp|Q1PET6|ICML2_ARATH Probable isoprenylcysteine alpha-carbonyl methylesterase ICMEL2 OS=Arabidopsis thaliana GN=ICMEL2 PE=2 SV=1//7.42391e-13
MDP0000148978	1559.63	2229.62	-0.51559	9.4373e-05	0.00093449	sp|Q07356|PDS_ARATH 15-cis-phytoene desaturase, chloroplastic/chromoplastic OS=Arabidopsis thaliana GN=PDS PE=1 SV=1//7.78385e-32
MDP0000148985	801.849	1036.12	-0.36978	0.0088682	0.046509	sp|Q71DJ5|LIP1_ARATH Triacylglycerol lipase 1 OS=Arabidopsis thaliana GN=LIP1 PE=1 SV=1//0
MDP0000149086	7.41679	29.1746	-1.9758	0.0042858	0.025453	sp|Q8GT75|NIP1_ARATH NEP1-interacting protein 1 OS=Arabidopsis thaliana GN=NIP1 PE=1 SV=2//1.8957e-95
MDP0000149123	120.036	30.7907	1.9629	0.0010863	0.0079619	sp|F4JSE7|EDR2_ARATH Protein ENHANCED DISEASE RESISTANCE 2 OS=Arabidopsis thaliana GN=EDR2 PE=2 SV=1//2.42688e-77
MDP0000149190	456.503	171.074	1.416	3.1861e-10	8.5946e-09	sp|B7LKV4|RIHA_ESCF3 Pyrimidine-specific ribonucleoside hydrolase RihA OS=Escherichia fergusonii (strain ATCC 35469 / DSM 13698 / CDC 0568-73) GN=rihA PE=3 SV=1//5.66882e-11
MDP0000149254	30.0245	75.1507	-1.3236	0.00016506	0.0015401	sp|Q9MAP8|B3GT6_ARATH Probable beta-1,3-galactosyltransferase 6 OS=Arabidopsis thaliana GN=B3GALT6 PE=2 SV=1//0
MDP0000149290	1433.42	1044.24	0.45701	0.00080878	0.0061942	sp|Q8RXD9|DPE2_ARATH 4-alpha-glucanotransferase DPE2 OS=Arabidopsis thaliana GN=DPE2 PE=1 SV=1//0
MDP0000149337	1280.31	981.796	0.383	0.0046344	0.027198	sp|Q7XSK0|BGL18_ORYSJ Beta-glucosidase 18 OS=Oryza sativa subsp. japonica GN=BGLU18 PE=3 SV=2//3.18921e-153
MDP0000149339	2360.51	1193.49	0.98391	2.3481e-13	9.2311e-12	sp|Q8RY95|SPL14_ARATH Squamosa promoter-binding-like protein 14 OS=Arabidopsis thaliana GN=SPL14 PE=2 SV=3//0
MDP0000149360	1159.6	782.854	0.56681	6.0732e-05	0.00063012	sp|Q8GZ79|TI201_ARATH Protein TIC 20-I, chloroplastic OS=Arabidopsis thaliana GN=TIC20-I PE=1 SV=1//1.19602e-126
MDP0000149387	1160.78	884.813	0.39164	0.0072855	0.039661	sp|Q9SHY8|SLU7A_ARATH Pre-mRNA-splicing factor SLU7-A OS=Arabidopsis thaliana GN=At1g65660 PE=1 SV=2//0
MDP0000149396	87.1989	45.0098	0.95407	0.0018997	0.012829	sp|Q9LJU7|PPA18_ARATH Purple acid phosphatase 18 OS=Arabidopsis thaliana GN=PAP18 PE=2 SV=1//3.69362e-114
MDP0000149412	29.6538	7.36818	2.0088	0.0005773	0.0046163	sp|O64495|SBT12_ARATH Subtilisin-like protease SBT1.2 OS=Arabidopsis thaliana GN=SBT1.2 PE=2 SV=1//3.20569e-50
MDP0000149427	2049.11	3495.09	-0.77033	2.1641e-09	5.2722e-08	sp|P93051|ERDL7_ARATH Sugar transporter ERD6-like 7 OS=Arabidopsis thaliana GN=At2g48020 PE=2 SV=2//3.4751e-138
MDP0000149453	741.386	1456.71	-0.97442	7.0131e-12	2.3036e-10	sp|Q93WK5|APRR7_ARATH Two-component response regulator-like APRR7 OS=Arabidopsis thaliana GN=APRR7 PE=1 SV=1//1.79555e-18
MDP0000149490	29.0356	83.9412	-1.5316	8.5629e-06	0.00010944	-//-
MDP0000149510	0.763798	12.0239	-3.9766	0.002853	0.018049	sp|Q9SKK8|ATL22_ARATH RING-H2 finger protein ATL22 OS=Arabidopsis thaliana GN=ATL22 PE=2 SV=2//3.54258e-40
MDP0000149513	174.408	107.44	0.69893	0.0023129	0.015129	sp|Q8S8S7|PUB34_ARATH U-box domain-containing protein 34 OS=Arabidopsis thaliana GN=PUB34 PE=3 SV=1//7.1902e-19
MDP0000149581	394.849	212.492	0.89389	8.3705e-07	1.32e-05	sp|Q9FI56|CLPC1_ARATH Chaperone protein ClpC1, chloroplastic OS=Arabidopsis thaliana GN=CLPC1 PE=1 SV=1//1.1973e-150
MDP0000149622	577.927	268.204	1.1076	2.3723e-11	7.3457e-10	sp|Q9S736|OBE1_ARATH Protein OBERON 1 OS=Arabidopsis thaliana GN=OBE1 PE=1 SV=1//3.59559e-09
MDP0000149687	0.796931	17.6749	-4.4711	3.9856e-05	0.00043319	sp|Q7ZVZ7|AB17C_DANRE Alpha/beta hydrolase domain-containing protein 17C OS=Danio rerio GN=abhd17c PE=2 SV=1//1.07084e-73
MDP0000149711	604.536	1107.25	-0.87308	2.3412e-06	3.3547e-05	sp|Q9LQI9|UBP1B_ARATH Oligouridylate-binding protein 1B OS=Arabidopsis thaliana GN=UBP1B PE=1 SV=1//0
MDP0000149809	96.1483	56.123	0.77667	0.0084303	0.044621	sp|Q2V9B0|MY1R1_SOLTU Transcription factor MYB1R1 OS=Solanum tuberosum PE=2 SV=1//3.02208e-55
MDP0000149816	131.84	309.797	-1.2325	2.8304e-09	6.7705e-08	sp|Q03441|RMD1_YEAST Sporulation protein RMD1 OS=Saccharomyces cerevisiae (strain ATCC 204508 / S288c) GN=RMD1 PE=1 SV=1//4.42132e-07
MDP0000149858	149.387	235.19	-0.65477	0.0013897	0.0098407	sp|A4VCH4|CP062_DANRE UPF0505 protein C16orf62 homolog OS=Danio rerio GN=zgc:163107 PE=2 SV=1//7.0309e-46
MDP0000149863	3078.93	2108.32	0.54633	2.8237e-05	0.00031872	sp|Q9LF97|Y3295_ARATH CBS domain-containing protein CBSCBSPB3 OS=Arabidopsis thaliana GN=CBSCBSPB3 PE=1 SV=1//0
MDP0000149867	277.066	463.337	-0.74183	2.4339e-05	0.00027849	sp|Q84W92|ANM13_ARATH Probable histone-arginine methyltransferase 1.3 OS=Arabidopsis thaliana GN=PRMT13 PE=2 SV=3//0
MDP0000149895	162.836	83.2338	0.96818	7.8568e-05	0.0007937	-//-
MDP0000149907	46.8057	6.67531	2.8098	1.0855e-07	2.0106e-06	sp|Q9FJ95|DHSO_ARATH Sorbitol dehydrogenase OS=Arabidopsis thaliana GN=SDH PE=1 SV=1//0
MDP0000149992	1.22683	33.9424	-4.7901	2.1385e-09	5.2178e-08	sp|Q9H091|ZMY15_HUMAN Zinc finger MYND domain-containing protein 15 OS=Homo sapiens GN=ZMYND15 PE=2 SV=2//5.4532e-23
MDP0000150022	44.5174	19.9833	1.1556	0.0082687	0.043917	-//-
MDP0000150068	1.18379	67.7333	-5.8384	3.0839e-06	4.3048e-05	sp|P13869|CB12_PETHY Chlorophyll a-b binding protein, chloroplastic OS=Petunia hybrida PE=2 SV=1//5.91989e-162
MDP0000150087	716.318	514.873	0.47638	0.0021557	0.014286	sp|Q9XI07|SWI3C_ARATH SWI/SNF complex subunit SWI3C OS=Arabidopsis thaliana GN=SWI3C PE=1 SV=1//0
MDP0000150108	23.0674	55.7405	-1.2729	0.0011854	0.0085845	sp|Q8W486|Y1491_ARATH Uncharacterized protein At1g04910 OS=Arabidopsis thaliana GN=At1g04910 PE=2 SV=1//5.19439e-45
MDP0000150126	111.854	190.766	-0.77019	0.00047459	0.0038858	sp|P43935|Y077_HAEIN Uncharacterized protein HI_0077 OS=Haemophilus influenzae (strain ATCC 51907 / DSM 11121 / KW20 / Rd) GN=HI_0077 PE=4 SV=1//8.02635e-23
MDP0000150144	992.897	1308.03	-0.39768	0.0041888	0.024949	sp|Q9SFU3|PPA15_ARATH Purple acid phosphatase 15 OS=Arabidopsis thaliana GN=PAP15 PE=1 SV=1//0
MDP0000150156	630.715	948.431	-0.58856	4.7643e-05	0.00050761	sp|Q6AWX0|XYLL2_ARATH D-xylose-proton symporter-like 2 OS=Arabidopsis thaliana GN=At5g17010 PE=1 SV=1//0
MDP0000150162	1843.56	2719.53	-0.56086	1.531e-05	0.0001833	sp|O65282|CH10C_ARATH 20 kDa chaperonin, chloroplastic OS=Arabidopsis thaliana GN=CPN21 PE=1 SV=2//2.14036e-115
MDP0000150257	843.939	315.172	1.421	0.00013695	0.0013019	sp|Q5S1U6|IFRD1_PIG Interferon-related developmental regulator 1 OS=Sus scrofa GN=IFRD1 PE=2 SV=1//6.02824e-31
MDP0000150382	36.5974	109.949	-1.587	1.5925e-05	0.00018984	sp|O22822|U74F2_ARATH UDP-glycosyltransferase 74F2 OS=Arabidopsis thaliana GN=UGT74F2 PE=1 SV=1//1.80818e-171
MDP0000150383	3.04528	20.0524	-2.7191	0.00084282	0.0064115	-//-
MDP0000150425	776.798	517.153	0.58695	0.00010515	0.0010285	sp|Q8RWW0|ALE2_ARATH Receptor-like serine/threonine-protein kinase ALE2 OS=Arabidopsis thaliana GN=ALE2 PE=1 SV=1//6.05831e-109
MDP0000150489	6.44482	55.0546	-3.0947	0.00087883	0.0066525	sp|Q00624|ASOL_BRANA L-ascorbate oxidase homolog OS=Brassica napus GN=Bp10 PE=2 SV=1//0
MDP0000150492	608.597	1570.79	-1.3679	1.5795e-21	1.3056e-19	sp|Q9C9X0|MP701_ARATH Microtubule-associated protein 70-1 OS=Arabidopsis thaliana GN=MAP70.1 PE=1 SV=1//0
MDP0000150528	524.66	316.335	0.72993	0.0049945	0.028978	sp|Q94B38|GPT2_ARATH Glucose-6-phosphate/phosphate translocator 2, chloroplastic OS=Arabidopsis thaliana GN=GPT2 PE=2 SV=2//5.46099e-175
MDP0000150587	5283.73	7364.21	-0.47897	0.0001208	0.0011642	sp|Q42560|ACO1_ARATH Aconitate hydratase 1 OS=Arabidopsis thaliana GN=ACO1 PE=1 SV=2//0
MDP0000150589	901.091	599.081	0.58892	4.8008e-05	0.00051104	sp|Q8GT75|NIP1_ARATH NEP1-interacting protein 1 OS=Arabidopsis thaliana GN=NIP1 PE=1 SV=2//1.53806e-131
MDP0000150637	0.386854	16.2639	-5.3937	0.00015755	0.0014764	sp|Q9S7N7|PSAG_ARATH Photosystem I reaction center subunit V, chloroplastic OS=Arabidopsis thaliana GN=PSAG PE=2 SV=1//2.5286e-70
MDP0000150692	28.8209	58.8073	-1.0289	0.008719	0.045903	sp|Q0WVV0|PPR31_ARATH Pentatricopeptide repeat-containing protein At1g10910, chloroplastic OS=Arabidopsis thaliana GN=At1g10910 PE=2 SV=1//0
MDP0000150710	92.719	198.944	-1.1014	1.4338e-06	2.1458e-05	sp|Q9SRS5|RAA5B_ARATH Ras-related protein RABA5b OS=Arabidopsis thaliana GN=RABA5B PE=2 SV=1//4.22934e-110
MDP0000150823	155.036	59.812	1.3741	0.005754	0.03257	sp|Q689G6|PRR95_ORYSJ Two-component response regulator-like PRR95 OS=Oryza sativa subsp. japonica GN=PRR95 PE=2 SV=1//2.26126e-94
MDP0000150841	1405.55	641.163	1.1324	8.2476e-16	4.2288e-14	sp|Q9SUL7|CIPK4_ARATH CBL-interacting serine/threonine-protein kinase 4 OS=Arabidopsis thaliana GN=CIPK4 PE=1 SV=1//1.57794e-59
MDP0000150871	1.57064	16.4842	-3.3917	0.00046921	0.0038477	sp|B7SY83|PS1_ARATH FHA domain-containing protein PS1 OS=Arabidopsis thaliana GN=PS1 PE=2 SV=1//7.17581e-45
MDP0000150877	1388.04	934.448	0.57087	2.7966e-05	0.00031588	sp|Q9C8P0|ODP25_ARATH Dihydrolipoyllysine-residue acetyltransferase component 5 of pyruvate dehydrogenase complex, chloroplastic OS=Arabidopsis thaliana GN=EMB3003 PE=2 SV=1//0
MDP0000150936	770.164	1334.02	-0.79254	1.6814e-08	3.5551e-07	sp|Q8H1F5|IDD7_ARATH Protein indeterminate-domain 7 OS=Arabidopsis thaliana GN=IDD7 PE=2 SV=1//3.12372e-96
MDP0000150969	268.239	170.27	0.6557	0.0011827	0.0085667	sp|Q8W4E7|S40A3_ARATH Solute carrier family 40 member 3, chloroplastic OS=Arabidopsis thaliana GN=IREG3 PE=1 SV=1//1.10523e-164
MDP0000150985	963.137	575.05	0.74405	4.7775e-07	7.8736e-06	sp|Q24JK4|XRCC1_ARATH DNA-repair protein XRCC1 OS=Arabidopsis thaliana GN=XRCC1 PE=1 SV=1//2.62964e-108
MDP0000150995	2256.32	973.852	1.2122	2.9929e-19	2.1043e-17	sp|Q9LIG6|NIFU4_ARATH NifU-like protein 4, mitochondrial OS=Arabidopsis thaliana GN=NIFU4 PE=2 SV=1//2.51672e-48
MDP0000150996	246.077	84.27	1.546	2.5318e-12	8.8287e-11	sp|P0CB22|ATX2_ARATH Histone-lysine N-methyltransferase ATX2 OS=Arabidopsis thaliana GN=ATX2 PE=2 SV=1//0
MDP0000151030	4566.62	25.0601	7.5096	4.8271e-188	7.6478e-184	sp|P29111|OLEO2_BRANA Major oleosin NAP-II (Fragment) OS=Brassica napus PE=1 SV=1//1.12187e-10
MDP0000151078	40.5464	132.562	-1.709	3.6578e-09	8.594e-08	-//-
MDP0000151095	4.98295	97.5775	-4.2915	1.429e-08	3.0512e-07	sp|P12360|CB11_SOLLC Chlorophyll a-b binding protein 6A, chloroplastic OS=Solanum lycopersicum GN=CAB6A PE=2 SV=1//2.92931e-138
MDP0000151096	510.466	707.282	-0.47047	0.0038091	0.023014	sp|Q8LF05|RBL19_ARATH Rhomboid-like protein 19 OS=Arabidopsis thaliana GN=RBL19 PE=2 SV=1//1.7128e-89
MDP0000151118	261.744	140.617	0.89638	1.2563e-05	0.00015373	sp|Q7XBW0|ITPK5_ORYSJ Inositol-tetrakisphosphate 1-kinase 5 OS=Oryza sativa subsp. japonica GN=ITPK5 PE=2 SV=1//7.43421e-121
MDP0000151128	163.049	27.8786	2.5481	2.3385e-19	1.6515e-17	sp|Q8GX93|CLCE_ARATH Chloride channel protein CLC-e OS=Arabidopsis thaliana GN=CLC-E PE=2 SV=2//1.58121e-47
MDP0000151190	452.437	622.549	-0.46047	0.0030834	0.019266	sp|Q9SAK5|APL_ARATH Myb family transcription factor APL OS=Arabidopsis thaliana GN=APL PE=2 SV=2//7.18923e-45
MDP0000151197	2842.13	1868.15	0.60536	2.6936e-06	3.8059e-05	sp|O65355|GGH2_ARATH Gamma-glutamyl hydrolase 2 OS=Arabidopsis thaliana GN=GGH2 PE=1 SV=2//2.99685e-163
MDP0000151202	197.059	351.331	-0.8342	6.6698e-06	8.6902e-05	-//-
MDP0000151252	1446.95	1100.73	0.39456	0.0044609	0.026352	sp|Q9SZ67|WRK19_ARATH Probable WRKY transcription factor 19 OS=Arabidopsis thaliana GN=WRKY19 PE=2 SV=1//1.09156e-47
MDP0000151294	57.8794	28.9376	1.0001	0.009511	0.049297	-//-
MDP0000151311	1172.34	835.807	0.48815	0.00049326	0.0040207	sp|Q9LT02|PDR2_ARATH Probable manganese-transporting ATPase PDR2 OS=Arabidopsis thaliana GN=PDR2 PE=1 SV=1//4.61635e-157
MDP0000151342	1730.06	1248.73	0.47036	0.00046176	0.0037932	sp|Q42564|APX3_ARATH L-ascorbate peroxidase 3, peroxisomal OS=Arabidopsis thaliana GN=APX3 PE=1 SV=1//5.48454e-154
MDP0000151411	329.432	698.753	-1.0848	1.135e-11	3.6749e-10	sp|P42744|ULA1_ARATH NEDD8-activating enzyme E1 regulatory subunit OS=Arabidopsis thaliana GN=AXR1 PE=1 SV=1//2.86301e-157
MDP0000151434	191.689	589.778	-1.6214	5.5754e-17	3.1398e-15	sp|Q3KTM0|FRO7_ARATH Ferric reduction oxidase 7, chloroplastic OS=Arabidopsis thaliana GN=FRO7 PE=2 SV=1//0
MDP0000151537	984.516	1483.21	-0.59123	0.00097057	0.0072431	sp|O80623|Y2393_ARATH Probable receptor-like protein kinase At2g39360 OS=Arabidopsis thaliana GN=At2g39360 PE=2 SV=1//0
MDP0000151539	68.7994	110.676	-0.68587	0.009097	0.047541	sp|Q91XU0|WRIP1_MOUSE ATPase WRNIP1 OS=Mus musculus GN=Wrnip1 PE=1 SV=2//7.91236e-133
MDP0000151618	24.1163	0	Inf	6.4485e-05	0.00066456	sp|Q9C554|EXPA1_ARATH Expansin-A1 OS=Arabidopsis thaliana GN=EXPA1 PE=2 SV=1//5.94564e-130
MDP0000151626	897.399	570.373	0.65384	1.1201e-05	0.00013865	sp|Q9C0C7|AMRA1_HUMAN Activating molecule in BECN1-regulated autophagy protein 1 OS=Homo sapiens GN=AMBRA1 PE=1 SV=2//1.52838e-27
MDP0000151693	344.432	520.194	-0.59483	0.00031211	0.0026918	sp|Q9SZ11|GPDL3_ARATH Glycerophosphodiester phosphodiesterase GDPDL3 OS=Arabidopsis thaliana GN=GDPDL3 PE=1 SV=3//3.15023e-93
MDP0000151721	271.256	513.113	-0.91962	6.5003e-08	1.2616e-06	sp|Q9FJW4|NDUS4_ARATH NADH dehydrogenase [ubiquinone] iron-sulfur protein 4, mitochondrial OS=Arabidopsis thaliana GN=FRO1 PE=2 SV=1//2.76332e-53
MDP0000151722	423.506	279.053	0.60184	0.0011079	0.008105	sp|B9FXV5|IF4G_ORYSJ Eukaryotic translation initiation factor 4G OS=Oryza sativa subsp. japonica GN=Os07g0555200 PE=2 SV=2//3.35084e-64
MDP0000151744	5.19817	96.2618	-4.2109	8.366e-21	6.5401e-19	sp|Q9SYX2|SPA1_ARATH Protein SUPPRESSOR OF PHYA-105 1 OS=Arabidopsis thaliana GN=SPA1 PE=1 SV=1//0
MDP0000151802	244.234	341.389	-0.48315	0.0088015	0.046246	-//-
MDP0000151845	54.8404	136.825	-1.319	1.2284e-06	1.863e-05	-//-
MDP0000151864	37.0514	6.05301	2.6138	3.7568e-06	5.1533e-05	sp|Q9FJZ9|PER72_ARATH Peroxidase 72 OS=Arabidopsis thaliana GN=PER72 PE=1 SV=1//1.81596e-168
MDP0000151892	148.556	248.579	-0.7427	0.00025102	0.0022231	sp|Q54SN4|RPAC1_DICDI DNA-directed RNA polymerases I and III subunit rpac1 OS=Dictyostelium discoideum GN=polr1c PE=3 SV=1//3.05961e-87
MDP0000151903	3447.12	2525.31	0.44893	0.00071575	0.0055761	sp|A6W7R2|DDL_KINRD D-alanine--D-alanine ligase OS=Kineococcus radiotolerans (strain ATCC BAA-149 / DSM 14245 / SRS30216) GN=ddl PE=3 SV=1//1.92607e-24
MDP0000151904	204.332	367.905	-0.84842	5.0911e-06	6.8049e-05	sp|P33629|TBA_PRUDU Tubulin alpha chain OS=Prunus dulcis GN=TUBA PE=2 SV=1//0
MDP0000151924	105.803	361.622	-1.7731	1.4169e-14	6.4446e-13	sp|P37273|PSY2_SOLLC Phytoene synthase 2, chloroplastic (Fragment) OS=Solanum lycopersicum GN=PSY2 PE=2 SV=1//1.2315e-152
MDP0000151935	729.681	997.322	-0.45079	0.0016764	0.011544	sp|P42158|KC1D_ARATH Casein kinase I isoform delta-like OS=Arabidopsis thaliana GN=At4g26100 PE=2 SV=2//3.023e-167
MDP0000151940	92.8995	267.309	-1.5248	8.5134e-07	1.34e-05	sp|Q54V77|PYRG_DICDI CTP synthase OS=Dictyostelium discoideum GN=ctps PE=3 SV=1//0
MDP0000151981	1.5276	29.5244	-4.2726	5.5952e-05	0.00058487	sp|Q9SCV4|BGAL8_ARATH Beta-galactosidase 8 OS=Arabidopsis thaliana GN=BGAL8 PE=2 SV=2//0
MDP0000152086	30.6161	59.8409	-0.96684	0.0091906	0.047924	-//-
MDP0000152101	723.068	272.679	1.4069	2.458e-18	1.5788e-16	sp|Q42954|KPYC_TOBAC Pyruvate kinase, cytosolic isozyme OS=Nicotiana tabacum PE=2 SV=1//2.24788e-29
MDP0000152184	1182.2	347.798	1.7652	3.067e-12	1.0594e-10	sp|Q9LK94|MDAR2_ARATH Probable monodehydroascorbate reductase, cytoplasmic isoform 2 OS=Arabidopsis thaliana GN=At3g27820 PE=2 SV=1//0
MDP0000152263	317.245	494.61	-0.64069	0.00012199	0.0011744	sp|Q6NLC1|AB2D_ARATH ABC transporter D family member 2, chloroplastic OS=Arabidopsis thaliana GN=ABCC2 PE=1 SV=1//0
MDP0000152278	6696.98	661.682	3.3393	1.8524e-132	5.8696e-129	sp|Q84LB2|AFS1_MALDO (E,E)-alpha-farnesene synthase OS=Malus domestica GN=AFS1 PE=1 SV=2//6.23393e-78
MDP0000152286	89.6867	46.9523	0.9337	0.0022893	0.015008	sp|Q3E9A0|ANTR6_ARATH Probable anion transporter 6, chloroplastic OS=Arabidopsis thaliana GN=ANTR6 PE=2 SV=1//0
MDP0000152308	883.763	1629.72	-0.88289	1.53e-10	4.298e-09	sp|P41128|RL131_BRANA 60S ribosomal protein L13-1 OS=Brassica napus PE=2 SV=1//4.8067e-107
MDP0000152368	247.602	113.875	1.1206	2.1106e-07	3.721e-06	sp|Q9FKK6|EXO5_ARATH Exonuclease V, chloroplastic OS=Arabidopsis thaliana GN=At5g60370 PE=2 SV=1//1.7653e-123
MDP0000152369	2419.16	564.793	2.0987	5.0087e-52	2.2459e-49	-//-
MDP0000152370	3992.08	1530.47	1.3832	5.6446e-26	6.4338e-24	sp|Q8GT20|BEBT_TOBAC Benzyl alcohol O-benzoyltransferase OS=Nicotiana tabacum GN=HSR201 PE=1 SV=1//1.20886e-99
MDP0000152386	19.126	160.76	-3.0713	2.1716e-22	1.8916e-20	sp|Q9LZD3|E70A1_ARATH Exocyst complex component EXO70A1 OS=Arabidopsis thaliana GN=EXO70A1 PE=1 SV=1//0
MDP0000152497	123.89	220.641	-0.83264	0.00011834	0.0011428	sp|P93338|GAPN_NICPL NADP-dependent glyceraldehyde-3-phosphate dehydrogenase OS=Nicotiana plumbaginifolia GN=GAPN PE=2 SV=1//0
MDP0000152506	56.6237	125.848	-1.1522	0.0009289	0.0069815	sp|Q40392|TMVRN_NICGU TMV resistance protein N OS=Nicotiana glutinosa GN=N PE=1 SV=1//5.40188e-63
MDP0000152515	56.3024	111.329	-0.98356	0.0058132	0.032858	sp|Q8LF21|DRP1C_ARATH Dynamin-related protein 1C OS=Arabidopsis thaliana GN=DRP1C PE=1 SV=2//0
MDP0000152551	1227.49	1680.26	-0.45297	0.0012063	0.0087093	sp|Q9M081|SC24B_ARATH Protein transport protein Sec24-like At4g32640 OS=Arabidopsis thaliana GN=At4g32640 PE=2 SV=3//8.01388e-37
MDP0000152564	17.8992	41.2328	-1.2039	0.0067184	0.037023	sp|Q9SYG1|HS174_ARATH 17.4 kDa class III heat shock protein OS=Arabidopsis thaliana GN=HSP17.4B PE=2 SV=1//2.25467e-38
MDP0000152574	215.775	390.933	-0.85739	3.3091e-06	4.5828e-05	sp|P93788|REMO_SOLTU Remorin OS=Solanum tuberosum PE=1 SV=1//4.0252e-50
MDP0000152585	12992.7	9098.99	0.51393	2.4654e-05	0.00028155	sp|Q9XFM6|MSBP1_ARATH Membrane steroid-binding protein 1 OS=Arabidopsis thaliana GN=MSBP1 PE=1 SV=2//4.52403e-89
MDP0000152670	1774.39	592.226	1.5831	6.909e-28	8.9479e-26	sp|Q9LDL7|PAT1_ARATH Scarecrow-like transcription factor PAT1 OS=Arabidopsis thaliana GN=PAT1 PE=2 SV=1//0
MDP0000152673	461.984	209.266	1.1425	8.0926e-11	2.3511e-09	sp|Q9ZT63|MTP1_ARATH Metal tolerance protein 1 OS=Arabidopsis thaliana GN=MTP1 PE=1 SV=2//5.51945e-86
MDP0000152703	499.519	288.626	0.79134	1.3433e-05	0.0001632	-//-
MDP0000152704	27.4324	55.4873	-1.0163	0.0082327	0.043774	sp|Q9CQ90|CI085_MOUSE Uncharacterized protein C9orf85 homolog OS=Mus musculus PE=2 SV=1//1.71193e-13
MDP0000152707	265.19	455.103	-0.77917	6.1349e-06	8.0484e-05	sp|F4I114|Y1960_ARATH Probable serine/threonine-protein kinase At1g09600 OS=Arabidopsis thaliana GN=At1g09600 PE=3 SV=1//0
MDP0000152819	1750.53	3179.21	-0.86088	1.0668e-06	1.6399e-05	sp|O80763|NRX1_ARATH Probable nucleoredoxin 1 OS=Arabidopsis thaliana GN=At1g60420 PE=1 SV=1//0
MDP0000152903	168.154	64.798	1.3758	6.3297e-06	8.2788e-05	-//-
MDP0000153000	1052.82	784.19	0.42498	0.0032619	0.020192	sp|Q9ASX9|BH144_ARATH Transcription factor bHLH144 OS=Arabidopsis thaliana GN=BHLH144 PE=1 SV=1//9.37288e-10
MDP0000153023	109.868	170.853	-0.63699	0.0059623	0.033541	sp|Q811B1|XYLT1_MOUSE Xylosyltransferase 1 OS=Mus musculus GN=Xylt1 PE=2 SV=1//1.75912e-06
MDP0000153031	27.5309	66.5184	-1.2727	0.00055549	0.0044591	sp|B1MTJ4|SETD3_CALMO Histone-lysine N-methyltransferase setd3 OS=Callicebus moloch GN=SETD3 PE=3 SV=2//3.82601e-19
MDP0000153037	119.48	45.0853	1.406	1.6606e-06	2.4512e-05	sp|Q8UI68|APAG_AGRFC Protein ApaG OS=Agrobacterium fabrum (strain C58 / ATCC 33970) GN=apaG PE=3 SV=2//1.20742e-30
MDP0000153050	1.18379	12.8564	-3.441	0.0021266	0.014125	sp|Q9SD39|PMTR_ARATH Probable methyltransferase PMT27 OS=Arabidopsis thaliana GN=At3g51070 PE=3 SV=1//0
MDP0000153053	36.5325	97.659	-1.4186	2.522e-05	0.00028739	-//-
MDP0000153183	240.129	415.705	-0.79175	6.0874e-06	7.9947e-05	sp|Q9ZU96|Y2168_ARATH Ankyrin repeat-containing protein At2g01680 OS=Arabidopsis thaliana GN=At2g01680 PE=2 SV=1//2.21991e-06
MDP0000153185	43.0561	137.243	-1.6724	3.3294e-09	7.8574e-08	sp|Q9LZN0|ROGF7_ARATH Rop guanine nucleotide exchange factor 7 OS=Arabidopsis thaliana GN=ROPGEF7 PE=1 SV=1//0
MDP0000153218	42.8644	17.8931	1.2604	0.0055132	0.031401	sp|Q9ZVJ5|SGGP_ARATH Haloacid dehalogenase-like hydrolase domain-containing protein Sgpp OS=Arabidopsis thaliana GN=SGPP PE=1 SV=2//1.01701e-48
MDP0000153224	2746.82	3793.01	-0.46558	0.008326	0.044157	sp|F4JLM5|SYIC_ARATH Isoleucine--tRNA ligase, cytoplasmic OS=Arabidopsis thaliana GN=At4g10320 PE=2 SV=1//0
MDP0000153306	728.804	516.819	0.49587	0.0012214	0.0088027	sp|Q15751|HERC1_HUMAN Probable E3 ubiquitin-protein ligase HERC1 OS=Homo sapiens GN=HERC1 PE=1 SV=2//1.80467e-19
MDP0000153362	345.634	516.08	-0.57835	0.00055467	0.004454	sp|Q6P819|RCD1_XENTR Cell differentiation protein RCD1 homolog OS=Xenopus tropicalis GN=rqcd1 PE=2 SV=1//2.01485e-92
MDP0000153378	43.9592	114.717	-1.3838	4.5415e-05	0.00048704	sp|Q9FIX2|AIG2L_ARATH AIG2-like protein OS=Arabidopsis thaliana GN=At5g39720 PE=1 SV=1//5.82342e-38
MDP0000153379	36325.9	11465.1	1.6637	7.2553e-41	1.9933e-38	sp|O23461|ARAK_ARATH L-arabinokinase OS=Arabidopsis thaliana GN=ARA1 PE=1 SV=1//0
MDP0000153414	14.0763	1.83364	2.9405	0.0015339	0.010706	-//-
MDP0000153445	16.0106	2.42952	2.7203	0.001968	0.013208	sp|Q40479|ERF2_TOBAC Ethylene-responsive transcription factor 2 OS=Nicotiana tabacum GN=ERF2 PE=2 SV=1//8.06575e-41
MDP0000153467	506.786	725.488	-0.51758	0.00090876	0.0068409	sp|Q9M1Y3|SKI35_ARATH Ankyrin repeat protein SKIP35 OS=Arabidopsis thaliana GN=SKIP35 PE=1 SV=1//7.61685e-124
MDP0000153499	602.539	274.721	1.1331	1.373e-11	4.3858e-10	sp|Q8N806|UBR7_HUMAN Putative E3 ubiquitin-protein ligase UBR7 OS=Homo sapiens GN=UBR7 PE=1 SV=2//2.38461e-67
MDP0000153523	32.1313	73.294	-1.1897	0.00071397	0.005564	sp|Q2S929|RS5_HAHCH 30S ribosomal protein S5 OS=Hahella chejuensis (strain KCTC 2396) GN=rpsE PE=3 SV=1//1.63994e-20
MDP0000153538	75.2288	165.258	-1.1354	0.0002543	0.0022471	sp|Q9ZTX8|ARFF_ARATH Auxin response factor 6 OS=Arabidopsis thaliana GN=ARF6 PE=1 SV=2//3.94458e-80
MDP0000153626	67.0161	114.291	-0.77013	0.004859	0.028278	-//-
MDP0000153650	17.4031	105.123	-2.5947	3.4079e-13	1.3148e-11	sp|P38557|TBG1_ARATH Tubulin gamma-1 chain OS=Arabidopsis thaliana GN=TUBG1 PE=1 SV=1//0
MDP0000153663	0	21.6436	#NAME?	6.2889e-08	1.221e-06	sp|Q9SQL2|CB24_PEA Chlorophyll a-b binding protein P4, chloroplastic OS=Pisum sativum GN=lhcA-P4 PE=1 SV=1//4.19348e-152
MDP0000153738	40.533	94.6578	-1.2236	0.001724	0.011804	sp|P56941|NPC1_PIG Niemann-Pick C1 protein OS=Sus scrofa GN=NPC1 PE=2 SV=1//1.1425e-133
MDP0000153762	4483.11	6555.89	-0.54829	1.2542e-05	0.00015354	sp|O50008|METE1_ARATH 5-methyltetrahydropteroyltriglutamate--homocysteine methyltransferase 1 OS=Arabidopsis thaliana GN=MS1 PE=1 SV=1//0
MDP0000153807	146.886	65.0057	1.1761	5.0005e-05	0.00052958	sp|Q55909|Y305_SYNY3 TVP38/TMEM64 family membrane protein slr0305 OS=Synechocystis sp. (strain PCC 6803 / Kazusa) GN=slr0305 PE=3 SV=1//1.3096e-20
MDP0000153978	44.6231	155.038	-1.7968	6.7766e-08	1.3098e-06	sp|O65373|BAG5_ARATH BAG family molecular chaperone regulator 5, mitochondrial OS=Arabidopsis thaliana GN=BAG5 PE=1 SV=1//4.89696e-20
MDP0000154096	1720.79	1063.37	0.69443	3.7865e-07	6.3753e-06	sp|Q9LMM2|FRO1_ARATH Probable ferric reduction oxidase 1 OS=Arabidopsis thaliana GN=FRO1 PE=2 SV=1//2.26074e-17
MDP0000154116	14.3445	100.035	-2.8019	3.7545e-08	7.5327e-07	sp|Q9FPT1|UBP12_ARATH Ubiquitin carboxyl-terminal hydrolase 12 OS=Arabidopsis thaliana GN=UBP12 PE=1 SV=2//1.86738e-33
MDP0000154138	163.477	78.8144	1.0526	0.0079466	0.042606	sp|Q8S9G8|SPL7_ARATH Squamosa promoter-binding-like protein 7 OS=Arabidopsis thaliana GN=SPL7 PE=1 SV=2//0
MDP0000154155	360.268	87.7643	2.0374	2.0761e-23	1.9235e-21	sp|Q9ZT63|MTP1_ARATH Metal tolerance protein 1 OS=Arabidopsis thaliana GN=MTP1 PE=1 SV=2//2.83e-169
MDP0000154199	981.414	723.165	0.44054	0.0021335	0.01416	sp|Q9FHK0|SKI31_ARATH F-box protein SKIP31 OS=Arabidopsis thaliana GN=SKIP31 PE=1 SV=1//5.11044e-108
MDP0000154203	112.581	60.0059	0.90778	0.0010515	0.0077458	-//-
MDP0000154204	87.985	27.4115	1.6825	0.00030229	0.0026214	sp|O48724|WEB1_ARATH Protein WEAK CHLOROPLAST MOVEMENT UNDER BLUE LIGHT 1 OS=Arabidopsis thaliana GN=WEB1 PE=1 SV=1//0
MDP0000154255	177.071	112.939	0.64879	0.0037768	0.02285	sp|Q8W1X2|PDXK_ARATH Pyridoxal kinase OS=Arabidopsis thaliana GN=PK PE=1 SV=2//1.86669e-24
MDP0000154346	220.458	395.888	-0.84459	2.5138e-06	3.573e-05	-//-
MDP0000154360	45.5786	277.423	-2.6057	3.695e-09	8.6728e-08	sp|Q949Q5|PSAO_ARATH Photosystem I subunit O OS=Arabidopsis thaliana GN=PSAO PE=1 SV=1//9.4919e-07
MDP0000154362	4551.11	2673.07	0.76772	1.0062e-09	2.5616e-08	sp|Q8GW61|STP14_ARATH Sugar transport protein 14 OS=Arabidopsis thaliana GN=STP14 PE=2 SV=2//0
MDP0000154424	872.655	519.013	0.74964	7.4613e-07	1.1881e-05	sp|O24308|TOP2_PEA DNA topoisomerase 2 OS=Pisum sativum GN=TOP2 PE=2 SV=1//3.6453e-27
MDP0000154436	112.268	43.517	1.3673	2.0064e-06	2.9092e-05	sp|O81208|HLIP_ARATH High-light-induced protein, chloroplastic OS=Arabidopsis thaliana GN=HLIP PE=1 SV=1//1.63984e-32
MDP0000154438	142.42	218.986	-0.62068	0.0042664	0.025357	sp|Q9M9F0|VQ9_ARATH VQ motif-containing protein 9 OS=Arabidopsis thaliana GN=VQ9 PE=1 SV=1//9.46235e-36
MDP0000154653	241.531	100.734	1.2617	7.8473e-09	1.7448e-07	sp|O94336|YHM3_SCHPO Uncharacterized FCP1 homology domain-containing protein C1271.03c OS=Schizosaccharomyces pombe (strain 972 / ATCC 24843) GN=SPBC1271.03c PE=3 SV=1//5.3317e-09
MDP0000154720	516.446	693.692	-0.42568	0.0044388	0.026254	sp|F1RAX8|COQ6_DANRE Ubiquinone biosynthesis monooxygenase COQ6, mitochondrial OS=Danio rerio GN=coq6 PE=2 SV=1//1.05412e-75
MDP0000154757	3732.06	2560.72	0.54342	1.9968e-05	0.00023319	sp|P42158|KC1D_ARATH Casein kinase I isoform delta-like OS=Arabidopsis thaliana GN=At4g26100 PE=2 SV=2//3.76969e-61
MDP0000154776	10.8653	57.283	-2.3984	2.8744e-07	4.9483e-06	sp|O48786|C734A_ARATH Cytochrome P450 734A1 OS=Arabidopsis thaliana GN=CYP734A1 PE=2 SV=1//0
MDP0000154889	60.8222	128.655	-1.0808	0.0012358	0.0088955	sp|F4I1S7|ELP2_ARATH Elongator complex protein 2 OS=Arabidopsis thaliana GN=ELP2 PE=1 SV=1//0
MDP0000154911	115.214	263.96	-1.196	1.3797e-08	2.9499e-07	sp|Q9MAS5|VA726_ARATH Putative vesicle-associated membrane protein 726 OS=Arabidopsis thaliana GN=VAMP726 PE=3 SV=2//2.32388e-131
MDP0000154986	70.7496	168.168	-1.2491	3.9883e-07	6.6747e-06	sp|Q9FRR1|PRA1E_ARATH PRA1 family protein E OS=Arabidopsis thaliana GN=PRA1E PE=1 SV=1//1.61754e-31
MDP0000155008	454.581	700.585	-0.62402	5.279e-05	0.00055561	sp|Q8L7Z0|CNG17_ARATH Probable cyclic nucleotide-gated ion channel 17 OS=Arabidopsis thaliana GN=CNGC17 PE=2 SV=1//2.28479e-143
MDP0000155073	298.943	490.9	-0.71556	0.00044644	0.0036858	sp|Q9FSG7|TP1A_MALDO Thaumatin-like protein 1a OS=Malus domestica GN=TL1 PE=1 SV=1//1.43218e-75
MDP0000155105	1864.73	2527.68	-0.43885	0.00074784	0.0057994	sp|Q39817|CALX_SOYBN Calnexin homolog OS=Glycine max PE=2 SV=1//0
MDP0000155133	304.472	501.736	-0.72062	1.2692e-05	0.00015524	sp|P56286|IF2A_SCHPO Eukaryotic translation initiation factor 2 subunit alpha OS=Schizosaccharomyces pombe (strain 972 / ATCC 24843) GN=tif211 PE=1 SV=1//8.4585e-98
MDP0000155154	570.673	410.552	0.4751	0.0028476	0.018022	sp|Q9SYH1|RSH3C_ARATH Probable GTP diphosphokinase RSH3, chloroplastic OS=Arabidopsis thaliana GN=RSH3 PE=2 SV=1//1.77945e-14
MDP0000155184	1266.06	944.894	0.42213	0.0028436	0.017999	sp|Q54G80|TF2AA_DICDI Transcription initiation factor IIA subunit 1 OS=Dictyostelium discoideum GN=gtf2a1 PE=3 SV=1//1.75885e-08
MDP0000155190	117.772	67.5785	0.80136	0.0029829	0.018722	sp|Q8GW64|PTHC_ARATH Peptidyl-tRNA hydrolase, chloroplastic OS=Arabidopsis thaliana GN=At1g18440 PE=2 SV=2//1.26466e-108
MDP0000155206	90.419	403.882	-2.1592	9.4514e-11	2.7309e-09	sp|Q9LN50|PMTS_ARATH Probable methyltransferase PMT28 OS=Arabidopsis thaliana GN=At1g19430 PE=2 SV=1//0
MDP0000155209	603.517	135.577	2.1543	4.2189e-33	7.3452e-31	sp|Q8GUH2|Y1015_ARATH Uncharacterized protein At1g01500 OS=Arabidopsis thaliana GN=At1g01500 PE=2 SV=1//2.46502e-35
MDP0000155224	171.727	77.1102	1.1551	3.0765e-06	4.2957e-05	-//-
MDP0000155233	105.301	223.536	-1.086	9.1234e-07	1.4243e-05	-//-
MDP0000155272	41.7332	6.74804	2.6287	1.0279e-06	1.5904e-05	sp|Q9LE81|IRE_ARATH Probable serine/threonine protein kinase IRE OS=Arabidopsis thaliana GN=IRE PE=2 SV=1//0
MDP0000155307	67.4653	0.277142	7.9274	1.0785e-24	1.1048e-22	-//-
MDP0000155341	4126.59	2114.13	0.96489	8.8787e-14	3.6696e-12	sp|Q9LUV4|FRL4A_ARATH FRIGIDA-like protein 4a OS=Arabidopsis thaliana GN=FRL4A PE=2 SV=1//0
MDP0000155376	179.931	359.747	-0.99954	0.0018437	0.012508	-//-
MDP0000155390	486.613	1127.44	-1.2122	2.5915e-16	1.3902e-14	sp|Q3E7D0|NAT12_ARATH Nucleobase-ascorbate transporter 12 OS=Arabidopsis thaliana GN=NAT12 PE=1 SV=3//0
MDP0000155392	376.932	522.145	-0.47015	0.0039719	0.023846	sp|O22165|RLP24_ARATH Probable ribosome biogenesis protein RLP24 OS=Arabidopsis thaliana GN=At2g44860 PE=2 SV=1//2.2197e-75
MDP0000155473	210.645	315.279	-0.58182	0.0065274	0.036134	sp|Q8LB02|SDHB2_ARATH Succinate dehydrogenase [ubiquinone] iron-sulfur subunit 2, mitochondrial OS=Arabidopsis thaliana GN=SDH2-2 PE=1 SV=2//1.98802e-78
MDP0000155579	366.182	147.845	1.3085	1.1492e-11	3.7131e-10	sp|Q94J16|HFA4B_ORYSJ Heat stress transcription factor A-4b OS=Oryza sativa subsp. japonica GN=HSFA4B PE=2 SV=1//2.99063e-91
MDP0000155592	221.995	130.935	0.76167	0.00064022	0.0050548	sp|Q9FVW4|RENT3_ARATH Regulator of nonsense transcripts UPF3 OS=Arabidopsis thaliana GN=UPF3 PE=1 SV=1//3.12187e-10
MDP0000155603	44.6564	183.343	-2.0376	8.9559e-15	4.1774e-13	sp|Q7TQP6|TNI3K_RAT Serine/threonine-protein kinase TNNI3K OS=Rattus norvegicus GN=Tnni3k PE=2 SV=3//1.16306e-13
MDP0000155673	176.186	313.757	-0.83255	1.1148e-05	0.00013806	-//-
MDP0000155685	32.8551	75.8443	-1.2069	0.0005643	0.0045238	sp|Q9SLA1|P2C22_ARATH Probable protein phosphatase 2C 22 OS=Arabidopsis thaliana GN=At2g25620 PE=2 SV=1//4.02226e-153
MDP0000155703	3857.76	2307.13	0.74166	1.0086e-08	2.1951e-07	sp|O23144|PPI1_ARATH Proton pump-interactor 1 OS=Arabidopsis thaliana GN=PPI1 PE=1 SV=2//5.5129e-24
MDP0000155744	1107.3	826.453	0.42205	0.0029892	0.018753	sp|Q9FN48|CAS_ARATH Calcium sensing receptor, chloroplastic OS=Arabidopsis thaliana GN=CAS PE=1 SV=1//1.01955e-85
MDP0000155746	2910.1	1250.35	1.2187	7.0294e-20	5.148e-18	sp|Q9C9C4|ENO1_ARATH Enolase 1, chloroplastic OS=Arabidopsis thaliana GN=ENO1 PE=1 SV=1//0
MDP0000155752	19.2977	4.51136	2.0968	0.0040315	0.024163	sp|Q54R62|UCKC_DICDI Uridine-cytidine kinase C OS=Dictyostelium discoideum GN=udkC PE=3 SV=1//6.51846e-08
MDP0000155797	431.694	287.424	0.58683	0.00094937	0.0071117	-//-
MDP0000155833	20.0813	0.838305	4.5822	2.286e-06	3.2885e-05	sp|Q9FJT2|FDL40_ARATH Putative F-box/FBD/LRR-repeat protein At5g56810 OS=Arabidopsis thaliana GN=At5g56810 PE=3 SV=1//3.19697e-10
MDP0000155887	359.972	687.842	-0.93419	4.4061e-09	1.0221e-07	sp|Q9M2F1|RS272_ARATH 40S ribosomal protein S27-2 OS=Arabidopsis thaliana GN=RPS27B PE=2 SV=2//4.17119e-43
MDP0000155945	866.773	535.779	0.69402	2.5e-06	3.5544e-05	sp|Q9LYW9|DNJ36_ARATH DnaJ protein P58IPK homolog OS=Arabidopsis thaliana GN=P58IPK PE=1 SV=1//0
MDP0000155972	121.74	243.379	-0.9994	1.9841e-06	2.8813e-05	-//-
MDP0000155974	17.7503	0.596981	4.894	4.548e-06	6.1516e-05	-//-
MDP0000156002	289.221	459.961	-0.66934	7.7905e-05	0.00078767	sp|O94903|PROSC_HUMAN Proline synthase co-transcribed bacterial homolog protein OS=Homo sapiens GN=PROSC PE=1 SV=1//1.26679e-63
MDP0000156058	24.6779	118.222	-2.2602	2.0988e-12	7.4389e-11	-//-
MDP0000156131	1367.85	1771.04	-0.37268	0.0051284	0.029603	sp|Q0GZS3|USP_CUCME UDP-sugar pyrophosphorylase OS=Cucumis melo GN=USP PE=1 SV=1//3.80968e-78
MDP0000156135	5211.57	4050.62	0.36358	0.0047511	0.027739	sp|Q9LV48|PERK1_ARATH Proline-rich receptor-like protein kinase PERK1 OS=Arabidopsis thaliana GN=PERK1 PE=2 SV=1//4.50035e-77
MDP0000156136	84.9714	136.583	-0.68473	0.0058811	0.033139	sp|O80662|TCHQD_ARATH Glutathione S-transferase TCHQD OS=Arabidopsis thaliana GN=TCHQD PE=2 SV=1//5.21867e-130
MDP0000156156	776.667	1339.88	-0.78674	8.6376e-08	1.6343e-06	sp|P72991|FTSH3_SYNY3 ATP-dependent zinc metalloprotease FtsH 3 OS=Synechocystis sp. (strain PCC 6803 / Kazusa) GN=ftsH3 PE=1 SV=1//1.25971e-53
MDP0000156219	28.1166	57.7384	-1.0381	0.0070974	0.038783	-//-
MDP0000156226	0.376944	26.6145	-6.1417	0.0046022	0.027042	sp|P17067|CAHC_PEA Carbonic anhydrase, chloroplastic OS=Pisum sativum PE=1 SV=1//1.48438e-124
MDP0000156337	277.581	191.784	0.53343	0.0068731	0.037736	sp|Q84T61|HSFA1_ORYSJ Heat stress transcription factor A-1 OS=Oryza sativa subsp. japonica GN=HSFA1 PE=2 SV=1//3.80922e-137
MDP0000156343	123.06	46.3437	1.4089	8.7273e-07	1.3695e-05	-//-
MDP0000156362	1007.7	486.893	1.0494	2.248e-12	7.9089e-11	sp|Q9C512|MNS1_ARATH Mannosyl-oligosaccharide 1,2-alpha-mannosidase MNS1 OS=Arabidopsis thaliana GN=MNS1 PE=1 SV=1//1.63009e-28
MDP0000156363	81.7107	171.056	-1.0659	1.1096e-05	0.00013752	sp|Q8H1G3|MTPC4_ARATH Metal tolerance protein C4 OS=Arabidopsis thaliana GN=MTPC4 PE=2 SV=1//0
MDP0000156365	3512.1	2656.59	0.40276	0.0015508	0.010808	sp|P60040|RL72_ARATH 60S ribosomal protein L7-2 OS=Arabidopsis thaliana GN=RPL7B PE=2 SV=1//2.46141e-140
MDP0000156376	282.903	91.2185	1.6329	1.0965e-14	5.0551e-13	sp|Q8RXE8|BASS3_ARATH Probable sodium/metabolite cotransporter BASS3, chloroplastic OS=Arabidopsis thaliana GN=BASS3 PE=2 SV=1//9.31556e-177
MDP0000156385	42.6287	84.4448	-0.98618	0.0024794	0.016058	sp|Q9FM04|GDL88_ARATH GDSL esterase/lipase At5g62930 OS=Arabidopsis thaliana GN=At5g62930 PE=2 SV=3//6.90936e-126
MDP0000156392	160.634	249.91	-0.63763	0.0014966	0.010487	sp|Q08448|YO059_YEAST Putative lipase YOR059C OS=Saccharomyces cerevisiae (strain ATCC 204508 / S288c) GN=YOR059C PE=1 SV=1//1.35891e-08
MDP0000156410	755.789	312.15	1.2757	1.6384e-15	8.1887e-14	sp|Q5RBA3|F214B_PONAB Protein FAM214B OS=Pongo abelii GN=FAM214B PE=2 SV=1//6.80516e-13
MDP0000156411	530.313	1470	-1.4709	1.0369e-09	2.637e-08	sp|Q9LW26|Y3684_ARATH Acyltransferase-like protein At3g26840, chloroplastic OS=Arabidopsis thaliana GN=At3g26840 PE=2 SV=1//0
MDP0000156412	130.272	253.331	-0.9595	4.6099e-06	6.2247e-05	sp|B9RH17|CSPLA_RICCO CASP-like protein 1F2 OS=Ricinus communis GN=RCOM_1446020 PE=2 SV=1//1.21807e-35
MDP0000156421	9.52323	30.2423	-1.667	0.0027734	0.017617	sp|Q4F883|SG101_ARATH Senescence-associated carboxylesterase 101 OS=Arabidopsis thaliana GN=SAG101 PE=1 SV=1//7.25641e-65
MDP0000156477	1719.31	885.038	0.95802	5.3674e-12	1.7978e-10	-//-
MDP0000156511	40.814	109.819	-1.428	2.8607e-06	4.0254e-05	sp|P42620|YQJG_ECOLI Glutathionyl-hydroquinone reductase YqjG OS=Escherichia coli (strain K12) GN=yqjG PE=1 SV=1//5.32299e-44
MDP0000156530	3.495	59.3394	-4.0856	2.2739e-13	8.98e-12	sp|P48620|FAD3C_SESIN Omega-3 fatty acid desaturase, chloroplastic OS=Sesamum indicum GN=FAD7 PE=2 SV=1//0
MDP0000156548	487.753	704.877	-0.53122	0.00054097	0.0043602	-//-
MDP0000156606	1328.45	5073.09	-1.9331	1.1129e-12	4.0816e-11	-//-
MDP0000156617	1728.69	1241.47	0.47762	0.00039287	0.003285	sp|Q6V9I6|HDT1_SOLCH Histone deacetylase HDT1 OS=Solanum chacoense GN=HDT1 PE=2 SV=1//1.37057e-17
MDP0000156679	608.071	421.291	0.52942	0.0010841	0.0079478	-//-
MDP0000156789	466.207	274.523	0.76404	9.4733e-06	0.00011994	-//-
MDP0000156817	133.467	215.903	-0.6939	0.0011647	0.0084515	sp|Q8GUH1|PUB33_ARATH U-box domain-containing protein 33 OS=Arabidopsis thaliana GN=PUB33 PE=2 SV=2//9.58965e-154
MDP0000156830	124.735	847.521	-2.7644	4.1191e-56	2.2248e-53	sp|Q66GR0|FLA17_ARATH Fasciclin-like arabinogalactan protein 17 OS=Arabidopsis thaliana GN=FLA17 PE=2 SV=1//0
MDP0000156841	1533.04	3446.14	-1.1686	5.0121e-09	1.1564e-07	sp|Q42942|UMPS_TOBAC Uridine 5&apos;-monophosphate synthase (Fragment) OS=Nicotiana tabacum GN=PYR5-6 PE=2 SV=1//3.5766e-136
MDP0000156866	4016.1	1919.21	1.0653	1.3082e-05	0.00015947	sp|A2XAZ3|ADHX_ORYSI Alcohol dehydrogenase class-3 OS=Oryza sativa subsp. indica GN=ADHIII PE=3 SV=1//5.34204e-20
MDP0000156898	28.0008	69.0282	-1.3017	0.00030431	0.0026365	sp|P28475|S6PD_MALDO NADP-dependent D-sorbitol-6-phosphate dehydrogenase OS=Malus domestica GN=S6PDH PE=2 SV=1//5.89663e-139
MDP0000156943	190.827	313.299	-0.71527	0.00012737	0.0012193	-//-
MDP0000157003	665.038	970.877	-0.54585	0.0044845	0.026458	sp|Q8GUQ5|BRI1_SOLLC Brassinosteroid LRR receptor kinase OS=Solanum lycopersicum GN=CURL3 PE=1 SV=1//0
MDP0000157048	498.529	948.116	-0.92739	4.6182e-10	1.2222e-08	sp|Q9C9P4|KASC2_ARATH 3-oxoacyl-[acyl-carrier-protein] synthase II, chloroplastic OS=Arabidopsis thaliana GN=KAS2 PE=1 SV=1//0
MDP0000157058	22.29	90.1531	-2.016	2.1775e-07	3.8276e-06	sp|Q66GP4|PP379_ARATH Pentatricopeptide repeat-containing protein At5g13770, chloroplastic OS=Arabidopsis thaliana GN=At5g13770 PE=2 SV=1//0
MDP0000157072	649.467	485.864	0.4187	0.0077753	0.041799	-//-
MDP0000157110	202.616	525.147	-1.374	5.8265e-15	2.7693e-13	sp|F4IIU4|AIR9_ARATH 187-kDa microtubule-associated protein AIR9 OS=Arabidopsis thaliana GN=AIR9 PE=1 SV=1//0
MDP0000157113	933.888	439.36	1.0878	4.9694e-13	1.8872e-11	sp|Q84MA5|CAAT1_ARATH Cationic amino acid transporter 1 OS=Arabidopsis thaliana GN=CAT1 PE=1 SV=1//0
MDP0000157174	723.846	357.682	1.017	9.5113e-11	2.7465e-09	sp|Q680K2|GPPL1_ARATH Haloacid dehalogenase-like hydrolase domain-containing protein At4g39970 OS=Arabidopsis thaliana GN=At4g39970 PE=2 SV=1//8.73532e-112
MDP0000157209	9179.6	7279.22	0.33465	0.0071761	0.039153	sp|Q9S9N9|CCR1_ARATH Cinnamoyl-CoA reductase 1 OS=Arabidopsis thaliana GN=CCR1 PE=1 SV=1//2.07856e-95
MDP0000157213	170.18	87.9431	0.95242	0.0033202	0.02047	sp|Q6UW68|TM205_HUMAN Transmembrane protein 205 OS=Homo sapiens GN=TMEM205 PE=1 SV=1//8.33574e-09
MDP0000157223	231.009	150.638	0.61686	0.0021215	0.014101	sp|B9DFS6|SNX2B_ARATH Sorting nexin 2B OS=Arabidopsis thaliana GN=SNX2B PE=1 SV=1//2.26848e-10
MDP0000157238	101.215	462.659	-2.1925	7.5558e-08	1.4475e-06	sp|Q93X17|SNAK2_SOLTU Snakin-2 OS=Solanum tuberosum GN=SN2 PE=1 SV=1//2.88689e-24
MDP0000157284	3725.8	1898.86	0.97241	6.4516e-14	2.7257e-12	sp|B9HBA8|ACCC1_POPTR Biotin carboxylase 1, chloroplastic OS=Populus trichocarpa GN=POPTRDRAFT_831870 PE=2 SV=1//0
MDP0000157382	84.2957	137.389	-0.70474	0.0062109	0.034701	sp|Q9LJE2|SYKM_ARATH Lysine--tRNA ligase, chloroplastic/mitochondrial OS=Arabidopsis thaliana GN=OVA5 PE=2 SV=1//0
MDP0000157399	218.885	146.025	0.58396	0.0061024	0.034183	sp|Q9SZG0|HHP4_ARATH Heptahelical transmembrane protein 4 OS=Arabidopsis thaliana GN=HHP4 PE=2 SV=1//0
MDP0000157401	11.8413	31.7043	-1.4209	0.0082096	0.043664	-//-
MDP0000157458	54.404	16.4484	1.7258	6.3735e-05	0.00065783	sp|Q9SZC9|HMA6_ARATH Copper-transporting ATPase PAA1, chloroplastic OS=Arabidopsis thaliana GN=PAA1 PE=2 SV=1//8.62642e-33
MDP0000157497	125.773	47.5909	1.4021	0.0005922	0.0047219	sp|Q8DI01|FABZ_THEEB 3-hydroxyacyl-[acyl-carrier-protein] dehydratase FabZ OS=Thermosynechococcus elongatus (strain BP-1) GN=fabZ PE=3 SV=1//5.81058e-48
MDP0000157499	1228.18	941.771	0.38308	0.0056069	0.031874	sp|Q94F09|PDI52_ARATH Protein disulfide-isomerase 5-2 OS=Arabidopsis thaliana GN=PDIL5-2 PE=1 SV=1//1.42984e-172
MDP0000157538	43.8069	147.32	-1.7497	1.6924e-05	0.00020029	sp|P24640|LIP3_MORS1 Lipase 3 OS=Moraxella sp. (strain TA144) GN=lip3 PE=1 SV=1//8.47221e-17
MDP0000157560	23.7618	2.30941	3.363	1.0402e-05	0.00013004	sp|Q8GX29|SKI25_ARATH F-box/kelch-repeat protein SKIP25 OS=Arabidopsis thaliana GN=SKIP25 PE=1 SV=1//9.60366e-101
MDP0000157627	245.565	151.081	0.70078	0.00056281	0.0045125	sp|Q64M78|OML4_ORYSJ Protein MEI2-like 4 OS=Oryza sativa subsp. japonica GN=ML4 PE=2 SV=1//0
MDP0000157647	0.839974	15.1799	-4.1757	0.00693	0.037991	sp|Q9S7V4|HA22A_ARATH HVA22-like protein a OS=Arabidopsis thaliana GN=HVA22A PE=2 SV=1//2.7654e-76
MDP0000157651	270.524	412.232	-0.6077	0.00051619	0.0041803	sp|Q7SCY7|SYM1_NEUCR Protein sym-1 OS=Neurospora crassa (strain ATCC 24698 / 74-OR23-1A / CBS 708.71 / DSM 1257 / FGSC 987) GN=sym-1 PE=3 SV=2//8.64737e-23
MDP0000157695	53.3482	374.461	-2.8113	3.4453e-05	0.000381	sp|Q9LFR1|PTR50_ARATH Protein NRT1/ PTR FAMILY 5.8 OS=Arabidopsis thaliana GN=NPF5.8 PE=2 SV=1//0
MDP0000157737	1046.39	1637.26	-0.64586	2.5312e-06	3.5955e-05	sp|Q10DV7|ACT1_ORYSJ Actin-1 OS=Oryza sativa subsp. japonica GN=ACT1 PE=2 SV=1//0
MDP0000157809	226.398	480.411	-1.0854	3.2917e-10	8.8643e-09	sp|Q8S307|BZR1_ARATH Protein BRASSINAZOLE-RESISTANT 1 OS=Arabidopsis thaliana GN=BZR1 PE=1 SV=1//4.259e-87
MDP0000157828	751.364	1024.78	-0.44773	0.0016463	0.011366	sp|Q41001|BCP_PEA Blue copper protein OS=Pisum sativum PE=2 SV=1//2.34568e-07
MDP0000157852	9610.65	5605.87	0.7777	3.7292e-10	9.9689e-09	sp|Q04960|DNJH_CUCSA DnaJ protein homolog OS=Cucumis sativus GN=DNAJ1 PE=2 SV=1//0
MDP0000157865	15.2898	59.2323	-1.9538	3.7819e-06	5.1833e-05	-//-
MDP0000157879	71.0968	38.4274	0.88765	0.0088591	0.046481	sp|O80871|P2C25_ARATH Probable protein phosphatase 2C 25 OS=Arabidopsis thaliana GN=At2g30020 PE=1 SV=1//5.09876e-133
MDP0000157990	1303.54	759.887	0.77858	4.009e-08	8.0129e-07	sp|F4JPR7|PUX8_ARATH Plant UBX domain-containing protein 8 OS=Arabidopsis thaliana GN=PUX8 PE=1 SV=1//2.08545e-125
MDP0000158008	106.794	172.44	-0.69126	0.0031664	0.019704	sp|Q9SSB8|CX5B2_ARATH Cytochrome c oxidase subunit 5b-2, mitochondrial OS=Arabidopsis thaliana GN=COX5B-2 PE=2 SV=1//2.8369e-36
MDP0000158010	588.995	878.099	-0.57613	8.6426e-05	0.0008639	sp|Q8RWY7|CYP95_ARATH Peptidyl-prolyl cis-trans isomerase CYP95 OS=Arabidopsis thaliana GN=CYP95 PE=1 SV=2//1.7642e-11
MDP0000158011	107.287	166.053	-0.63017	0.0068675	0.037709	sp|Q54JH6|CMT1_DICDI DNA (cytosine-5)-methyltransferase OS=Dictyostelium discoideum GN=dnmA PE=1 SV=1//1.36019e-44
MDP0000158037	2175.5	720.389	1.5945	6.6001e-31	1.0319e-28	sp|Q9ZUE0|PEK12_ARATH Proline-rich receptor-like protein kinase PERK12 OS=Arabidopsis thaliana GN=PERK12 PE=2 SV=2//1.03676e-97
MDP0000158045	22.0685	91.2189	-2.0473	6.2905e-09	1.4237e-07	sp|Q9ZPE7|EXO_ARATH Protein EXORDIUM OS=Arabidopsis thaliana GN=EXO PE=2 SV=1//2.1965e-141
MDP0000158046	34.255	305.428	-3.1564	1.6516e-25	1.8172e-23	sp|Q9ZPE7|EXO_ARATH Protein EXORDIUM OS=Arabidopsis thaliana GN=EXO PE=2 SV=1//9.85242e-74
MDP0000158085	257.392	139.374	0.88501	1.6062e-05	0.00019128	sp|Q9LPL4|SKP2A_ARATH F-box protein SKP2A OS=Arabidopsis thaliana GN=SKP2A PE=1 SV=1//1.89659e-60
MDP0000158129	1230.22	69.2301	4.1514	3.1719e-19	2.2236e-17	-//-
MDP0000158139	639.389	996.897	-0.64075	1.005e-05	0.00012637	sp|Q9SVE7|MATE3_ARATH MATE efflux family protein 3, chloroplastic OS=Arabidopsis thaliana GN=DTX45 PE=2 SV=2//1.36469e-46
MDP0000158194	6.57341	25.0246	-1.9286	0.0029174	0.018376	sp|Q7XT99|AKR2_ORYSJ Probable aldo-keto reductase 2 OS=Oryza sativa subsp. japonica GN=Os04g0338000 PE=2 SV=2//1.03644e-145
MDP0000158230	95.9072	158.546	-0.72519	0.0022645	0.014867	-//-
MDP0000158245	215.666	326.542	-0.59846	0.0012229	0.0088108	sp|F4I907|GLYR2_ARATH Glyoxylate/succinic semialdehyde reductase 2, chloroplastic OS=Arabidopsis thaliana GN=GLYR2 PE=1 SV=1//2.84503e-42
MDP0000158250	218.705	146.428	0.57879	0.0046939	0.027472	sp|Q9LEV0|PPP7I_ARATH Serine/threonine-protein phosphatase 7 inactive homolog OS=Arabidopsis thaliana GN=At5g10900 PE=3 SV=1//2.78177e-120
MDP0000158257	436.628	299.246	0.54507	0.0014887	0.010441	sp|Q9XGN1|TTG1_ARATH Protein TRANSPARENT TESTA GLABRA 1 OS=Arabidopsis thaliana GN=TTG1 PE=1 SV=1//0
MDP0000158285	419.805	284.478	0.5614	0.0011173	0.0081702	sp|Q9S9N4|MRS21_ARATH Magnesium transporter MRS2-1 OS=Arabidopsis thaliana GN=MRS2-1 PE=2 SV=1//0
MDP0000158373	1168.95	831.292	0.49179	0.0005193	0.0042027	sp|Q9LT17|BBR_ARATH E3 ubiquitin ligase BIG BROTHER-related OS=Arabidopsis thaliana GN=BBR PE=2 SV=1//8.36424e-69
MDP0000158437	133.581	357.547	-1.4204	2.8885e-07	4.9706e-06	sp|Q6UW63|KDEL1_HUMAN KDEL motif-containing protein 1 OS=Homo sapiens GN=KDELC1 PE=1 SV=1//1.69143e-15
MDP0000158451	959.77	714.352	0.42605	0.0033874	0.020831	sp|P55080|MFAP1_CHICK Microfibrillar-associated protein 1 OS=Gallus gallus GN=MFAP1 PE=2 SV=1//1.08301e-43
MDP0000158457	1102.9	730.694	0.59396	4.2e-05	0.00045369	sp|Q9H7Z3|NRDE2_HUMAN Protein NRDE2 homolog OS=Homo sapiens GN=NRDE2 PE=1 SV=3//3.55585e-29
MDP0000158468	173.069	272.607	-0.65548	0.00084676	0.0064365	sp|Q9C8E7|GLR33_ARATH Glutamate receptor 3.3 OS=Arabidopsis thaliana GN=GLR3.3 PE=2 SV=1//0
MDP0000158475	93.8628	338.193	-1.8492	3.889e-06	5.3177e-05	sp|Q8RWW0|ALE2_ARATH Receptor-like serine/threonine-protein kinase ALE2 OS=Arabidopsis thaliana GN=ALE2 PE=1 SV=1//0
MDP0000158544	135.159	670.191	-2.3099	2.7906e-05	0.00031535	sp|P35694|XTH2_SOYBN Xyloglucan endotransglucosylase/hydrolase 2 OS=Glycine max PE=2 SV=1//1.3039e-163
MDP0000158598	164.417	109.528	0.58605	0.0091387	0.047723	sp|Q9LJG8|ASIL2_ARATH Trihelix transcription factor ASIL2 OS=Arabidopsis thaliana GN=ASIL2 PE=2 SV=1//1.26862e-08
MDP0000158665	24.6219	4.21106	2.5477	0.0036597	0.022272	-//-
MDP0000158751	21.179	4.14883	2.3519	0.0011182	0.0081749	-//-
MDP0000158809	716.027	477.842	0.58348	0.00011306	0.0010972	-//-
MDP0000158821	167.976	315.417	-0.90901	3.0094e-06	4.2095e-05	sp|Q9SLN8|DBR_TOBAC 2-alkenal reductase (NADP(+)-dependent) OS=Nicotiana tabacum GN=DBR PE=1 SV=1//5.69486e-94
MDP0000158877	1522.62	941.913	0.69289	4.1873e-07	6.9686e-06	sp|Q8LDD3|CUT1D_ARATH Protein CURVATURE THYLAKOID 1D, chloroplastic OS=Arabidopsis thaliana GN=CURT1D PE=1 SV=1//1.80926e-18
MDP0000158878	86.6768	203.14	-1.2288	9.7796e-08	1.83e-06	sp|Q5BPL5|EI24_ARATH Protein EI24 homolog OS=Arabidopsis thaliana GN=At4g06676 PE=2 SV=1//9.2263e-20
MDP0000158895	84.7857	272.453	-1.6841	7.8358e-11	2.2797e-09	sp|Q75LR7|SAPK1_ORYSJ Serine/threonine-protein kinase SAPK1 OS=Oryza sativa subsp. japonica GN=SAPK1 PE=1 SV=1//8.48375e-26
MDP0000158959	25.6697	63.3693	-1.3037	0.00068067	0.0053389	sp|P34091|RL6_MESCR 60S ribosomal protein L6 OS=Mesembryanthemum crystallinum GN=RPL6 PE=2 SV=1//1.75815e-66
MDP0000159000	20.5086	73.1829	-1.8353	4.1491e-06	5.6571e-05	sp|Q07512|FLS_PETHY Flavonol synthase/flavanone 3-hydroxylase OS=Petunia hybrida GN=FL PE=2 SV=1//8.59824e-36
MDP0000159044	1.5276	13.1842	-3.1095	0.0039133	0.023568	sp|Q8GYB8|OPR2_ARATH 12-oxophytodienoate reductase 2 OS=Arabidopsis thaliana GN=OPR2 PE=1 SV=2//0
MDP0000159058	269.102	464.996	-0.78906	3.3415e-06	4.6249e-05	sp|Q8RWW0|ALE2_ARATH Receptor-like serine/threonine-protein kinase ALE2 OS=Arabidopsis thaliana GN=ALE2 PE=1 SV=1//0
MDP0000159070	113.927	28.3095	2.0088	1.3567e-10	3.8383e-09	sp|Q7Y1X1|EST_HEVBR Esterase OS=Hevea brasiliensis PE=1 SV=1//9.28844e-47
MDP0000159089	32.8679	7.12795	2.2051	5.5663e-05	0.00058223	sp|P49352|FPPS2_LUPAL Farnesyl pyrophosphate synthase 2 OS=Lupinus albus GN=FPS2 PE=2 SV=1//9.45455e-10
MDP0000159182	85.1879	172.399	-1.017	3.5069e-05	0.000387	sp|Q9SXP7|LIPB_ARATH Octanoyltransferase OS=Arabidopsis thaliana GN=LIP2 PE=2 SV=1//2.4085e-130
MDP0000159240	9.94662	1.27935	2.9588	0.0084493	0.044701	sp|P48978|PGLR_MALDO Polygalacturonase OS=Malus domestica PE=2 SV=1//0
MDP0000159271	69.5777	143.328	-1.0426	7.4185e-05	0.00075536	sp|Q9FI14|TAO1_ARATH Disease resistance protein TAO1 OS=Arabidopsis thaliana GN=TAO1 PE=3 SV=1//8.71485e-58
MDP0000159376	5.05913	96.5522	-4.2543	8.8773e-13	3.2964e-11	-//-
MDP0000159434	691.098	420.596	0.71645	5.6969e-06	7.5298e-05	sp|Q8GUN5|PHL1_ARATH Protein PHR1-LIKE 1 OS=Arabidopsis thaliana GN=PHL1 PE=1 SV=1//2.35035e-13
MDP0000159446	262.663	123.943	1.0835	1.329e-07	2.4296e-06	-//-
MDP0000159492	4.11378	33.6802	-3.0334	1.9351e-06	2.8161e-05	sp|Q9FGJ4|ACPM3_ARATH Acyl carrier protein 3, mitochondrial OS=Arabidopsis thaliana GN=MTACP2 PE=2 SV=1//2.62274e-29
MDP0000159548	194.262	331.706	-0.7719	0.0028064	0.017795	sp|P93654|SYP22_ARATH Syntaxin-22 OS=Arabidopsis thaliana GN=SYP22 PE=1 SV=1//2.59125e-72
MDP0000159551	115.252	69.6546	0.7265	0.0057858	0.032719	sp|Q9SKX1|IBH1_ARATH Transcription factor IBH1 OS=Arabidopsis thaliana GN=IBH1 PE=1 SV=1//9.52482e-12
MDP0000159558	928.458	690.087	0.42806	0.0039035	0.023518	-//-
MDP0000159581	982.525	1284.87	-0.38706	0.0044057	0.026081	sp|Q6S001|KIF11_DICDI Kinesin-related protein 11 OS=Dictyostelium discoideum GN=kif11 PE=3 SV=1//4.63804e-86
MDP0000159598	547.641	785.108	-0.51966	0.0005009	0.0040711	sp|Q9LXJ0|FTZ22_ARATH Cell division protein FtsZ homolog 2-2, chloroplastic OS=Arabidopsis thaliana GN=FTSZ2-2 PE=1 SV=1//0
MDP0000159668	1196.19	165.949	2.8496	2.0621e-26	2.3963e-24	sp|Q9SZN7|HIP26_ARATH Heavy metal-associated isoprenylated plant protein 26 OS=Arabidopsis thaliana GN=HIPP26 PE=1 SV=1//1.37429e-87
MDP0000159716	10.5382	1.39947	2.9127	0.0089433	0.046825	-//-
MDP0000159795	1959.4	1453.93	0.43045	0.00084786	0.0064417	sp|Q9M1S8|GCP2_ARATH Probable glutamate carboxypeptidase 2 OS=Arabidopsis thaliana GN=AMP1 PE=1 SV=3//1.10839e-106
MDP0000159863	98.24	42.6682	1.2032	6.2781e-05	0.00064855	sp|Q8BM47|PKHM3_MOUSE Pleckstrin homology domain-containing family M member 3 OS=Mus musculus GN=Plekhm3 PE=1 SV=1//1.94706e-29
MDP0000159869	483.834	685.69	-0.50305	0.00098278	0.0073181	-//-
MDP0000159872	1612.3	1067.75	0.59455	1.4238e-05	0.00017194	sp|Q9SN86|MDHP_ARATH Malate dehydrogenase, chloroplastic OS=Arabidopsis thaliana GN=At3g47520 PE=1 SV=1//0
MDP0000159873	29.9092	765.526	-4.6778	1.8665e-76	2.0631e-73	sp|Q9ZS34|CHLP_TOBAC Geranylgeranyl diphosphate reductase, chloroplastic OS=Nicotiana tabacum GN=CHLP PE=2 SV=1//0
MDP0000160020	79.4748	148.71	-0.90393	0.00030448	0.0026372	sp|Q8LF20|CAP2_ARATH Putative clathrin assembly protein At2g25430 OS=Arabidopsis thaliana GN=At2g25430 PE=1 SV=2//4.71966e-180
MDP0000160044	89.7916	162.471	-0.85553	0.00036675	0.0030957	-//-
MDP0000160077	45.4472	93.9342	-1.0475	0.00052141	0.0042148	-//-
MDP0000160247	274.82	177.02	0.63457	0.001369	0.0097161	sp|F4JHH5|SC15B_ARATH Exocyst complex component SEC15B OS=Arabidopsis thaliana GN=SEC15B PE=1 SV=1//0
MDP0000160256	1.98072	23.2598	-3.5537	0.00036817	0.003106	sp|Q9C7T4|BH096_ARATH Transcription factor bHLH96 OS=Arabidopsis thaliana GN=BHLH96 PE=2 SV=1//5.06244e-79
MDP0000160372	970.105	2613.2	-1.4296	2.2627e-05	0.00026035	sp|Q9FYF7|Y1736_ARATH REF/SRPP-like protein At1g67360 OS=Arabidopsis thaliana GN=At1g67360 PE=2 SV=1//9.87914e-67
MDP0000160384	2760.15	2154.13	0.35764	0.0062541	0.03491	sp|Q9LV10|PTR53_ARATH Protein NRT1/ PTR FAMILY 2.11 OS=Arabidopsis thaliana GN=NPF2.11 PE=1 SV=1//1.58257e-122
MDP0000160435	9.41392	93.7261	-3.3156	0.00019367	0.0017702	sp|P80470|PSBY_SPIOL Photosystem II core complex proteins psbY, chloroplastic OS=Spinacia oleracea GN=PSBY PE=1 SV=2//6.31954e-27
MDP0000160437	2591.21	1864.03	0.4752	0.00030886	0.0026686	sp|Q5PQN1|HERC4_RAT Probable E3 ubiquitin-protein ligase HERC4 OS=Rattus norvegicus GN=Herc4 PE=2 SV=1//2.04502e-07
MDP0000160444	221.723	415.868	-0.90736	5.155e-07	8.4547e-06	sp|Q50EK3|C04C1_PINTA Cytochrome P450 704C1 OS=Pinus taeda GN=CYP704C1 PE=2 SV=1//3.68494e-17
MDP0000160567	1675.4	2148.24	-0.35865	0.0080335	0.042951	sp|O58403|RACD_PYRHO Aspartate racemase OS=Pyrococcus horikoshii (strain ATCC 700860 / DSM 12428 / JCM 9974 / NBRC 100139 / OT-3) GN=PH0670 PE=1 SV=1//7.62204e-13
MDP0000160578	24.4231	53.5382	-1.1323	0.0044397	0.026256	sp|P13708|SUSY_SOYBN Sucrose synthase OS=Glycine max GN=SS PE=1 SV=2//0
MDP0000160609	38.0995	129.579	-1.766	2.3972e-09	5.7984e-08	-//-
MDP0000160640	27.1871	117.448	-2.111	6.2817e-11	1.8556e-09	sp|Q93VG8|PPDEX_ARATH DeSI-like protein At4g17486 OS=Arabidopsis thaliana GN=At4g17486 PE=2 SV=1//1.66822e-72
MDP0000160720	1823.63	2688.69	-0.56009	1.7421e-05	0.00020593	sp|Q67UF5|PDI23_ORYSJ Protein disulfide isomerase-like 2-3 OS=Oryza sativa subsp. japonica GN=PDIL2-3 PE=2 SV=1//0
MDP0000160965	61.3377	21.8929	1.4863	0.00012465	0.0011964	sp|Q9FMW4|GEML8_ARATH Putative GEM-like protein 8 OS=Arabidopsis thaliana GN=At5g23370 PE=3 SV=1//1.37634e-23
MDP0000160972	37.0881	98.4152	-1.4079	0.000144	0.0013602	sp|Q9SLA8|FABI_ARATH Enoyl-[acyl-carrier-protein] reductase [NADH], chloroplastic OS=Arabidopsis thaliana GN=MOD1 PE=1 SV=1//0
MDP0000161000	299.116	118.192	1.3396	5.8959e-06	7.7691e-05	sp|Q5E9Y6|PRUNE_BOVIN Protein prune homolog OS=Bos taurus GN=PRUNE PE=2 SV=1//1.06731e-27
MDP0000161056	1262.68	984.344	0.35925	0.0090947	0.047533	sp|Q8VWN6|RFS_PEA Galactinol--sucrose galactosyltransferase OS=Pisum sativum GN=RFS PE=1 SV=1//0
MDP0000161125	117.47	426.664	-1.8608	5.5871e-22	4.742e-20	sp|Q9LYT3|TT12_ARATH Protein TRANSPARENT TESTA 12 OS=Arabidopsis thaliana GN=TT12 PE=2 SV=1//3.43216e-100
MDP0000161139	29.8164	272.908	-3.1942	2.4706e-35	4.8929e-33	sp|Q9SRE5|Y1666_ARATH Uncharacterized protein At1g76660 OS=Arabidopsis thaliana GN=At1g76660 PE=2 SV=1//4.24803e-27
MDP0000161142	20.8151	1.87524	3.4725	0.00018362	0.0016888	sp|Q8W4L0|CML49_ARATH Probable calcium-binding protein CML49 OS=Arabidopsis thaliana GN=CML49 PE=2 SV=1//3.88015e-85
MDP0000161217	2227	1491.07	0.57876	1.0336e-05	0.00012939	-//-
MDP0000161243	1036.29	586.659	0.82083	2.0659e-08	4.3143e-07	sp|Q9ZRA2|HGD_ARATH Homogentisate 1,2-dioxygenase OS=Arabidopsis thaliana GN=HGO PE=2 SV=2//4.01839e-130
MDP0000161267	289.949	425.004	-0.55168	0.00153	0.01068	-//-
MDP0000161311	12446.2	6344	0.97224	3.147e-15	1.5325e-13	sp|Q9SZN7|HIP26_ARATH Heavy metal-associated isoprenylated plant protein 26 OS=Arabidopsis thaliana GN=HIPP26 PE=1 SV=1//2.90465e-08
MDP0000161347	60.0253	16.6239	1.8523	4.2991e-06	5.8483e-05	sp|Q38914|ANT_ARATH AP2-like ethylene-responsive transcription factor ANT OS=Arabidopsis thaliana GN=ANT PE=1 SV=2//1.55023e-42
MDP0000161621	321.919	516.933	-0.68328	3.0623e-05	0.00034272	sp|Q944A7|Y4523_ARATH Probable serine/threonine-protein kinase At4g35230 OS=Arabidopsis thaliana GN=At4g35230 PE=1 SV=1//0
MDP0000161664	208.612	345.554	-0.72809	7.4692e-05	0.00075987	sp|Q6NLC1|AB2D_ARATH ABC transporter D family member 2, chloroplastic OS=Arabidopsis thaliana GN=ABCC2 PE=1 SV=1//3.80397e-154
MDP0000161691	510.794	674.621	-0.40134	0.0088645	0.046494	sp|Q9STH1|HSOP3_ARATH Hsp70-Hsp90 organizing protein 3 OS=Arabidopsis thaliana GN=HOP3 PE=2 SV=1//0
MDP0000161739	7.07298	38.6695	-2.4508	1.4281e-05	0.00017237	sp|O80513|CCU41_ARATH Cyclin-U4-1 OS=Arabidopsis thaliana GN=CYCU4-1 PE=1 SV=1//1.95705e-14
MDP0000161758	37.746	5.7965	2.7031	1.9729e-06	2.866e-05	sp|O82245|TSPO_ARATH Translocator protein homolog OS=Arabidopsis thaliana GN=TSPO PE=1 SV=1//3.96476e-52
MDP0000161765	2604.65	1740.77	0.58136	1.3102e-05	0.00015967	sp|O81283|TC159_ARATH Translocase of chloroplast 159, chloroplastic OS=Arabidopsis thaliana GN=TOC159 PE=1 SV=1//0
MDP0000161810	65.5047	32.0311	1.0321	0.0035659	0.02179	sp|Q9VN41|SLX1_DROME Structure-specific endonuclease subunit SLX1 homolog OS=Drosophila melanogaster GN=slx1 PE=1 SV=3//2.46138e-21
MDP0000161842	3499.93	4510.83	-0.36607	0.0034464	0.021153	sp|Q9XF97|RL4_PRUAR 60S ribosomal protein L4 OS=Prunus armeniaca GN=RPL4 PE=2 SV=1//0
MDP0000161955	277.075	177.9	0.63921	0.0013378	0.0095329	sp|O48651|ERG1_PANGI Squalene monooxygenase OS=Panax ginseng PE=2 SV=1//0
MDP0000162018	317.7	182.509	0.7997	2.967e-05	0.0003333	sp|Q94AD8|FBW3_ARATH F-box/WD-40 repeat-containing protein At5g21040 OS=Arabidopsis thaliana GN=At5g21040 PE=2 SV=1//0
MDP0000162138	1.21692	12.8727	-3.403	0.0022661	0.014873	sp|P26357|TBP_SOLTU TATA-box-binding protein OS=Solanum tuberosum GN=TBP PE=2 SV=1//4.64304e-111
MDP0000162194	56.4173	158.121	-1.4868	1.5945e-08	3.3834e-07	sp|F1DLK1|DSE1_NICBE Protein DECREASED SIZE EXCLUSION LIMIT 1 OS=Nicotiana benthamiana GN=DSE1 PE=2 SV=1//6.1539e-169
MDP0000162233	4.19593	22.5474	-2.4259	0.0011809	0.0085561	-//-
MDP0000162236	1378.51	2148.09	-0.63994	1.0538e-06	1.6219e-05	sp|Q9XF23|EDS1L_ARATH Protein EDS1L OS=Arabidopsis thaliana GN=EDS1 PE=1 SV=1//3.86118e-117
MDP0000162279	53.707	16.0917	1.7388	3.5594e-05	0.00039207	-//-
MDP0000162334	32.9532	2.59343	3.6675	4.7388e-05	0.00050512	-//-
MDP0000162365	2450.9	1496.8	0.71143	5.3071e-08	1.041e-06	sp|Q9MA15|Y1796_ARATH Uncharacterized aarF domain-containing protein kinase At1g79600, chloroplastic OS=Arabidopsis thaliana GN=At1g79600 PE=2 SV=1//0
MDP0000162584	989.539	678.762	0.54385	0.00021296	0.0019254	sp|Q5F471|PP6R3_CHICK Serine/threonine-protein phosphatase 6 regulatory subunit 3 OS=Gallus gallus GN=PPP6R3 PE=2 SV=1//1.01815e-54
MDP0000162593	3492.23	2138.85	0.70731	3.4786e-08	7.0177e-07	-//-
MDP0000162617	89.0218	46.6437	0.93248	0.0024675	0.015996	sp|O23116|EIL3_ARATH ETHYLENE INSENSITIVE 3-like 3 protein OS=Arabidopsis thaliana GN=EIL3 PE=1 SV=1//2.24663e-134
MDP0000162679	1924.39	784.006	1.2955	7.8105e-21	6.1259e-19	sp|Q84JK8|MAKR6_ARATH Probable membrane-associated kinase regulator 6 OS=Arabidopsis thaliana GN=MAKR6 PE=2 SV=1//6.16249e-35
MDP0000162755	11.0276	74.5642	-2.7574	6.8985e-11	2.0277e-09	sp|Q88FY2|6HN3M_PSEPK 6-hydroxynicotinate 3-monooxygenase OS=Pseudomonas putida (strain KT2440) GN=nicC PE=1 SV=1//1.11408e-13
MDP0000162814	7.41339	26.9712	-1.8632	0.0026304	0.016871	sp|Q9LRR4|R13L1_ARATH Putative disease resistance RPP13-like protein 1 OS=Arabidopsis thaliana GN=RPPL1 PE=3 SV=1//1.42288e-79
MDP0000162816	3629.41	5359.42	-0.56234	7.5755e-06	9.7684e-05	sp|P42056|VDAC2_SOLTU Mitochondrial outer membrane protein porin of 36 kDa OS=Solanum tuberosum PE=1 SV=2//6.8631e-167
MDP0000162856	1457.46	1049.9	0.47321	0.00044208	0.0036549	-//-
MDP0000162872	8.68666	41.5577	-2.2582	1.627e-05	0.00019337	sp|Q9QYL8|LYPA2_RAT Acyl-protein thioesterase 2 OS=Rattus norvegicus GN=Lypla2 PE=1 SV=1//4.5233e-22
MDP0000162891	567.309	363.154	0.64355	6.5787e-05	0.00067666	sp|Q94A38|LRP6A_ARATH La-related protein 6A OS=Arabidopsis thaliana GN=LARP6A PE=2 SV=1//1.2546e-59
MDP0000162938	589.443	273.06	1.1101	1.7091e-11	5.3883e-10	sp|Q0WPZ6|PP158_ARATH Pentatricopeptide repeat-containing protein At2g17140 OS=Arabidopsis thaliana GN=At2g17140 PE=2 SV=1//0
MDP0000162976	414.18	788.723	-0.92926	1.0715e-09	2.7176e-08	sp|Q6DBP4|PAE8_ARATH Pectin acetylesterase 8 OS=Arabidopsis thaliana GN=PAE8 PE=2 SV=1//0
MDP0000163077	37.609	10.4859	1.8426	0.0019126	0.0129	-//-
MDP0000163095	221.212	58.2728	1.9245	1.0003e-15	5.0958e-14	sp|P46604|HAT22_ARATH Homeobox-leucine zipper protein HAT22 OS=Arabidopsis thaliana GN=HAT22 PE=1 SV=1//4.8265e-80
MDP0000163120	51.0019	91.3719	-0.8412	0.0056503	0.032074	-//-
MDP0000163222	80.4368	355.959	-2.1458	1.7156e-08	3.6193e-07	sp|O50064|FIMB2_ARATH Fimbrin-2 OS=Arabidopsis thaliana GN=FIM2 PE=2 SV=1//0
MDP0000163242	84.763	185.171	-1.1274	2.3504e-06	3.3659e-05	sp|Q9SX31|PERK9_ARATH Proline-rich receptor-like protein kinase PERK9 OS=Arabidopsis thaliana GN=PERK9 PE=2 SV=1//0
MDP0000163248	604.866	801.211	-0.40557	0.0065359	0.036169	sp|Q9ZT91|EFTM_ARATH Elongation factor Tu, mitochondrial OS=Arabidopsis thaliana GN=TUFA PE=1 SV=1//0
MDP0000163249	2499.89	3754.15	-0.58663	3.707e-06	5.0923e-05	-//-
MDP0000163295	29.1911	71.4892	-1.2922	0.000278	0.0024324	sp|Q9M2S6|SDIR1_ARATH E3 ubiquitin-protein ligase SDIR1 OS=Arabidopsis thaliana GN=SDIR1 PE=1 SV=1//2.02811e-69
MDP0000163301	100.446	175.316	-0.80354	0.00046033	0.0037827	sp|O82200|MIOX2_ARATH Inositol oxygenase 2 OS=Arabidopsis thaliana GN=MIOX2 PE=2 SV=2//5.05123e-143
MDP0000163338	32.9188	2.00333	4.0384	0.00031086	0.0026825	sp|Q9SCW4|HFB2A_ARATH Heat stress transcription factor B-2a OS=Arabidopsis thaliana GN=HSFB2A PE=2 SV=1//1.00138e-24
MDP0000163346	1664.55	1041.14	0.67697	7.834e-07	1.2441e-05	sp|Q8IZQ1|WDFY3_HUMAN WD repeat and FYVE domain-containing protein 3 OS=Homo sapiens GN=WDFY3 PE=1 SV=2//2.16373e-13
MDP0000163412	172.359	474.414	-1.4607	3.1384e-10	8.4852e-09	sp|Q9FXF2|RKF1_ARATH Probable LRR receptor-like serine/threonine-protein kinase RFK1 OS=Arabidopsis thaliana GN=RKF1 PE=1 SV=1//0
MDP0000163419	1178.17	760.543	0.63145	4.721e-06	6.3602e-05	sp|H2DH18|C7A12_PANGI Cytochrome P450 CYP736A12 OS=Panax ginseng PE=2 SV=1//0
MDP0000163441	1018.57	725.073	0.49035	0.00066576	0.0052312	sp|Q9FPR3|EDR1_ARATH Serine/threonine-protein kinase EDR1 OS=Arabidopsis thaliana GN=EDR1 PE=1 SV=1//3.66729e-45
MDP0000163451	19.3937	176.827	-3.1887	2.4072e-19	1.6975e-17	-//-
MDP0000163485	30.745	67.7644	-1.1402	0.0015554	0.010838	sp|Q9FJX6|FH6_ARATH Formin-like protein 6 OS=Arabidopsis thaliana GN=FH6 PE=2 SV=1//1.31888e-36
MDP0000163588	221.015	1057.81	-2.2589	6.6688e-45	2.2012e-42	sp|Q9LYT3|TT12_ARATH Protein TRANSPARENT TESTA 12 OS=Arabidopsis thaliana GN=TT12 PE=2 SV=1//0
MDP0000163645	81.2178	132.862	-0.71006	0.0062006	0.034664	sp|P47927|AP2_ARATH Floral homeotic protein APETALA 2 OS=Arabidopsis thaliana GN=AP2 PE=1 SV=1//1.36178e-88
MDP0000163669	131.991	53.4228	1.3049	2.5902e-06	3.6717e-05	sp|O22773|TL16_ARATH Thylakoid lumenal 16.5 kDa protein, chloroplastic OS=Arabidopsis thaliana GN=At4g02530 PE=1 SV=3//1.33531e-34
MDP0000163684	72.5623	213.364	-1.556	0.00047253	0.0038703	sp|Q9M0R2|PATL5_ARATH Patellin-5 OS=Arabidopsis thaliana GN=PATL5 PE=1 SV=2//1.02592e-151
MDP0000163757	32.9407	80.4454	-1.2881	0.0001675	0.0015589	sp|Q38833|CHLG_ARATH Chlorophyll synthase, chloroplastic OS=Arabidopsis thaliana GN=CHLG PE=2 SV=1//0
MDP0000163763	3.17441	18.4022	-2.5353	0.0017719	0.012076	sp|Q9XIN0|LHW_ARATH Transcription factor LHW OS=Arabidopsis thaliana GN=LHW PE=1 SV=1//3.7196e-33
MDP0000163790	1518.28	1982.83	-0.38512	0.0033563	0.020666	sp|P42036|RS143_ARATH 40S ribosomal protein S14-3 OS=Arabidopsis thaliana GN=RPS14C PE=2 SV=2//2.56312e-76
MDP0000163805	25.5967	132.064	-2.3672	3.6476e-14	1.5847e-12	sp|B0C9F4|RLMN_ACAM1 Probable dual-specificity RNA methyltransferase RlmN OS=Acaryochloris marina (strain MBIC 11017) GN=rlmN PE=3 SV=1//2.7022e-127
MDP0000163823	39.5667	82.596	-1.0618	0.0013057	0.0093309	sp|P42749|UBC5_ARATH Ubiquitin-conjugating enzyme E2 5 OS=Arabidopsis thaliana GN=UBC5 PE=2 SV=2//1.70316e-40
MDP0000163838	1080.44	374.197	1.5297	4.3403e-25	4.6359e-23	sp|H2DH18|C7A12_PANGI Cytochrome P450 CYP736A12 OS=Panax ginseng PE=2 SV=1//3.04072e-50
MDP0000163856	3195.68	4434.18	-0.47255	0.00018285	0.0016827	sp|Q6UNT2|RL5_CUCSA 60S ribosomal protein L5 OS=Cucumis sativus GN=RPL5 PE=2 SV=1//9.64128e-171
MDP0000163886	1543.67	1172.4	0.3969	0.00319	0.019822	sp|Q9SIB9|ACO2M_ARATH Aconitate hydratase 2, mitochondrial OS=Arabidopsis thaliana GN=ACO2 PE=1 SV=2//0
MDP0000163893	1785.58	1366.6	0.3858	0.009581	0.049623	sp|Q94KE2|TIC_ARATH Protein TIME FOR COFFEE OS=Arabidopsis thaliana GN=TIC PE=1 SV=2//2.26804e-63
MDP0000163930	2187.32	772.09	1.5023	7.1997e-25	7.5044e-23	sp|Q6DBP4|PAE8_ARATH Pectin acetylesterase 8 OS=Arabidopsis thaliana GN=PAE8 PE=2 SV=1//0
MDP0000163984	16.9797	112.968	-2.734	6.3644e-14	2.6937e-12	-//-
MDP0000163989	162.582	258.964	-0.67158	0.00075605	0.0058478	sp|Q8VZU2|SY132_ARATH Syntaxin-132 OS=Arabidopsis thaliana GN=SYP132 PE=1 SV=1//4.41525e-64
MDP0000164082	143.121	268.981	-0.91027	6.9714e-06	9.0558e-05	sp|Q5ZID2|PDD2L_CHICK Programmed cell death protein 2-like OS=Gallus gallus GN=PDCD2L PE=2 SV=1//4.87177e-15
MDP0000164086	106.63	164.546	-0.62588	0.0086461	0.04558	sp|Q552P9|Y5933_DICDI Uncharacterized protein DDB_G0275933 OS=Dictyostelium discoideum GN=DDB_G0275933 PE=3 SV=1//2.71941e-09
MDP0000164161	602.555	367.055	0.71509	7.4933e-06	9.6651e-05	sp|A6SZP0|FABZ_JANMA 3-hydroxyacyl-[acyl-carrier-protein] dehydratase FabZ OS=Janthinobacterium sp. (strain Marseille) GN=fabZ PE=3 SV=2//2.32459e-24
MDP0000164177	7.01662	25.0497	-1.8359	0.0051039	0.02949	sp|Q9M316|PP292_ARATH Pentatricopeptide repeat-containing protein At3g61520, mitochondrial OS=Arabidopsis thaliana GN=At3g61520 PE=2 SV=1//0
MDP0000164264	45.5913	15.7776	1.5309	0.00053646	0.004326	-//-
MDP0000164312	7.14575	42.3849	-2.5684	1.9063e-06	2.7776e-05	sp|Q7XBQ9|RGA2_SOLBU Disease resistance protein RGA2 OS=Solanum bulbocastanum GN=RGA2 PE=1 SV=1//1.46576e-09
MDP0000164315	42.5401	13.8261	1.6214	0.00036375	0.0030752	sp|O49730|MRAY_ARATH Phospho-N-acetylmuramoyl-pentapeptide-transferase homolog OS=Arabidopsis thaliana GN=ATTRANS 11 PE=2 SV=3//3.22969e-109
MDP0000164383	120.901	67.5676	0.83942	0.0089045	0.046657	-//-
MDP0000164386	229.908	54.5335	2.0758	5.8823e-06	7.7576e-05	-//-
MDP0000164471	312.754	197.822	0.66083	0.00058746	0.0046888	sp|Q9STW6|HSP7F_ARATH Heat shock 70 kDa protein 6, chloroplastic OS=Arabidopsis thaliana GN=HSP70-6 PE=1 SV=1//1.95516e-59
MDP0000164473	709.827	955.361	-0.42858	0.0035459	0.021685	sp|Q1W374|PMM_WHEAT Phosphomannomutase OS=Triticum aestivum PE=2 SV=1//1.0194e-155
MDP0000164478	10.6838	42.4503	-1.9904	8.5918e-05	0.00085955	sp|Q949M8|3HID3_ARATH Probable 3-hydroxyisobutyrate dehydrogenase-like 3, mitochondrial OS=Arabidopsis thaliana GN=At1g71180 PE=2 SV=1//9.24891e-115
MDP0000164504	35.4377	98.1681	-1.47	4.5431e-06	6.1501e-05	-//-
MDP0000164538	142.987	491.175	-1.7804	5.9664e-22	5.0549e-20	sp|Q94CJ8|C3H55_ARATH Zinc finger CCCH domain-containing protein 55 OS=Arabidopsis thaliana GN=At5g12440 PE=2 SV=3//8.37891e-110
MDP0000164633	234.24	329.115	-0.4906	0.0070834	0.038734	sp|Q2V3H0|PP322_ARATH Pentatricopeptide repeat-containing protein At4g18975, chloroplastic OS=Arabidopsis thaliana GN=At4g18975 PE=2 SV=2//4.15917e-103
MDP0000164649	129.297	576.39	-2.1564	4.0647e-24	3.959e-22	sp|Q9FZ45|Y1686_ARATH Uncharacterized membrane protein At1g16860 OS=Arabidopsis thaliana GN=At1g16860 PE=1 SV=1//0
MDP0000164822	1107.63	713.962	0.63355	1.0062e-05	0.00012646	sp|Q9LU91|SKI14_ARATH F-box protein SKIP14 OS=Arabidopsis thaliana GN=SKIP14 PE=1 SV=1//1.45242e-103
MDP0000164828	223.804	147.237	0.60409	0.0029362	0.018477	sp|Q2KIY1|PXMP2_BOVIN Peroxisomal membrane protein 2 OS=Bos taurus GN=PXMP2 PE=2 SV=3//3.00725e-13
MDP0000164847	15.6112	78.7243	-2.3342	3.1029e-09	7.3813e-08	sp|P48020|HMDH1_SOLTU 3-hydroxy-3-methylglutaryl-coenzyme A reductase 1 OS=Solanum tuberosum GN=HMG1 PE=2 SV=1//2.68462e-95
MDP0000164866	327.589	463.545	-0.50082	0.0032561	0.020168	-//-
MDP0000164868	32.0117	323.775	-3.3383	1.0628e-41	3.0803e-39	sp|Q8W4I7|CDPKD_ARATH Calcium-dependent protein kinase 13 OS=Arabidopsis thaliana GN=CPK13 PE=1 SV=2//0
MDP0000164884	491.688	278.563	0.81974	1.3738e-06	2.0656e-05	sp|Q9SMX5|AGD4_ARATH ADP-ribosylation factor GTPase-activating protein AGD4 OS=Arabidopsis thaliana GN=AGD4 PE=2 SV=2//0
MDP0000164922	11.1369	326.59	-4.8741	1.7786e-62	1.1741e-59	sp|Q9LFT0|TBL19_ARATH Protein trichome birefringence-like 19 OS=Arabidopsis thaliana GN=TBL19 PE=3 SV=1//3.20303e-177
MDP0000164930	1186.43	706.404	0.74806	1.0535e-07	1.9567e-06	sp|Q8H1S4|ACCH3_ARATH 1-aminocyclopropane-1-carboxylate oxidase homolog 3 OS=Arabidopsis thaliana GN=At1g06650 PE=2 SV=1//9.80828e-133
MDP0000165031	4224.55	1970.67	1.1001	2.1089e-17	1.2452e-15	sp|Q8GU25|COMT1_ROSCH Caffeic acid 3-O-methyltransferase OS=Rosa chinensis GN=COMT1 PE=2 SV=1//1.5162e-79
MDP0000165206	167.165	375.658	-1.1681	3.7171e-10	9.9423e-09	sp|Q8W487|YB95_ARATH Uncharacterized protein At2g39795, mitochondrial OS=Arabidopsis thaliana GN=At2g39795 PE=2 SV=1//5.64917e-73
MDP0000165214	575.867	842.402	-0.54877	0.00018504	0.0016992	sp|Q6PIY7|GLD2_HUMAN Poly(A) RNA polymerase GLD2 OS=Homo sapiens GN=PAPD4 PE=1 SV=1//6.89336e-20
MDP0000165221	271.075	88.7065	1.6116	5.5704e-14	2.3703e-12	sp|F4HUK6|AAE1_ARATH Probable acyl-activating enzyme 1, peroxisomal OS=Arabidopsis thaliana GN=AAE1 PE=2 SV=1//3.3763e-145
MDP0000165232	17.413	56.1617	-1.6894	6.0905e-05	0.00063151	-//-
MDP0000165292	29.8657	65.3299	-1.1293	0.0019343	0.013022	sp|Q38942|RAE1_ARATH Protein RAE1 OS=Arabidopsis thaliana GN=RAE1 PE=1 SV=2//0
MDP0000165331	1785.14	1219.41	0.54986	4.8153e-05	0.00051236	-//-
MDP0000165364	53.1743	16.0689	1.7265	6.2398e-05	0.00064544	sp|O23547|EXLB1_ARATH Expansin-like B1 OS=Arabidopsis thaliana GN=EXLB1 PE=2 SV=2//8.91741e-97
MDP0000165386	210.909	97.0429	1.1199	0.00076204	0.0058933	sp|Q9LKU2|TATA_ARATH Sec-independent protein translocase protein TATA, chloroplastic OS=Arabidopsis thaliana GN=TATA PE=1 SV=1//5.00817e-25
MDP0000165395	3.0685	28.0005	-3.1898	0.00038107	0.0031989	sp|Q9FM85|Y5564_ARATH Probable receptor-like protein kinase At5g56460 OS=Arabidopsis thaliana GN=At5g56460 PE=2 SV=1//0
MDP0000165453	314.397	214.477	0.55177	0.0032562	0.020168	sp|Q8L7Y8|KN12B_ARATH Kinesin-like protein KIN12B OS=Arabidopsis thaliana GN=KIN12B PE=1 SV=1//0
MDP0000165455	130.792	229.791	-0.81305	8.8917e-05	0.00088544	sp|Q08069|RS8_MAIZE 40S ribosomal protein S8 OS=Zea mays GN=RPS8 PE=2 SV=2//1.46054e-114
MDP0000165459	42.4444	124.409	-1.5514	1.8792e-06	2.7449e-05	sp|P61645|SIA8D_PANTR CMP-N-acetylneuraminate-poly-alpha-2,8-sialyltransferase OS=Pan troglodytes GN=ST8SIA4 PE=2 SV=1//4.4311e-13
MDP0000165481	3058.77	2357.38	0.37577	0.0034144	0.020975	sp|Q2MHE4|HT1_ARATH Serine/threonine-protein kinase HT1 OS=Arabidopsis thaliana GN=HT1 PE=1 SV=1//8.70475e-59
MDP0000165490	286.118	149.571	0.93578	2.9888e-06	4.1845e-05	-//-
MDP0000165524	239.124	364.613	-0.60861	0.00062654	0.00496	sp|Q9M9S6|UTR3_ARATH UDP-galactose/UDP-glucose transporter 3 OS=Arabidopsis thaliana GN=UTR3 PE=1 SV=1//0
MDP0000165532	3044.64	1473.83	1.0467	1.6402e-15	8.1889e-14	sp|Q40517|NTF3_TOBAC Mitogen-activated protein kinase homolog NTF3 OS=Nicotiana tabacum GN=NTF3 PE=1 SV=1//0
MDP0000165534	5236.11	7580.48	-0.53379	1.4075e-05	0.00017014	sp|Q5E924|G3PP2_ARATH Glyceraldehyde-3-phosphate dehydrogenase GAPCP2, chloroplastic OS=Arabidopsis thaliana GN=GAPCP2 PE=2 SV=1//0
MDP0000165547	16486.3	6619.22	1.3165	4.4557e-22	3.8296e-20	sp|Q8H1Z0|CER3_ARATH Protein ECERIFERUM 3 OS=Arabidopsis thaliana GN=CER3 PE=1 SV=1//0
MDP0000165603	284.469	400.67	-0.49414	0.0038776	0.023386	sp|Q6AXU8|METL6_RAT Methyltransferase-like protein 6 OS=Rattus norvegicus GN=Mettl6 PE=2 SV=1//2.00631e-36
MDP0000165604	159.83	233.438	-0.5465	0.0080235	0.042917	sp|P83291|NB5R2_ARATH NADH-cytochrome b5 reductase-like protein OS=Arabidopsis thaliana GN=CBR2 PE=1 SV=2//1.45585e-59
MDP0000165605	240.688	347.597	-0.53025	0.0034743	0.0213	sp|Q8VZT0|NLAL1_ARATH Putative H/ACA ribonucleoprotein complex subunit 1-like protein 1 OS=Arabidopsis thaliana GN=At3g03920 PE=2 SV=1//5.12026e-54
MDP0000165639	51.7156	90.7981	-0.81206	0.0061741	0.034536	sp|Q5ZKD5|RRP12_CHICK RRP12-like protein OS=Gallus gallus GN=RRP12 PE=2 SV=1//1.202e-60
MDP0000165660	198.977	105.145	0.92022	3.7642e-05	0.00041173	sp|Q9SZC9|HMA6_ARATH Copper-transporting ATPase PAA1, chloroplastic OS=Arabidopsis thaliana GN=PAA1 PE=2 SV=1//2.7256e-31
MDP0000165695	2.70147	25.8872	-3.2604	2.0288e-05	0.00023646	sp|Q8L4J2|CTF50_ARATH Cleavage stimulation factor subunit 50 OS=Arabidopsis thaliana GN=CSTF50 PE=1 SV=1//2.00039e-70
MDP0000165707	1288.95	450.001	1.5182	0.00016601	0.0015476	sp|Q10993|CYTB_HELAN Cysteine proteinase inhibitor B OS=Helianthus annuus PE=1 SV=1//6.6518e-28
MDP0000165715	59.9825	304.028	-2.3416	0.00023274	0.0020778	sp|Q9FDW1|MYB44_ARATH Transcription factor MYB44 OS=Arabidopsis thaliana GN=MYB44 PE=2 SV=1//1.86165e-65
MDP0000165731	276.844	108.779	1.3477	9.436e-11	2.7281e-09	sp|Q8LDF9|HMGB7_ARATH High mobility group B protein 7 OS=Arabidopsis thaliana GN=HMGB7 PE=1 SV=1//3.48121e-07
MDP0000165748	47.3415	20.7774	1.1881	0.0055123	0.0314	sp|Q9CPR8|MAGG1_MOUSE Melanoma-associated antigen G1 OS=Mus musculus GN=Ndnl2 PE=1 SV=1//3.39249e-12
MDP0000165832	21.9097	75.9589	-1.7937	0.0017234	0.011801	sp|Q8L5A7|SOT15_ARATH Cytosolic sulfotransferase 15 OS=Arabidopsis thaliana GN=SOT15 PE=1 SV=1//5.41202e-09
MDP0000165846	143.676	398.778	-1.4728	1.3794e-14	6.2802e-13	-//-
MDP0000165865	162.366	344.324	-1.0845	3.3009e-07	5.6341e-06	sp|Q42586|UMPS_ARATH Uridine 5&apos;-monophosphate synthase OS=Arabidopsis thaliana GN=PYRE-F PE=2 SV=2//3.53392e-98
MDP0000165939	850.209	564.532	0.59076	8.2526e-05	0.00083051	sp|Q58760|Y1365_METJA Uncharacterized protein MJ1365 OS=Methanocaldococcus jannaschii (strain ATCC 43067 / DSM 2661 / JAL-1 / JCM 10045 / NBRC 100440) GN=MJ1365 PE=4 SV=1//4.70639e-22
MDP0000165966	181.961	291.263	-0.67869	0.00042734	0.0035436	sp|Q2MHE4|HT1_ARATH Serine/threonine-protein kinase HT1 OS=Arabidopsis thaliana GN=HT1 PE=1 SV=1//1.49899e-32
MDP0000165983	2490.18	1234.8	1.012	3.2431e-14	1.4207e-12	sp|Q40193|RB11C_LOTJA Ras-related protein Rab11C OS=Lotus japonicus GN=RAB11C PE=2 SV=1//4.6372e-137
MDP0000166028	95.02	298.137	-1.6497	1.1633e-07	2.1464e-06	sp|Q9SLN1|FPP7_ARATH Filament-like plant protein 7 OS=Arabidopsis thaliana GN=FPP7 PE=3 SV=2//1.7354e-22
MDP0000166085	47.6856	1.10857	5.4268	7.0538e-14	2.9591e-12	sp|P59082|LFS_ALLCE Lachrymatory-factor synthase OS=Allium cepa GN=LFS PE=1 SV=1//3.46027e-20
MDP0000166139	0.419987	23.1646	-5.7854	0.00027066	0.0023757	-//-
MDP0000166143	700.701	474.655	0.56192	0.00017275	0.0016025	sp|Q9ZPB7|AL7A1_MALDO Aldehyde dehydrogenase family 7 member A1 OS=Malus domestica PE=1 SV=3//2.25503e-115
MDP0000166168	994.489	118.77	3.0658	6.2641e-07	1.0134e-05	-//-
MDP0000166305	92.8178	39.2212	1.2428	0.00011206	0.0010889	sp|Q9FGS8|C2GR2_ARATH C2 and GRAM domain-containing protein At5g50170 OS=Arabidopsis thaliana GN=At5g50170 PE=2 SV=1//0
MDP0000166330	799.673	451.906	0.82339	3.5708e-08	7.1885e-07	sp|Q9LW64|SF3BA_ARATH Uncharacterized protein At3g23325 OS=Arabidopsis thaliana GN=At3g23325 PE=3 SV=1//1.65571e-53
MDP0000166338	459.477	738.652	-0.6849	8.4104e-06	0.00010755	sp|Q9SZR1|ACA10_ARATH Calcium-transporting ATPase 10, plasma membrane-type OS=Arabidopsis thaliana GN=ACA10 PE=1 SV=2//0
MDP0000166457	44.5412	4.49761	3.3079	3.2269e-09	7.6343e-08	sp|Q3ZPN4|ACMAT_VITLA Methanol O-anthraniloyltransferase OS=Vitis labrusca GN=AMAT PE=1 SV=1//6.14507e-160
MDP0000166570	1289.17	2130.15	-0.72452	2.6636e-07	4.6121e-06	sp|O14197|YDQ4_SCHPO Uncharacterized transporter C5D6.04 OS=Schizosaccharomyces pombe (strain 972 / ATCC 24843) GN=SPAC5D6.04 PE=3 SV=1//3.22071e-13
MDP0000166574	2.3013	13.503	-2.5528	0.0092531	0.048176	sp|Q7VG78|GUAA_HELHP Probable GMP synthase [glutamine-hydrolyzing] OS=Helicobacter hepaticus (strain ATCC 51449 / 3B1) GN=guaA PE=3 SV=1//5.06907e-41
MDP0000166617	634.733	933.664	-0.55675	0.0001143	0.001108	sp|P51414|RL261_ARATH 60S ribosomal protein L26-1 OS=Arabidopsis thaliana GN=RPL26A PE=2 SV=2//3.5589e-68
MDP0000166642	449.818	300.42	0.58236	0.00050685	0.0041138	sp|P54797|TNG2_MOUSE Transport and Golgi organization 2 homolog OS=Mus musculus GN=Tango2 PE=2 SV=1//8.5998e-29
MDP0000166657	9.6855	37.0461	-1.9354	0.0011196	0.0081806	sp|Q9SZE7|PER51_ARATH Peroxidase 51 OS=Arabidopsis thaliana GN=PER51 PE=2 SV=1//3.13161e-160
MDP0000166723	418.502	48.7371	3.1021	3.0019e-27	3.7254e-25	sp|Q9FUJ3|CKX2_ARATH Cytokinin dehydrogenase 2 OS=Arabidopsis thaliana GN=CKX2 PE=1 SV=2//4.87226e-60
MDP0000166730	6020.93	4260.77	0.49887	8.3946e-05	0.0008434	sp|Q8LEA8|EID1_ARATH Phytochrome A-associated F-box protein OS=Arabidopsis thaliana GN=EID1 PE=1 SV=2//5.09945e-19
MDP0000166732	1389.88	761.527	0.86799	3.7579e-10	1.0034e-08	sp|Q8LGG8|USPAL_ARATH Universal stress protein A-like protein OS=Arabidopsis thaliana GN=At3g01520 PE=1 SV=2//1.86103e-08
MDP0000166889	43.294	90.2779	-1.0602	0.00088015	0.0066614	sp|Q9SV30|GATA8_ARATH GATA transcription factor 8 OS=Arabidopsis thaliana GN=GATA8 PE=2 SV=1//1.51802e-33
MDP0000166922	1265.29	938.299	0.43134	0.0020471	0.013673	sp|F4JS25|SRFR1_ARATH Suppressor of RPS4-RLD 1 OS=Arabidopsis thaliana GN=SRFR1 PE=1 SV=1//0
MDP0000167107	1169.19	5149.56	-2.1389	8.4859e-58	4.7451e-55	sp|Q9LK95|MYB21_ARATH Transcription factor MYB21 OS=Arabidopsis thaliana GN=MYB21 PE=1 SV=1//1.38827e-53
MDP0000167199	45.4404	17.5849	1.3696	0.0015276	0.01067	-//-
MDP0000167281	24.258	58.016	-1.258	0.0012696	0.0090991	-//-
MDP0000167288	766.585	306.366	1.3232	6.3897e-17	3.573e-15	-//-
MDP0000167289	553.528	849.176	-0.61741	6.011e-05	0.00062435	sp|Q5ZIG0|NCDN_CHICK Neurochondrin OS=Gallus gallus GN=NCDN PE=2 SV=1//3.69676e-19
MDP0000167291	53.6003	334.965	-2.6437	7.0766e-19	4.744e-17	sp|Q8IRW8|TRR_DROME Histone-lysine N-methyltransferase trr OS=Drosophila melanogaster GN=trr PE=1 SV=2//2.56535e-28
MDP0000167309	837.134	597.171	0.48732	0.00083211	0.0063453	sp|Q93Y37|MNS3_ARATH Mannosyl-oligosaccharide 1,2-alpha-mannosidase MNS3 OS=Arabidopsis thaliana GN=MNS3 PE=2 SV=1//0
MDP0000167315	1578.95	871.854	0.85681	9.5425e-10	2.4372e-08	sp|Q9CXF4|TBC15_MOUSE TBC1 domain family member 15 OS=Mus musculus GN=Tbc1d15 PE=1 SV=1//2.9488e-91
MDP0000167322	52.6439	140.38	-1.415	6.2155e-06	8.1429e-05	-//-
MDP0000167358	61.0216	247.32	-2.019	1.4156e-17	8.4737e-16	sp|Q00874|DR100_ARATH DNA-damage-repair/toleration protein DRT100 OS=Arabidopsis thaliana GN=DRT100 PE=2 SV=2//2.91868e-23
MDP0000167387	721.472	1117.41	-0.63115	9.8174e-06	0.00012384	sp|Q29AU6|RUMI_DROPS O-glucosyltransferase rumi OS=Drosophila pseudoobscura pseudoobscura GN=rumi PE=3 SV=1//8.55304e-21
MDP0000167419	9.5929	49.9278	-2.3798	7.5389e-07	1.2e-05	sp|C0LGQ5|GSO1_ARATH LRR receptor-like serine/threonine-protein kinase GSO1 OS=Arabidopsis thaliana GN=GSO1 PE=2 SV=1//3.38693e-09
MDP0000167422	60.095	136.76	-1.1863	1.1332e-05	0.00014012	sp|Q67ZM7|PHYK2_ARATH Probable phytol kinase 2, chloroplastic OS=Arabidopsis thaliana GN=At5g58560 PE=2 SV=2//5.11002e-103
MDP0000167597	814.99	1116.64	-0.45431	0.0034167	0.020987	sp|Q93VD3|CIPKN_ARATH CBL-interacting serine/threonine-protein kinase 23 OS=Arabidopsis thaliana GN=CIPK23 PE=1 SV=1//0
MDP0000167620	2.8306	16.2918	-2.525	0.004062	0.024303	-//-
MDP0000167655	3075.65	2334.3	0.3979	0.0022092	0.014578	-//-
MDP0000167670	94.2927	151.44	-0.68353	0.004774	0.027838	sp|Q9LPD2|GENL1_ARATH Flap endonuclease GEN-like 1 OS=Arabidopsis thaliana GN=GEN1 PE=2 SV=3//1.51748e-11
MDP0000167770	22.6409	49.617	-1.1319	0.0054504	0.031111	sp|Q84P23|4CLL9_ARATH 4-coumarate--CoA ligase-like 9 OS=Arabidopsis thaliana GN=4CLL9 PE=1 SV=2//8.0779e-74
MDP0000167786	498.439	754.895	-0.59886	9.7358e-05	0.00096064	sp|O49500|MBR2_ARATH E3 ubiquitin-protein ligase MBR2 OS=Arabidopsis thaliana GN=MBR2 PE=1 SV=1//1.06347e-28
MDP0000167795	3.07841	18.2336	-2.5663	0.0021871	0.014454	sp|Q9C9H7|RLP12_ARATH Receptor-like protein 12 OS=Arabidopsis thaliana GN=RLP12 PE=2 SV=2//7.10371e-12
MDP0000167796	9.77756	34.644	-1.8251	0.000831	0.0063399	sp|Q9C9H7|RLP12_ARATH Receptor-like protein 12 OS=Arabidopsis thaliana GN=RLP12 PE=2 SV=2//8.65346e-51
MDP0000167862	946.581	591.235	0.67899	2.6848e-06	3.7944e-05	sp|A2RVM0|TIC32_ARATH Short-chain dehydrogenase TIC 32, chloroplastic OS=Arabidopsis thaliana GN=TIC32 PE=2 SV=1//1.44146e-153
MDP0000167880	114.909	250.441	-1.124	1.3658e-07	2.4882e-06	-//-
MDP0000167886	56.3252	6.97202	3.0141	1.2056e-10	3.4272e-09	sp|O81032|GGLO6_ARATH Probable L-gulonolactone oxidase 6 OS=Arabidopsis thaliana GN=GULLO6 PE=3 SV=1//1.06136e-75
MDP0000168020	337.988	200.847	0.75088	4.0156e-05	0.00043596	sp|O81027|HMGCL_ARATH Hydroxymethylglutaryl-CoA lyase, mitochondrial OS=Arabidopsis thaliana GN=HMGCL PE=1 SV=2//1.00692e-12
MDP0000168054	145.936	87.8696	0.7319	0.003645	0.022208	sp|Q949W6|KAKU4_ARATH Protein KAKU4 OS=Arabidopsis thaliana GN=KAKU4 PE=1 SV=1//2.42126e-48
MDP0000168076	44.0742	120.063	-1.4458	7.0728e-07	1.1315e-05	sp|Q6NVR9|ATAD3_XENTR ATPase family AAA domain-containing protein 3 OS=Xenopus tropicalis GN=atad3 PE=2 SV=1//6.82612e-88
MDP0000168167	472.649	1704.56	-1.8506	2.795e-05	0.00031578	sp|Q9LF37|CLPB3_ARATH Chaperone protein ClpB3, chloroplastic OS=Arabidopsis thaliana GN=CLPB3 PE=2 SV=1//0
MDP0000168238	174.216	113.799	0.61439	0.0083069	0.044085	sp|O80792|RH33_ARATH Putative DEAD-box ATP-dependent RNA helicase 33 OS=Arabidopsis thaliana GN=RH33 PE=3 SV=1//1.79039e-14
MDP0000168317	55.6767	10.0159	2.4748	5.6844e-07	9.2527e-06	sp|Q67ZU1|LIP2_ARATH Triacylglycerol lipase 2 OS=Arabidopsis thaliana GN=LIP2 PE=2 SV=1//1.05474e-115
MDP0000168331	1357.7	1872.48	-0.46379	0.00059097	0.0047137	sp|P19951|RS142_MAIZE 40S ribosomal protein S14 OS=Zea mays PE=3 SV=1//2.7044e-72
MDP0000168388	0.806841	27.7125	-5.1021	8.6307e-06	0.0001101	sp|Q9FK43|SIP12_ARATH Probable aquaporin SIP1-2 OS=Arabidopsis thaliana GN=SIP1-2 PE=2 SV=1//6.29124e-09
MDP0000168498	1.17387	11.2514	-3.2608	0.005747	0.032549	sp|O22845|CML5_ARATH Calmodulin-like protein 5 OS=Arabidopsis thaliana GN=CML5 PE=2 SV=2//4.32585e-84
MDP0000168569	58.9414	22.0955	1.4155	0.0012827	0.0091825	-//-
MDP0000168646	215.535	366.5	-0.76589	1.9754e-05	0.00023115	sp|Q05214|ACT1_TOBAC Actin OS=Nicotiana tabacum PE=3 SV=1//0
MDP0000168682	615.031	393.912	0.64279	4.8968e-05	0.00051998	sp|Q43111|PME3_PHAVU Pectinesterase 3 OS=Phaseolus vulgaris GN=MPE3 PE=2 SV=1//0
MDP0000168714	14.5492	2.15926	2.7523	0.0031807	0.019777	sp|Q94KB7|MLO6_ARATH MLO-like protein 6 OS=Arabidopsis thaliana GN=MLO6 PE=2 SV=2//0
MDP0000168767	36.7498	120.586	-1.7143	1.9778e-08	4.1412e-07	sp|Q9SYY4|ELO3L_ARATH Elongation of fatty acids protein 3-like OS=Arabidopsis thaliana GN=HOS3 PE=2 SV=1//3.68097e-12
MDP0000168788	52.1562	109.499	-1.07	0.0002414	0.0021451	sp|O81004|Y2287_ARATH GTP-binding protein At2g22870 OS=Arabidopsis thaliana GN=EMB2001 PE=2 SV=2//4.61011e-140
MDP0000168790	166.809	50.7936	1.7155	4.183e-11	1.2591e-09	sp|Q43046|COMT1_POPKI Caffeic acid 3-O-methyltransferase 1 OS=Populus kitakamiensis GN=HOMT1 PE=3 SV=1//6.91247e-141
MDP0000168857	125.421	194.052	-0.62966	0.004034	0.024166	sp|Q9LFH9|LRK81_ARATH L-type lectin-domain containing receptor kinase VIII.1 OS=Arabidopsis thaliana GN=LECRK81 PE=2 SV=1//2.32607e-09
MDP0000168894	2484.91	1619.13	0.61797	2.4458e-06	3.4857e-05	sp|Q9ZV56|CCT1_ARATH Choline-phosphate cytidylyltransferase 1 OS=Arabidopsis thaliana GN=CCT1 PE=1 SV=1//2.07725e-142
MDP0000168900	107.982	171.692	-0.66903	0.0032883	0.020327	sp|O04616|CUT1A_ARATH Protein CURVATURE THYLAKOID 1A, chloroplastic OS=Arabidopsis thaliana GN=CURT1A PE=1 SV=1//3.89242e-47
MDP0000168908	868.995	239.292	1.8606	2.3915e-11	7.4004e-10	sp|Q8LAX0|HMT3_ARATH Homocysteine S-methyltransferase 3 OS=Arabidopsis thaliana GN=HMT3 PE=1 SV=2//2.69035e-124
MDP0000168964	582.212	338.591	0.782	1.0695e-06	1.6435e-05	sp|Q8RX29|ATL70_ARATH RING-H2 finger protein ATL70 OS=Arabidopsis thaliana GN=ATL70 PE=2 SV=1//1.37801e-41
MDP0000168968	152.87	247.154	-0.6931	0.00047628	0.0038983	sp|Q6AZT2|SPAST_XENLA Spastin OS=Xenopus laevis GN=spast PE=2 SV=1//1.8898e-67
MDP0000168972	2754.94	1365.54	1.0125	2.6728e-14	1.1829e-12	-//-
MDP0000168994	118.689	35.1852	1.7541	0.0079591	0.042654	sp|F4K460|MED17_ARATH Mediator of RNA polymerase II transcription subunit 17 OS=Arabidopsis thaliana GN=MED17 PE=1 SV=1//7.68374e-24
MDP0000169044	1111.21	1874.99	-0.75476	1.1364e-06	1.7357e-05	-//-
MDP0000169047	17.0063	46.8351	-1.4615	0.0076416	0.041217	sp|O64825|LYK4_ARATH LysM domain receptor-like kinase 4 OS=Arabidopsis thaliana GN=LYK4 PE=1 SV=1//6.09094e-148
MDP0000169133	43.7239	349.575	-2.9991	2.6243e-17	1.523e-15	sp|B7K735|EFTS_CYAP7 Elongation factor Ts OS=Cyanothece sp. (strain PCC 7424) GN=tsf PE=3 SV=1//1.86944e-82
MDP0000169210	462.21	713.175	-0.62571	4.6754e-05	0.00049938	sp|Q9ULT0|TTC7A_HUMAN Tetratricopeptide repeat protein 7A OS=Homo sapiens GN=TTC7A PE=1 SV=3//9.37659e-24
MDP0000169216	10.5878	1.43529	2.883	0.0088366	0.046379	sp|Q9LUC3|MPK19_ARATH Mitogen-activated protein kinase 19 OS=Arabidopsis thaliana GN=MPK19 PE=2 SV=2//0
MDP0000169241	143.3	235.151	-0.71454	0.00059431	0.0047347	sp|Q54HW1|PSD10_DICDI 26S proteasome non-ATPase regulatory subunit 10 OS=Dictyostelium discoideum GN=psmD10 PE=2 SV=1//1.21356e-10
MDP0000169311	90306.4	37554.8	1.2658	4.293e-25	4.5956e-23	sp|O24370|LOX21_SOLTU Linoleate 13S-lipoxygenase 2-1, chloroplastic OS=Solanum tuberosum GN=LOX2.1 PE=1 SV=1//2.66615e-93
MDP0000169320	2639.39	1784.47	0.56471	1.1619e-05	0.00014337	sp|Q945S5|CAX4_ARATH Vacuolar cation/proton exchanger 4 OS=Arabidopsis thaliana GN=CAX4 PE=1 SV=2//8.17242e-06
MDP0000169338	58.7341	109.331	-0.89643	0.0049373	0.028688	-//-
MDP0000169375	68.1198	26.5175	1.3611	0.00019259	0.0017614	sp|Q8VZP6|GUX8_ARATH Putative glucuronosyltransferase PGSIP8 OS=Arabidopsis thaliana GN=PGSIP8 PE=2 SV=1//0
MDP0000169436	22.4291	95.2979	-2.0871	1.8424e-09	4.5255e-08	sp|Q84JR3|PP334_ARATH Pentatricopeptide repeat-containing protein At4g21705, mitochondrial OS=Arabidopsis thaliana GN=At4g21705 PE=2 SV=1//1.03458e-149
MDP0000169491	33.4204	99.0516	-1.5675	1.0541e-06	1.6219e-05	sp|Q9FIV6|DGP10_ARATH Protease Do-like 10, mitochondrial OS=Arabidopsis thaliana GN=DEGP10 PE=2 SV=1//0
MDP0000169497	1489.33	688.03	1.1141	9.7645e-11	2.8145e-09	sp|Q42564|APX3_ARATH L-ascorbate peroxidase 3, peroxisomal OS=Arabidopsis thaliana GN=APX3 PE=1 SV=1//1.11543e-142
MDP0000169619	596.623	344.397	0.79275	8.1369e-07	1.2866e-05	sp|O23755|EF2_BETVU Elongation factor 2 OS=Beta vulgaris PE=2 SV=1//8.11952e-102
MDP0000169680	3225.43	1681.65	0.93961	7.1126e-13	2.6682e-11	sp|O66576|TRPD_AQUAE Anthranilate phosphoribosyltransferase OS=Aquifex aeolicus (strain VF5) GN=trpD PE=3 SV=1//2.85711e-07
MDP0000169690	41.0819	121.644	-1.5661	8.0161e-08	1.5246e-06	sp|Q9VR91|HERC2_DROME Probable E3 ubiquitin-protein ligase HERC2 OS=Drosophila melanogaster GN=HERC2 PE=1 SV=3//2.08161e-09
MDP0000169747	202.906	137.889	0.55731	0.007107	0.038829	sp|Q9LDD4|ARID2_ARATH AT-rich interactive domain-containing protein 2 OS=Arabidopsis thaliana GN=ARID2 PE=2 SV=1//2.98819e-26
MDP0000169785	4.67878	32.6718	-2.8038	1.3005e-05	0.00015866	sp|F4K3G5|EDM2_ARATH Protein ENHANCED DOWNY MILDEW 2 OS=Arabidopsis thaliana GN=EDM2 PE=1 SV=1//1.19653e-58
MDP0000169843	24.6477	88.0762	-1.8373	1.6792e-07	3.0175e-06	sp|Q9SG96|ATL72_ARATH RING-H2 finger protein ATL72 OS=Arabidopsis thaliana GN=ATL72 PE=2 SV=1//1.31484e-18
MDP0000169910	19.5421	60.9295	-1.6406	4.2911e-05	0.00046248	sp|Q93WJ9|KAN1_ARATH Transcription repressor KAN1 OS=Arabidopsis thaliana GN=KAN1 PE=1 SV=1//2.23639e-37
MDP0000169984	15.1646	245.32	-4.0159	1.1885e-14	5.4739e-13	sp|Q9LZX5|ZPR2_ARATH Protein LITTLE ZIPPER 2 OS=Arabidopsis thaliana GN=ZPR2 PE=1 SV=1//1.13775e-06
MDP0000169985	621.36	861.276	-0.47105	0.0014692	0.010321	sp|Q9FVC8|DAPA2_ARATH 4-hydroxy-tetrahydrodipicolinate synthase 2, chloroplastic OS=Arabidopsis thaliana GN=DHDPS2 PE=1 SV=2//0
MDP0000169990	498.665	728.44	-0.54674	0.00032691	0.0028047	sp|P50218|IDHC_TOBAC Isocitrate dehydrogenase [NADP] OS=Nicotiana tabacum PE=2 SV=1//2.5487e-21
MDP0000170005	939.668	2150.88	-1.1947	3.2551e-15	1.5836e-13	sp|Q9SQT8|DHQSD_ARATH Bifunctional 3-dehydroquinate dehydratase/shikimate dehydrogenase, chloroplastic OS=Arabidopsis thaliana GN=EMB3004 PE=1 SV=1//0
MDP0000170061	281.162	155.398	0.85543	7.0257e-05	0.00071829	sp|Q38922|RAB1B_ARATH Ras-related protein RABB1b OS=Arabidopsis thaliana GN=RABB1B PE=2 SV=1//2.44806e-141
MDP0000170069	684.675	460.619	0.57184	0.00021121	0.0019125	sp|Q07404|UREH_BACSB Urease accessory protein UreH OS=Bacillus sp. (strain TB-90) GN=ureH PE=3 SV=1//1.23637e-08
MDP0000170127	7.91946	27.0001	-1.7695	0.0034556	0.021201	sp|Q9LHL6|TBL1_ARATH Protein trichome birefringence-like 1 OS=Arabidopsis thaliana GN=TBL1 PE=2 SV=1//1.26924e-175
MDP0000170162	1023.33	581.437	0.81558	3.5062e-08	7.0705e-07	sp|Q4R1I9|ANGLT_ROSHC Anthocyanidin 5,3-O-glucosyltransferase OS=Rosa hybrid cultivar GN=RhGT1 PE=2 SV=1//1.97371e-113
MDP0000170360	6.56744	32.4772	-2.306	0.0011199	0.0081816	sp|Q6Z4G8|COBL1_ORYSJ COBRA-like protein 1 OS=Oryza sativa subsp. japonica GN=BC1L6 PE=2 SV=1//0
MDP0000170438	75.7849	134.926	-0.83218	0.0014438	0.010165	sp|Q9SIL5|PP165_ARATH Pentatricopeptide repeat-containing protein At2g20540 OS=Arabidopsis thaliana GN=PCMP-E78 PE=2 SV=1//1.04757e-112
MDP0000170439	24710.1	17377.2	0.50791	3.6971e-05	0.00040517	sp|Q9FKA5|Y5957_ARATH Uncharacterized protein At5g39570 OS=Arabidopsis thaliana GN=At5g39570 PE=1 SV=1//1.2131e-24
MDP0000170450	13.4085	85.8215	-2.6782	5.07e-08	9.9825e-07	sp|Q9ZNR6|PDX12_ARATH Pyridoxal 5&apos;-phosphate synthase-like subunit PDX1.2 OS=Arabidopsis thaliana GN=PDX12 PE=1 SV=1//1.26975e-147
MDP0000170512	40.4333	180.343	-2.1571	1.2845e-15	6.4882e-14	sp|Q9SG96|ATL72_ARATH RING-H2 finger protein ATL72 OS=Arabidopsis thaliana GN=ATL72 PE=2 SV=1//1.61065e-18
MDP0000170519	79.4187	22.0141	1.8511	2.5149e-07	4.379e-06	sp|Q52T38|ZDH22_ARATH Protein S-acyltransferase 24 OS=Arabidopsis thaliana GN=PAT24 PE=2 SV=1//0
MDP0000170524	443.746	286.977	0.6288	0.00025368	0.0022424	-//-
MDP0000170531	89.9909	302.342	-1.7483	6.4536e-12	2.1346e-10	sp|Q9CAL3|CRK2_ARATH Cysteine-rich receptor-like protein kinase 2 OS=Arabidopsis thaliana GN=CRK2 PE=2 SV=1//0
MDP0000170568	60.1505	31.0187	0.95544	0.0073238	0.039824	-//-
MDP0000170583	530.37	392.007	0.43612	0.0064451	0.035774	sp|E0X9N4|C3H69_ARATH Zinc finger CCCH domain-containing protein 69 OS=Arabidopsis thaliana GN=At3g63550 PE=3 SV=1//4.7963e-10
MDP0000170687	172.877	1194.68	-2.7888	8.6998e-65	6.4609e-62	sp|O22881|POT2_ARATH Potassium transporter 2 OS=Arabidopsis thaliana GN=POT2 PE=1 SV=2//0
MDP0000170777	5.22139	23.7627	-2.1862	0.0013003	0.0092978	-//-
MDP0000170782	392.497	1054.14	-1.4253	6.3589e-07	1.0277e-05	sp|P98204|ALA1_ARATH Phospholipid-transporting ATPase 1 OS=Arabidopsis thaliana GN=ALA1 PE=2 SV=1//0
MDP0000170822	3467.66	1566.89	1.1461	6.2039e-12	2.0563e-10	sp|Q8S8Q6|TET8_ARATH Tetraspanin-8 OS=Arabidopsis thaliana GN=TET8 PE=2 SV=1//2.19453e-105
MDP0000170826	402.909	1194.4	-1.5678	9.0024e-14	3.7143e-12	-//-
MDP0000170867	959.334	1337.29	-0.4792	0.00049412	0.0040256	sp|P51823|ARF2_ORYSJ ADP-ribosylation factor 2 OS=Oryza sativa subsp. japonica GN=ARF PE=2 SV=2//6.72251e-130
MDP0000170872	4068.43	3075.03	0.40387	0.0013764	0.0097539	sp|P24805|TSJT1_TOBAC Stem-specific protein TSJT1 OS=Nicotiana tabacum GN=TSJT1 PE=2 SV=1//5.8039e-36
MDP0000170899	1604.02	1061.33	0.59582	1.2098e-05	0.0001485	-//-
MDP0000170968	176.103	297.274	-0.75538	8.8153e-05	0.00087949	sp|Q8BHY2|NOC4L_MOUSE Nucleolar complex protein 4 homolog OS=Mus musculus GN=Noc4l PE=2 SV=1//3.45551e-50
MDP0000171005	18.4246	42.7745	-1.2151	0.0080261	0.042924	sp|Q9LRR4|R13L1_ARATH Putative disease resistance RPP13-like protein 1 OS=Arabidopsis thaliana GN=RPPL1 PE=3 SV=1//0
MDP0000171027	290.862	152.643	0.93018	2.5252e-06	3.5881e-05	sp|Q8N573|OXR1_HUMAN Oxidation resistance protein 1 OS=Homo sapiens GN=OXR1 PE=1 SV=2//5.56208e-17
MDP0000171040	82.818	179.924	-1.1194	4.4246e-06	6.0072e-05	-//-
MDP0000171041	1793.96	542.589	1.7252	4.7757e-33	8.2842e-31	sp|Q42679|DCAM_CATRO S-adenosylmethionine decarboxylase proenzyme OS=Catharanthus roseus GN=SAMDC PE=1 SV=1//4.58348e-168
MDP0000171043	1633.33	1272.08	0.36063	0.0080694	0.043095	sp|Q96CN4|EVI5L_HUMAN EVI5-like protein OS=Homo sapiens GN=EVI5L PE=1 SV=1//6.75125e-54
MDP0000171044	288.475	204.38	0.49719	0.0085461	0.045157	sp|D1CDT8|FTSH_THET1 ATP-dependent zinc metalloprotease FtsH OS=Thermobaculum terrenum (strain ATCC BAA-798 / YNP1) GN=ftsH PE=3 SV=1//1.23259e-81
MDP0000171111	94.3363	53.103	0.82902	0.0053247	0.030536	sp|Q9C6J3|FB52_ARATH Putative F-box protein At1g50870 OS=Arabidopsis thaliana GN=At1g50870 PE=4 SV=1//3.8468e-10
MDP0000171164	511.595	857.012	-0.74431	6.2529e-07	1.0119e-05	sp|C0LGH3|Y5614_ARATH Probable LRR receptor-like serine/threonine-protein kinase At1g56140 OS=Arabidopsis thaliana GN=At1g56140 PE=2 SV=2//0
MDP0000171185	88.5053	140.053	-0.66213	0.0088947	0.046617	sp|Q9FR37|AMI1_ARATH Amidase 1 OS=Arabidopsis thaliana GN=AMI1 PE=1 SV=1//4.23463e-69
MDP0000171200	5638.48	3926.94	0.5219	3.4917e-05	0.00038551	sp|P28643|FABG_CUPLA 3-oxoacyl-[acyl-carrier-protein] reductase, chloroplastic OS=Cuphea lanceolata GN=CLKR27 PE=2 SV=1//3.18177e-161
MDP0000171235	26.3871	3.1119	3.084	1.0746e-05	0.00013368	sp|P17407|21KD_DAUCA 21 kDa protein OS=Daucus carota PE=2 SV=1//2.60646e-34
MDP0000171274	130.123	199.207	-0.61439	0.0047548	0.02775	sp|O34598|GUAD_BACSU Guanine deaminase OS=Bacillus subtilis (strain 168) GN=guaD PE=1 SV=1//6.55876e-30
MDP0000171277	8.05199	29.0241	-1.8498	0.0015629	0.010879	sp|P73068|RUBR_SYNY3 Rubredoxin OS=Synechocystis sp. (strain PCC 6803 / Kazusa) GN=rub PE=3 SV=1//1.51815e-16
MDP0000171364	872.19	571.215	0.61061	2.9822e-05	0.00033493	sp|Q9SCQ7|AN32_ARATH Acidic leucine-rich nuclear phosphoprotein 32-related protein OS=Arabidopsis thaliana GN=At3g50690 PE=2 SV=1//2.07729e-75
MDP0000171424	1.60377	18.6656	-3.5408	0.00012218	0.0011757	sp|P38385|SC61G_ORYSJ Protein transport protein Sec61 subunit gamma OS=Oryza sativa subsp. japonica GN=Os02g0178400 PE=3 SV=1//5.11971e-21
MDP0000171430	210.082	64.0082	1.7146	4.5222e-13	1.7264e-11	sp|Q94CK9|LRP1_ARATH Protein LATERAL ROOT PRIMORDIUM 1 OS=Arabidopsis thaliana GN=LRP1 PE=1 SV=1//2.42364e-64
MDP0000171530	5119.48	4000.45	0.35583	0.0047443	0.02771	sp|Q9SQI2|GIGAN_ARATH Protein GIGANTEA OS=Arabidopsis thaliana GN=GI PE=1 SV=2//9.24672e-77
MDP0000171573	1.5276	34.9609	-4.5164	4.7777e-09	1.1045e-07	sp|Q9FJ95|DHSO_ARATH Sorbitol dehydrogenase OS=Arabidopsis thaliana GN=SDH PE=1 SV=1//0
MDP0000171628	4206.09	2348.31	0.84086	7.219e-11	2.1167e-09	sp|Q43117|KPYA_RICCO Pyruvate kinase isozyme A, chloroplastic OS=Ricinus communis PE=1 SV=1//0
MDP0000171639	2280.81	1777.89	0.35938	0.0066166	0.036539	sp|Q9SKT0|THF1_ARATH Protein THYLAKOID FORMATION 1, chloroplastic OS=Arabidopsis thaliana GN=THF1 PE=1 SV=1//4.70272e-116
MDP0000171695	0	19.4015	#NAME?	7.8906e-06	0.00010134	-//-
MDP0000171707	0.763798	33.5697	-5.4578	0.00012649	0.0012121	sp|Q66GM8|PAE10_ARATH Pectin acetylesterase 10 OS=Arabidopsis thaliana GN=PAE10 PE=2 SV=1//0
MDP0000171736	1997.68	1325.7	0.59158	0.0036383	0.022179	sp|A4GSN8|NUA_ARATH Nuclear-pore anchor OS=Arabidopsis thaliana GN=NUA PE=1 SV=1//0
MDP0000171737	1062.04	786.812	0.43275	0.0030207	0.018908	sp|Q91YT7|YTHD2_MOUSE YTH domain-containing family protein 2 OS=Mus musculus GN=Ythdf2 PE=2 SV=1//2.63828e-58
MDP0000171771	11.8081	0.759791	3.958	0.0011979	0.0086644	sp|Q9FIW5|NAC94_ARATH Putative NAC domain-containing protein 94 OS=Arabidopsis thaliana GN=ANAC094 PE=3 SV=1//4.8462e-13
MDP0000171795	525.45	1197.4	-1.1883	0.00086882	0.0065829	sp|Q41249|PORA_CUCSA Protochlorophyllide reductase, chloroplastic OS=Cucumis sativus GN=PORA PE=2 SV=1//0
MDP0000171920	293.306	196.04	0.58126	0.0022295	0.014688	sp|A0JNA8|PAXI1_BOVIN PAX-interacting protein 1 OS=Bos taurus GN=PAXIP1 PE=2 SV=1//1.44864e-19
MDP0000171928	83.1615	39.9872	1.0564	0.00065384	0.0051486	sp|Q84V83|LAR_DESUN Leucoanthocyanidin reductase OS=Desmodium uncinatum GN=LAR PE=1 SV=1//1.65188e-55
MDP0000172014	2060.45	834.974	1.3032	5.5349e-22	4.7062e-20	sp|P49043|VPE_CITSI Vacuolar-processing enzyme OS=Citrus sinensis PE=2 SV=1//0
MDP0000172030	960.192	1243.19	-0.37265	0.007697	0.041454	sp|Q8VXU6|DI194_ARATH Protein DEHYDRATION-INDUCED 19 homolog 4 OS=Arabidopsis thaliana GN=DI19-4 PE=1 SV=1//7.11566e-37
MDP0000172149	214.04	114.624	0.90097	3.3604e-05	0.00037248	sp|O64823|MCU2_ARATH Calcium uniporter protein 2, mitochondrial OS=Arabidopsis thaliana GN=At2g23790 PE=2 SV=1//6.4852e-110
MDP0000172171	1.16056	12.6715	-3.4487	0.0024638	0.015979	sp|Q8W595|SUVR4_ARATH Histone-lysine N-methyltransferase SUVR4 OS=Arabidopsis thaliana GN=SUVR4 PE=1 SV=2//1.0056e-131
MDP0000172233	10.615	43.4569	-2.0335	0.0080695	0.043095	sp|Q9SZE7|PER51_ARATH Peroxidase 51 OS=Arabidopsis thaliana GN=PER51 PE=2 SV=1//4.63876e-86
MDP0000172264	493.728	281.6	0.81007	0.00019628	0.0017906	sp|Q9SY57|P2A10_ARATH Protein PHLOEM PROTEIN 2-LIKE A10 OS=Arabidopsis thaliana GN=PP2A10 PE=2 SV=1//8.59204e-122
MDP0000172287	212.058	435.178	-1.0371	9.4937e-09	2.0775e-07	sp|O65090|DIM1C_ARATH Ribosomal RNA small subunit methyltransferase, chloroplastic OS=Arabidopsis thaliana GN=PFC1 PE=2 SV=1//1.25352e-136
MDP0000172356	5.59834	0	Inf	0.0092929	0.04833	-//-
MDP0000172360	827.096	435.587	0.92509	9.0684e-10	2.3223e-08	sp|O64783|Y1137_ARATH G-type lectin S-receptor-like serine/threonine-protein kinase At1g61370 OS=Arabidopsis thaliana GN=At1g61370 PE=3 SV=2//8.25598e-33
MDP0000172441	1442.14	979.528	0.55805	3.9359e-05	0.00042808	sp|Q9SY74|C3H5_ARATH Zinc finger CCCH domain-containing protein 5 OS=Arabidopsis thaliana GN=At1g10320 PE=2 SV=2//2.7717e-135
MDP0000172464	322.564	212.956	0.59903	0.0019203	0.012943	sp|Q9FH57|GATA5_ARATH GATA transcription factor 5 OS=Arabidopsis thaliana GN=GATA5 PE=2 SV=1//5.76651e-50
MDP0000172536	15.121	64.4312	-2.0912	2.0377e-05	0.00023739	sp|Q9SKY8|HSP7H_ARATH Heat shock 70 kDa protein 8 OS=Arabidopsis thaliana GN=HSP70-8 PE=1 SV=1//0
MDP0000172651	205.11	395.092	-0.94579	2.5901e-07	4.5012e-06	sp|Q8LKZ1|NORK_PEA Nodulation receptor kinase OS=Pisum sativum GN=NORK PE=1 SV=1//7.36257e-59
MDP0000172742	417.365	306.744	0.44427	0.008798	0.046237	-//-
MDP0000172744	2071.2	1149.07	0.85	3.9058e-10	1.0406e-08	sp|P46604|HAT22_ARATH Homeobox-leucine zipper protein HAT22 OS=Arabidopsis thaliana GN=HAT22 PE=1 SV=1//5.24023e-60
MDP0000172773	26.1129	75.137	-1.5248	2.3336e-05	0.00026791	-//-
MDP0000172803	318.423	548.075	-0.78343	1.593e-06	2.3638e-05	sp|Q9LJM4|IKU2_ARATH Receptor-like protein kinase HAIKU2 OS=Arabidopsis thaliana GN=IKU2 PE=1 SV=1//0
MDP0000172827	344.385	500.031	-0.538	0.0010708	0.0078638	sp|P93111|HEM11_CUCSA Glutamyl-tRNA reductase 1, chloroplastic OS=Cucumis sativus GN=HEMA1 PE=2 SV=1//0
MDP0000172831	73.4236	39.7053	0.88691	0.0072829	0.039656	sp|Q8GWL2|LOR7_ARATH Protein LURP-one-related 7 OS=Arabidopsis thaliana GN=At2g30270 PE=2 SV=1//1.97035e-44
MDP0000172852	257.65	485.27	-0.91337	8.2472e-08	1.5648e-06	sp|P13443|DHGY_CUCSA Glycerate dehydrogenase OS=Cucumis sativus GN=HPR-A PE=2 SV=1//0
MDP0000172893	42.0139	89.7007	-1.0943	0.00049786	0.0040491	-//-
MDP0000172895	6582.7	5030.45	0.38799	0.0023055	0.015094	-//-
MDP0000172936	107.749	167.015	-0.6323	0.0075116	0.040617	sp|Q500U8|TKPR1_ARATH Tetraketide alpha-pyrone reductase 1 OS=Arabidopsis thaliana GN=TKPR1 PE=1 SV=1//5.42598e-83
MDP0000172962	8.01886	29.8128	-1.8945	0.0011342	0.008272	sp|Q8W486|Y1491_ARATH Uncharacterized protein At1g04910 OS=Arabidopsis thaliana GN=At1g04910 PE=2 SV=1//1.68969e-75
MDP0000172965	7.07609	27.2787	-1.9468	0.0016962	0.01166	-//-
MDP0000173021	101.772	55.0513	0.88649	0.002031	0.013577	sp|Q9M9L0|APC11_ARATH Anaphase-promoting complex subunit 11 OS=Arabidopsis thaliana GN=APC11 PE=1 SV=2//2.62099e-15
MDP0000173095	719.38	221.207	1.7014	1.6626e-24	1.6778e-22	-//-
MDP0000173145	0.419987	32.5987	-6.2783	5.1284e-05	0.0005418	sp|P35694|XTH2_SOYBN Xyloglucan endotransglucosylase/hydrolase 2 OS=Glycine max PE=2 SV=1//4.18138e-97
MDP0000173152	405.854	250.676	0.69514	0.00012522	0.0012009	sp|A4FV84|MRT4_BOVIN mRNA turnover protein 4 homolog OS=Bos taurus GN=MRTO4 PE=2 SV=1//1.58927e-48
MDP0000173174	440.485	602.375	-0.45157	0.0039352	0.023676	-//-
MDP0000173235	884.745	585.678	0.59515	5.3422e-05	0.0005614	sp|P93147|C81E1_GLYEC Isoflavone 2&apos;-hydroxylase OS=Glycyrrhiza echinata GN=CYP81E1 PE=1 SV=2//4.28109e-83
MDP0000173300	76.0927	238.141	-1.646	7.5394e-11	2.2039e-09	sp|B5WWZ8|FAO1_LOTJA Long-chain-alcohol oxidase FAO1 OS=Lotus japonicus GN=FAO1 PE=1 SV=1//0
MDP0000173365	5177.09	3938.22	0.3946	0.0021315	0.014151	sp|Q9FLW9|PKP2_ARATH Plastidial pyruvate kinase 2 OS=Arabidopsis thaliana GN=PKP2 PE=1 SV=1//0
MDP0000173395	3.0651	17.4184	-2.5066	0.0035698	0.021811	sp|M1CZC0|EBP1_SOLTU ERBB-3 BINDING PROTEIN 1 OS=Solanum tuberosum GN=EBP1 PE=2 SV=1//3.67736e-50
MDP0000173424	63.77	200.717	-1.6542	1.1976e-11	3.8619e-10	-//-
MDP0000173449	368.126	681.312	-0.88812	2.2308e-08	4.6321e-07	sp|Q9LHS0|CAP10_ARATH Putative clathrin assembly protein At5g35200 OS=Arabidopsis thaliana GN=At5g35200 PE=1 SV=1//0
MDP0000173498	3005.13	2103.64	0.51454	7.0376e-05	0.0007192	sp|Q7TP47|HNRPQ_RAT Heterogeneous nuclear ribonucleoprotein Q OS=Rattus norvegicus GN=Syncrip PE=2 SV=1//1.25504e-29
MDP0000173508	34.3436	5.10725	2.7494	2.1056e-05	0.00024446	sp|F4JKK0|SUD1_ARATH Probable E3 ubiquitin ligase SUD1 OS=Arabidopsis thaliana GN=SUD1 PE=1 SV=1//1.11604e-07
MDP0000173550	675.134	434.471	0.63591	4.9171e-05	0.00052191	sp|Q9S7G7|MB3R1_ARATH Myb-related protein 3R-1 OS=Arabidopsis thaliana GN=MYB3R-1 PE=2 SV=1//9.98684e-42
MDP0000173577	410.062	285.295	0.52339	0.0026294	0.016871	sp|E0X9N4|C3H69_ARATH Zinc finger CCCH domain-containing protein 69 OS=Arabidopsis thaliana GN=At3g63550 PE=3 SV=1//8.28719e-11
MDP0000173636	3904.94	2433.69	0.68215	9.7942e-08	1.832e-06	sp|Q8GY42|NAC25_ARATH NAC transcription factor 25 OS=Arabidopsis thaliana GN=NAC025 PE=2 SV=1//3.56118e-99
MDP0000173662	1749.73	1223.95	0.51558	9.8035e-05	0.00096673	sp|Q9SCN8|CD48D_ARATH Cell division control protein 48 homolog D OS=Arabidopsis thaliana GN=CDC48D PE=1 SV=1//1.49387e-17
MDP0000173666	109.826	169.543	-0.62643	0.006812	0.037469	sp|O24164|PPOM_TOBAC Protoporphyrinogen oxidase, mitochondrial OS=Nicotiana tabacum GN=PPXII PE=1 SV=1//0
MDP0000173732	55.2975	137.026	-1.3092	1.3918e-06	2.0882e-05	sp|Q9LY84|GDL76_ARATH GDSL esterase/lipase At5g14450 OS=Arabidopsis thaliana GN=At5g14450 PE=2 SV=1//0
MDP0000173749	388.177	585.052	-0.59185	0.00025179	0.002229	sp|Q01859|ATPBM_ORYSJ ATP synthase subunit beta, mitochondrial OS=Oryza sativa subsp. japonica GN=ATPB PE=1 SV=2//7.77341e-14
MDP0000173754	2353.86	1546.1	0.6064	4.5993e-06	6.2122e-05	sp|Q9SKI2|VPS2A_ARATH Vacuolar protein sorting-associated protein 2 homolog 1 OS=Arabidopsis thaliana GN=VPS2.1 PE=1 SV=2//2.51975e-92
MDP0000173776	225.001	362.866	-0.6895	0.00015735	0.0014757	sp|P53681|CRK_DAUCA CDPK-related protein kinase OS=Daucus carota GN=CRK PE=2 SV=1//0
MDP0000173822	993.861	572.329	0.7962	6.2153e-08	1.2077e-06	sp|Q9M7Z1|ODB2_ARATH Lipoamide acyltransferase component of branched-chain alpha-keto acid dehydrogenase complex, mitochondrial OS=Arabidopsis thaliana GN=BCE2 PE=1 SV=1//0
MDP0000173837	322.811	461.991	-0.51718	0.0016233	0.011229	sp|Q8GX78|ANTR2_ARATH Ascorbate transporter, chloroplastic OS=Arabidopsis thaliana GN=PHT4;4 PE=1 SV=1//0
MDP0000173845	42.6098	88.0943	-1.0479	0.0008067	0.0061832	sp|Q9SHI3|RLP2_ARATH Receptor-like protein 2 OS=Arabidopsis thaliana GN=RLP2 PE=2 SV=1//3.85796e-118
MDP0000173879	230.883	131.886	0.80787	0.0001236	0.0011873	sp|Q9JHR7|IDE_MOUSE Insulin-degrading enzyme OS=Mus musculus GN=Ide PE=1 SV=1//3.53977e-15
MDP0000173934	5392.16	2139.28	1.3337	3.4264e-25	3.6929e-23	sp|Q8W034|RNP1_ARATH Heterogeneous nuclear ribonucleoprotein 1 OS=Arabidopsis thaliana GN=RNP1 PE=1 SV=1//1.39294e-66
MDP0000174018	14.5691	0.959514	3.9245	0.00014923	0.0014073	sp|O24248|PRU1_PRUAV Major allergen Pru av 1 OS=Prunus avium GN=PRUA1 PE=1 SV=1//1.49498e-72
MDP0000174030	411.114	610.592	-0.57067	0.00027563	0.0024149	-//-
MDP0000174161	4.28202	28.5993	-2.7396	5.3439e-05	0.00056144	sp|Q8GYY1|HSFA3_ARATH Heat stress transcription factor A-3 OS=Arabidopsis thaliana GN=HSFA3 PE=2 SV=2//9.10601e-72
MDP0000174168	463.746	213.065	1.122	1.7257e-10	4.8163e-09	sp|O24370|LOX21_SOLTU Linoleate 13S-lipoxygenase 2-1, chloroplastic OS=Solanum tuberosum GN=LOX2.1 PE=1 SV=1//0
MDP0000174248	1522.15	984.958	0.62798	7.1692e-06	9.2848e-05	sp|Q9LIB2|PHS1_ARATH Alpha-glucan phosphorylase 1 OS=Arabidopsis thaliana GN=PHS1 PE=2 SV=1//7.92853e-60
MDP0000174273	204.33	325.152	-0.67022	0.0019146	0.012912	sp|O49668|PAM68_ARATH Protein PAM68, chloroplastic OS=Arabidopsis thaliana GN=PAM68 PE=1 SV=1//1.66694e-42
MDP0000174334	285.856	189.345	0.59427	0.0019492	0.013102	sp|Q61749|EI2BD_MOUSE Translation initiation factor eIF-2B subunit delta OS=Mus musculus GN=Eif2b4 PE=2 SV=2//3.13305e-105
MDP0000174367	129.055	61.3192	1.0736	7.806e-05	0.00078906	sp|O48652|UVR3_ARATH (6-4)DNA photolyase OS=Arabidopsis thaliana GN=UVR3 PE=1 SV=2//0
MDP0000174368	704.232	1026.7	-0.54389	0.00021256	0.0019226	sp|Q9LW15|CX5B1_ARATH Cytochrome c oxidase subunit 5b-1, mitochondrial OS=Arabidopsis thaliana GN=COX5B-1 PE=2 SV=1//2.38361e-41
MDP0000174414	0	6.53566	#NAME?	0.0083894	0.044454	sp|O49607|SBT16_ARATH Subtilisin-like protease SBT1.6 OS=Arabidopsis thaliana GN=SBT1.6 PE=2 SV=1//6.46179e-166
MDP0000174571	1289.52	538.192	1.2606	1.1944e-18	7.841e-17	sp|Q9M2S4|LRKS4_ARATH L-type lectin-domain containing receptor kinase S.4 OS=Arabidopsis thaliana GN=LECRKS4 PE=2 SV=1//0
MDP0000174573	6.27265	36.5999	-2.5447	2.1113e-05	0.00024499	sp|C0LGP4|Y3475_ARATH Probable LRR receptor-like serine/threonine-protein kinase At3g47570 OS=Arabidopsis thaliana GN=At3g47570 PE=2 SV=1//0
MDP0000174607	273.03	151.818	0.84671	3.2164e-05	0.00035793	sp|P49599|P2C57_ARATH Protein phosphatase 2C 57 OS=Arabidopsis thaliana GN=PPH1 PE=1 SV=2//1.13157e-163
MDP0000174615	169.885	299.871	-0.81979	3.5401e-05	0.00039022	sp|O65717|CNGC1_ARATH Cyclic nucleotide-gated ion channel 1 OS=Arabidopsis thaliana GN=CNGC1 PE=1 SV=1//9.31543e-95
MDP0000174627	1063.18	1397.63	-0.3946	0.0054101	0.030913	sp|Q93W95|PMTD_ARATH Probable methyltransferase PMT13 OS=Arabidopsis thaliana GN=At4g00740 PE=2 SV=1//0
MDP0000174659	112.304	64.2748	0.80508	0.003725	0.02259	sp|P49244|FABH1_CUPWR 3-oxoacyl-[acyl-carrier-protein] synthase 3 A, chloroplastic OS=Cuphea wrightii GN=KAS3A PE=2 SV=2//9.56799e-21
MDP0000174740	13898.7	10622.3	0.38786	0.0015662	0.010898	sp|Q9FSF0|MDH_TOBAC Malate dehydrogenase OS=Nicotiana tabacum GN=MD1 PE=1 SV=1//0
MDP0000174754	584.57	909.484	-0.63767	1.9942e-05	0.000233	-//-
MDP0000174775	220.809	383.618	-0.79687	1.0228e-05	0.00012823	-//-
MDP0000174801	427.452	1443.56	-1.7558	5.3384e-33	9.2268e-31	sp|Q9AT56|METK1_ELAUM S-adenosylmethionine synthase 1 OS=Elaeagnus umbellata GN=SAMS1 PE=2 SV=1//0
MDP0000175027	1.94758	24.9208	-3.6776	7.1429e-06	9.2557e-05	sp|A7PZL3|PGLR_VITVI Probable polygalacturonase OS=Vitis vinifera GN=GSVIVT00026920001 PE=1 SV=1//1.02587e-131
MDP0000175055	14.844	103.876	-2.8069	1.2511e-14	5.7344e-13	sp|Q9LYT3|TT12_ARATH Protein TRANSPARENT TESTA 12 OS=Arabidopsis thaliana GN=TT12 PE=2 SV=1//1.35254e-105
MDP0000175066	5430.52	4216.28	0.36512	0.0036738	0.022338	sp|P54151|MSRA_BRANA Peptide methionine sulfoxide reductase OS=Brassica napus GN=PMSR PE=2 SV=1//2.91336e-124
MDP0000175067	18.4905	588.189	-4.9914	5.2604e-95	8.9296e-92	sp|O80513|CCU41_ARATH Cyclin-U4-1 OS=Arabidopsis thaliana GN=CYCU4-1 PE=1 SV=1//1.09457e-64
MDP0000175141	72251.2	23946.7	1.5932	2.0527e-38	4.7594e-36	sp|Q5M868|GBA2_RAT Non-lysosomal glucosylceramidase OS=Rattus norvegicus GN=Gba2 PE=2 SV=2//1.23818e-167
MDP0000175159	45.6516	16.4922	1.4689	0.0011683	0.008471	sp|Q9FJN7|GCL1_ARATH LanC-like protein GCL1 OS=Arabidopsis thaliana GN=GCL1 PE=2 SV=1//2.41013e-28
MDP0000175186	215.284	517.412	-1.2651	2.6855e-13	1.0506e-11	sp|Q76E23|IF4G_ARATH Eukaryotic translation initiation factor 4G OS=Arabidopsis thaliana GN=EIF4G PE=1 SV=2//2.39323e-12
MDP0000175204	166.184	94.3753	0.8163	0.0062419	0.034846	sp|B9SVG9|RBR_RICCO Retinoblastoma-related protein OS=Ricinus communis GN=RBR PE=2 SV=1//0
MDP0000175245	119.846	547.029	-2.1904	4.6062e-15	2.2115e-13	sp|Q56XE8|HXK4_ARATH Hexokinase-4 OS=Arabidopsis thaliana GN=At3g20040 PE=2 SV=2//0
MDP0000175323	6.17665	36.0178	-2.5438	0.00039305	0.003285	sp|Q6AWW5|Y5262_ARATH Ankyrin repeat-containing protein At5g02620 OS=Arabidopsis thaliana GN=At5g02620 PE=1 SV=1//0
MDP0000175352	16.52	0.802487	4.3636	3.5138e-05	0.00038768	sp|Q5BPJ0|TBL11_ARATH Protein trichome birefringence-like 11 OS=Arabidopsis thaliana GN=TBL11 PE=2 SV=1//2.0029e-99
MDP0000175388	1162.81	8669.26	-2.8983	4.732e-05	0.00050452	sp|Q9FJL3|FKB65_ARATH Peptidyl-prolyl cis-trans isomerase FKBP65 OS=Arabidopsis thaliana GN=FKBP65 PE=1 SV=1//0
MDP0000175403	871.894	393.338	1.1484	6.332e-14	2.6824e-12	-//-
MDP0000175431	12.8766	36.4028	-1.4993	0.0029831	0.018722	sp|Q6AVK1|COSA_ORYSJ Costars family protein OS=Oryza sativa subsp. japonica GN=Os03g0690000 PE=3 SV=1//2.70788e-28
MDP0000175443	692.149	393.528	0.81462	2.1952e-07	3.8558e-06	sp|Q9CPU4|MGST3_MOUSE Microsomal glutathione S-transferase 3 OS=Mus musculus GN=Mgst3 PE=1 SV=1//4.27832e-27
MDP0000175450	5.40294	42.84	-2.9871	1.7463e-07	3.1275e-06	sp|Q8VZ80|PLT5_ARATH Polyol transporter 5 OS=Arabidopsis thaliana GN=PLT5 PE=1 SV=2//2.37183e-165
MDP0000175480	243.568	444.223	-0.86696	9.3041e-07	1.4494e-05	sp|Q8GYX9|WDL1_ARATH Protein WVD2-like 1 OS=Arabidopsis thaliana GN=WDL1 PE=1 SV=1//6.39526e-09
MDP0000175481	0	15.4462	#NAME?	9.9413e-06	0.0001252	sp|Q9FMF5|RPT3_ARATH Root phototropism protein 3 OS=Arabidopsis thaliana GN=RPT3 PE=1 SV=2//3.99524e-76
MDP0000175563	185.712	270.138	-0.54063	0.0056145	0.031899	sp|Q9STF3|PP265_ARATH Pentatricopeptide repeat-containing protein At3g46790, chloroplastic OS=Arabidopsis thaliana GN=CRR2 PE=2 SV=1//0
MDP0000175599	1020.07	199.041	2.3575	1.2002e-48	4.6003e-46	-//-
MDP0000175610	305.995	442.453	-0.53202	0.0022128	0.014599	sp|O04921|HEMH2_ARATH Ferrochelatase-2, chloroplastic OS=Arabidopsis thaliana GN=At2g30390 PE=2 SV=1//0
MDP0000175686	3940.08	2350.86	0.74504	3.9549e-05	0.00043005	sp|Q56307|BGAL_THEMA Beta-galactosidase OS=Thermotoga maritima (strain ATCC 43589 / MSB8 / DSM 3109 / JCM 10099) GN=lacZ PE=3 SV=2//5.48999e-55
MDP0000175691	67.4294	17.5932	1.9384	0.0010548	0.0077669	sp|Q945B6|AOP1L_ARATH Probable 2-oxoglutarate-dependent dioxygenase AOP1.2 OS=Arabidopsis thaliana GN=AOP1.2 PE=2 SV=1//1.8909e-64
MDP0000175692	388.283	202.658	0.93806	2.69e-07	4.6543e-06	sp|Q54WR5|CCD94_DICDI Coiled-coil domain-containing protein 94 homolog OS=Dictyostelium discoideum GN=ccdc94 PE=3 SV=1//7.76933e-61
MDP0000175780	225.377	597.268	-1.406	1.224e-09	3.0782e-08	sp|Q9SHY2|YSL7_ARATH Probable metal-nicotianamine transporter YSL7 OS=Arabidopsis thaliana GN=YSL7 PE=2 SV=1//0
MDP0000175794	241.046	421.388	-0.80584	3.5173e-06	4.8556e-05	sp|Q9FYE5|PT504_ARATH Probable sugar phosphate/phosphate translocator At5g04160 OS=Arabidopsis thaliana GN=At5g04160 PE=2 SV=1//0
MDP0000175853	657.315	2114.6	-1.6857	3.4207e-11	1.0402e-09	sp|O22493|GSH1_SOLLC Glutamate--cysteine ligase, chloroplastic OS=Solanum lycopersicum GN=GSH1 PE=2 SV=1//0
MDP0000176034	124.346	228.697	-0.87907	3.3305e-05	0.00036951	sp|Q9LIQ7|PP252_ARATH Pentatricopeptide repeat-containing protein At3g24000, mitochondrial OS=Arabidopsis thaliana GN=PCMP-H87 PE=3 SV=1//4.70759e-13
MDP0000176091	610.756	314.399	0.958	3.1662e-09	7.5057e-08	sp|Q9LZM1|ORP3A_ARATH Oxysterol-binding protein-related protein 3A OS=Arabidopsis thaliana GN=ORP3A PE=1 SV=1//0
MDP0000176105	18.0051	56.0688	-1.6388	0.0016884	0.011614	sp|Q8LGA1|CCD41_ARATH Cyclin-D4-1 OS=Arabidopsis thaliana GN=CYCD4-1 PE=1 SV=2//5.69486e-86
MDP0000176176	80.298	163.452	-1.0254	4.3172e-05	0.00046498	-//-
MDP0000176217	8.25336	38.6221	-2.2264	5.7478e-05	0.00059952	sp|Q8W593|LGUC_ARATH Probable lactoylglutathione lyase, chloroplast OS=Arabidopsis thaliana GN=At1g67280 PE=1 SV=1//9.50448e-172
MDP0000176370	1386.09	889.486	0.63998	0.0042215	0.025112	sp|O80934|Y2766_ARATH Uncharacterized protein At2g37660, chloroplastic OS=Arabidopsis thaliana GN=At2g37660 PE=2 SV=2//2.8596e-17
MDP0000176374	2627.48	6158.59	-1.2289	2.4734e-06	3.5208e-05	sp|Q9SQT8|DHQSD_ARATH Bifunctional 3-dehydroquinate dehydratase/shikimate dehydrogenase, chloroplastic OS=Arabidopsis thaliana GN=EMB3004 PE=1 SV=1//0
MDP0000176409	105.909	50.9462	1.0558	0.00033847	0.0028867	sp|Q9FPR3|EDR1_ARATH Serine/threonine-protein kinase EDR1 OS=Arabidopsis thaliana GN=EDR1 PE=1 SV=1//0
MDP0000176431	741.96	467.561	0.66619	1.0826e-05	0.00013453	sp|Q6FSI6|SC232_CANGA Protein transport protein SEC23-2 OS=Candida glabrata (strain ATCC 2001 / CBS 138 / JCM 3761 / NBRC 0622 / NRRL Y-65) GN=SEC232 PE=3 SV=1//1.71834e-22
MDP0000176633	1981.94	1492.83	0.40887	0.0022324	0.014702	sp|Q9LPI5|CID11_ARATH Polyadenylate-binding protein-interacting protein 11 OS=Arabidopsis thaliana GN=CID11 PE=2 SV=1//7.58296e-140
MDP0000176668	23.9765	57.1899	-1.2541	0.0013293	0.0094856	sp|Q9M3B4|RID3_ARATH Protein ROOT INITIATION DEFECTIVE 3 OS=Arabidopsis thaliana GN=RID3 PE=1 SV=1//1.59923e-49
MDP0000176677	41.3597	130.344	-1.656	7.6613e-09	1.7095e-07	sp|Q9FMT4|SNF12_ARATH SWI/SNF complex component SNF12 homolog OS=Arabidopsis thaliana GN=At5g14170 PE=1 SV=1//0
MDP0000176737	176.122	111.022	0.66574	0.0034578	0.021212	sp|Q43314|DHE1_ARATH Glutamate dehydrogenase 1 OS=Arabidopsis thaliana GN=GDH1 PE=2 SV=1//2.2083e-55
MDP0000176743	1465.57	934.375	0.64939	2.9011e-06	4.0748e-05	sp|Q9SS47|PUM4_ARATH Pumilio homolog 4 OS=Arabidopsis thaliana GN=APUM4 PE=1 SV=2//0
MDP0000176749	439.288	314.865	0.48043	0.0060224	0.033803	sp|O22768|UNE12_ARATH Transcription factor UNE12 OS=Arabidopsis thaliana GN=UNE12 PE=2 SV=2//3.33418e-98
MDP0000176861	1905.63	2985.84	-0.64787	4.7339e-06	6.3758e-05	sp|Q9SDG8|AGO4A_ORYSJ Protein argonaute 4A OS=Oryza sativa subsp. japonica GN=AGO4A PE=2 SV=1//5.35115e-108
MDP0000176892	15.9941	192.168	-3.5868	8.2891e-31	1.2792e-28	sp|Q9SX79|RB47C_ARATH Polyadenylate-binding protein RBP47C OS=Arabidopsis thaliana GN=RBP47C PE=2 SV=1//3.8416e-144
MDP0000176939	3.57458	99.5325	-4.7993	1.1433e-23	1.0755e-21	sp|Q9FYE5|PT504_ARATH Probable sugar phosphate/phosphate translocator At5g04160 OS=Arabidopsis thaliana GN=At5g04160 PE=2 SV=1//0
MDP0000176956	72.0259	30.9398	1.2191	0.00074883	0.0058062	sp|Q8RXW0|RBL14_ARATH Rhomboid-like protein 14, mitochondrial OS=Arabidopsis thaliana GN=RBL14 PE=2 SV=1//1.0458e-117
MDP0000177037	20.8284	46.584	-1.1613	0.0079774	0.042723	sp|F4IHY7|PTA12_ARATH Protein PLASTID TRANSCRIPTIONALLY ACTIVE 12 OS=Arabidopsis thaliana GN=PTAC12 PE=1 SV=1//0
MDP0000177061	236.578	149.155	0.66551	0.0010836	0.0079467	sp|B9DGD6|ACS_ARATH Acetyl-coenzyme A synthetase, chloroplastic/glyoxysomal OS=Arabidopsis thaliana GN=ACS PE=1 SV=1//0
MDP0000177099	45.3444	188.782	-2.0577	5.723e-09	1.3078e-07	sp|O49621|MLO1_ARATH MLO-like protein 1 OS=Arabidopsis thaliana GN=MLO1 PE=1 SV=1//1.76801e-176
MDP0000177125	92.3466	215.755	-1.2243	0.00096165	0.0071867	-//-
MDP0000177150	4.45419	29.1815	-2.7118	3.5583e-05	0.00039204	sp|Q5VR89|SIP11_ORYSJ Aquaporin SIP1-1 OS=Oryza sativa subsp. japonica GN=SIP1-1 PE=2 SV=2//4.01428e-45
MDP0000177175	73.9803	157.621	-1.0912	1.2771e-05	0.00015612	sp|Q86V88|MGDP1_HUMAN Magnesium-dependent phosphatase 1 OS=Homo sapiens GN=MDP1 PE=1 SV=1//1.02366e-30
MDP0000177248	96.3426	214.925	-1.1576	1.0707e-06	1.6448e-05	sp|Q9LT35|NEK6_ARATH Serine/threonine-protein kinase Nek6 OS=Arabidopsis thaliana GN=NEK6 PE=3 SV=1//7.48138e-09
MDP0000177294	1268.22	1752.3	-0.46644	0.00040724	0.0033934	sp|Q8LAC4|URH2_ARATH Probable uridine nucleosidase 2 OS=Arabidopsis thaliana GN=URH2 PE=2 SV=1//7.57489e-97
MDP0000177321	36.959	13.8253	1.4186	0.0041356	0.024685	sp|Q94K71|GPPL2_ARATH Haloacid dehalogenase-like hydrolase domain-containing protein At3g48420 OS=Arabidopsis thaliana GN=At3g48420 PE=1 SV=1//4.81373e-137
MDP0000177322	347.89	136.936	1.3451	2.8039e-12	9.7279e-11	sp|P80470|PSBY_SPIOL Photosystem II core complex proteins psbY, chloroplastic OS=Spinacia oleracea GN=PSBY PE=1 SV=2//7.59543e-06
MDP0000177378	0	193.174	#NAME?	2.7586e-20	2.0616e-18	sp|Q9LI74|CHUP1_ARATH Protein CHUP1, chloroplastic OS=Arabidopsis thaliana GN=CHUP1 PE=1 SV=1//6.41433e-95
MDP0000177416	217.527	122.014	0.83414	8.4612e-05	0.00084862	sp|Q9SMZ4|AASS_ARATH Alpha-aminoadipic semialdehyde synthase OS=Arabidopsis thaliana GN=LKR/SDH PE=1 SV=1//0
MDP0000177475	7.24175	43.1059	-2.5735	1.3799e-06	2.0729e-05	sp|Q7ZVZ7|AB17C_DANRE Alpha/beta hydrolase domain-containing protein 17C OS=Danio rerio GN=abhd17c PE=2 SV=1//1.07084e-73
MDP0000177505	5.86257	48.9244	-3.061	1.0529e-06	1.6211e-05	sp|Q9LFD5|BPA1_ARATH Binding partner of ACD11 1 OS=Arabidopsis thaliana GN=BPA1 PE=1 SV=1//3.40664e-87
MDP0000177622	701.01	432.071	0.69817	1.4539e-05	0.00017504	sp|Q8L746|NPR3_ARATH Regulatory protein NPR3 OS=Arabidopsis thaliana GN=NPR3 PE=1 SV=1//1.31054e-41
MDP0000177692	215.964	307.47	-0.50965	0.0062659	0.034963	-//-
MDP0000177786	3624.82	6521.89	-0.84738	1.3793e-10	3.8976e-09	sp|Q41059|GLGB2_PEA 1,4-alpha-glucan-branching enzyme 1, chloroplastic/amyloplastic (Fragment) OS=Pisum sativum GN=SBEII PE=1 SV=1//0
MDP0000177787	278.896	403.622	-0.53328	0.0028499	0.018032	sp|Q9LM92|SMD3B_ARATH Small nuclear ribonucleoprotein SmD3b OS=Arabidopsis thaliana GN=SMD3B PE=2 SV=1//3.04112e-57
MDP0000177788	375.748	552.367	-0.55586	0.0065593	0.036278	sp|Q8LEV3|Y2060_ARATH BTB/POZ domain-containing protein At2g30600 OS=Arabidopsis thaliana GN=At2g30600/At2g30610 PE=2 SV=1//0
MDP0000177806	527.068	389.329	0.437	0.0069731	0.038192	sp|Q0WRY5|CDL1_ARATH Serine/threonine-protein kinase CDL1 OS=Arabidopsis thaliana GN=CDL1 PE=1 SV=1//3.95617e-159
MDP0000177833	268.206	145.928	0.87809	1.2683e-05	0.00015516	sp|Q9FE79|RAA4C_ARATH Ras-related protein RABA4c OS=Arabidopsis thaliana GN=RABA4C PE=2 SV=1//8.05333e-123
MDP0000177850	26.3341	56.3234	-1.0968	0.0059984	0.033685	sp|Q3E6S9|CNIF3_ARATH Probable L-cysteine desulfhydrase, chloroplastic OS=Arabidopsis thaliana GN=CpNIFS3 PE=1 SV=1//0
MDP0000177871	789.629	441.116	0.84002	3.644e-08	7.3296e-07	sp|Q94B77|FH5_ARATH Formin-like protein 5 OS=Arabidopsis thaliana GN=FH5 PE=2 SV=2//1.02519e-117
MDP0000177875	5555.89	3400.66	0.7082	7.7802e-06	0.00010008	sp|Q9AUE0|CALS1_ARATH Callose synthase 1 OS=Arabidopsis thaliana GN=CALS1 PE=1 SV=2//0
MDP0000177906	28.7051	8.90042	1.6894	0.0036998	0.022468	sp|Q9SAH7|WRK40_ARATH Probable WRKY transcription factor 40 OS=Arabidopsis thaliana GN=WRKY40 PE=1 SV=1//5.28179e-89
MDP0000177942	42.6984	114.641	-1.4249	0.0041018	0.024505	sp|Q93Y91|STP5_ARATH Sugar transport protein 5 OS=Arabidopsis thaliana GN=STP5 PE=2 SV=1//0
MDP0000177991	491.989	1002.77	-1.0273	5.2999e-07	8.6774e-06	-//-
MDP0000178012	1.89463	13.9661	-2.8819	0.0045565	0.02681	sp|O81833|SD11_ARATH G-type lectin S-receptor-like serine/threonine-protein kinase SD1-1 OS=Arabidopsis thaliana GN=SD11 PE=1 SV=1//2.32e-52
MDP0000178043	245.493	113.029	1.119	2.0047e-07	3.5448e-06	sp|Q56XP4|NHX2_ARATH Sodium/hydrogen exchanger 2 OS=Arabidopsis thaliana GN=NHX2 PE=2 SV=2//0
MDP0000178206	19.876	87.0827	-2.1314	7.7764e-09	1.7312e-07	sp|O49858|C82A3_SOYBN Cytochrome P450 82A3 OS=Glycine max GN=CYP82A3 PE=2 SV=1//2.26763e-37
MDP0000178233	31.5753	85.8295	-1.4427	2.4734e-05	0.00028219	sp|P49332|GSTXC_TOBAC Probable glutathione S-transferase parC OS=Nicotiana tabacum GN=PARC PE=2 SV=1//6.44309e-51
MDP0000178245	280.61	127.411	1.1391	4.9656e-06	6.6464e-05	sp|Q9S823|LNG2_ARATH Protein LONGIFOLIA 2 OS=Arabidopsis thaliana GN=LNG2 PE=1 SV=1//8.86613e-89
MDP0000178257	445.877	249.559	0.83727	9.7849e-07	1.5208e-05	sp|Q84ZT9|WVD2_ARATH Protein WAVE-DAMPENED 2 OS=Arabidopsis thaliana GN=WVD2 PE=2 SV=1//5.23732e-21
MDP0000178268	1814.9	716.048	1.3418	4.7908e-22	4.1102e-20	sp|Q8GSM2|LOX23_HORVU Lipoxygenase 2.3, chloroplastic OS=Hordeum vulgare GN=LOX2.3 PE=1 SV=1//2.81262e-25
MDP0000178334	290.295	138.525	1.0674	1.4657e-07	2.655e-06	sp|Q10470|MGAT3_MOUSE Beta-1,4-mannosyl-glycoprotein 4-beta-N-acetylglucosaminyltransferase OS=Mus musculus GN=Mgat3 PE=2 SV=2//2.29548e-17
MDP0000178438	3795.53	2025.36	0.90613	9.0995e-13	3.3763e-11	sp|O04514|OPT2_ARATH Oligopeptide transporter 2 OS=Arabidopsis thaliana GN=OPT2 PE=2 SV=2//0
MDP0000178483	81.1411	41.4163	0.97023	0.0021674	0.014344	sp|Q41141|PFPB_RICCO Pyrophosphate--fructose 6-phosphate 1-phosphotransferase subunit beta OS=Ricinus communis GN=PFP-BETA PE=3 SV=1//4.03134e-76
MDP0000178490	2.68165	22.3039	-3.0561	0.00014231	0.0013453	sp|Q7XA39|RGA4_SOLBU Putative disease resistance protein RGA4 OS=Solanum bulbocastanum GN=RGA4 PE=2 SV=1//2.58017e-63
MDP0000178505	729.908	1020.56	-0.48358	0.00091611	0.0068908	sp|O35130|NEP1_MOUSE Ribosomal RNA small subunit methyltransferase NEP1 OS=Mus musculus GN=Emg1 PE=2 SV=1//2.68504e-53
MDP0000178516	60.6832	118.757	-0.96864	0.00063464	0.0050157	-//-
MDP0000178537	358.799	228.287	0.65233	0.0003083	0.0026648	-//-
MDP0000178570	623.388	284.126	1.1336	5.5206e-12	1.8465e-10	sp|Q43609|COMT1_PRUDU Caffeic acid 3-O-methyltransferase OS=Prunus dulcis GN=COMT1 PE=2 SV=1//6.91116e-112
MDP0000178612	391.281	556.869	-0.50913	0.001504	0.010532	sp|Q9SLN8|DBR_TOBAC 2-alkenal reductase (NADP(+)-dependent) OS=Nicotiana tabacum GN=DBR PE=1 SV=1//7.49481e-153
MDP0000178633	0	12.1958	#NAME?	9.718e-05	0.00095948	-//-
MDP0000178669	553.563	792.461	-0.51759	0.00067539	0.0053016	sp|Q8RX28|HDA5_ARATH Histone deacetylase 5 OS=Arabidopsis thaliana GN=HDA5 PE=1 SV=1//0
MDP0000178670	30.666	83.6861	-1.4483	9.6807e-05	0.0009564	sp|Q6ICW6|WNK11_ARATH Probable serine/threonine-protein kinase WNK11 OS=Arabidopsis thaliana GN=WNK11 PE=2 SV=1//6.01917e-171
MDP0000178674	14.202	37.0761	-1.3844	0.0053342	0.030576	-//-
MDP0000178692	580.12	424.263	0.45139	0.0047571	0.02776	sp|Q9CAJ0|P2C16_ARATH Protein phosphatase 2C 16 OS=Arabidopsis thaliana GN=HAB1 PE=1 SV=1//4.10489e-180
MDP0000178717	513.867	712.52	-0.47153	0.002085	0.013893	sp|O49429|MORF1_ARATH Multiple organellar RNA editing factor 1, mitochondrial OS=Arabidopsis thaliana GN=MORF1 PE=1 SV=1//2.20695e-54
MDP0000178729	3837.99	2555.15	0.58694	5.4594e-06	7.2497e-05	sp|Q8GUQ8|XDH1_ARATH Xanthine dehydrogenase 1 OS=Arabidopsis thaliana GN=XDH1 PE=1 SV=1//1.22017e-09
MDP0000178746	6.73568	24.2301	-1.8469	0.0042202	0.025108	-//-
MDP0000178757	1219.59	829.405	0.55625	5.081e-05	0.00053703	sp|Q9SSE9|JMJ25_ARATH Lysine-specific demethylase JMJ25 OS=Arabidopsis thaliana GN=JMJ25 PE=1 SV=1//6.93402e-52
MDP0000178768	21.6253	6.50891	1.7322	0.0063151	0.035196	sp|P48513|TF2B_SOYBN Transcription initiation factor IIB OS=Glycine max GN=TFIIB1 PE=2 SV=1//3.6833e-112
MDP0000178796	5718.74	4247.41	0.42911	0.00064199	0.0050654	sp|Q9M8L4|GLPK_ARATH Glycerol kinase OS=Arabidopsis thaliana GN=GLPK PE=1 SV=1//0
MDP0000178806	261.034	105.145	1.3119	6.1709e-10	1.6142e-08	sp|Q6NYE2|RCC2_DANRE Protein RCC2 homolog OS=Danio rerio GN=rcc2 PE=2 SV=1//1.40292e-68
MDP0000178885	451.402	278.684	0.69579	5.9943e-05	0.00062289	sp|Q93WI0|STR12_ARATH Rhodanese-like/PpiC domain-containing protein 12 OS=Arabidopsis thaliana GN=At5g19370 PE=2 SV=1//4.15082e-63
MDP0000179026	90.6253	10.1646	3.1564	3.9922e-15	1.9303e-13	sp|P46519|LEA14_SOYBN Desiccation protectant protein Lea14 homolog OS=Glycine max PE=2 SV=1//1.03305e-58
MDP0000179027	12.8959	0.554285	4.5401	0.0002042	0.001855	sp|P19172|CHIA_ARATH Acidic endochitinase OS=Arabidopsis thaliana GN=CHIB1 PE=2 SV=2//6.11823e-134
MDP0000179040	130.046	286.771	-1.1409	3.0286e-08	6.1569e-07	sp|Q9XIP8|CDI_ARATH Protein CDI OS=Arabidopsis thaliana GN=CDI PE=2 SV=1//1.01641e-155
MDP0000179082	1597.42	2137.61	-0.42025	0.00129	0.0092299	sp|Q5M729|ODP23_ARATH Dihydrolipoyllysine-residue acetyltransferase component 3 of pyruvate dehydrogenase complex, mitochondrial OS=Arabidopsis thaliana GN=At1g54220 PE=2 SV=1//0
MDP0000179084	2358.2	1408.52	0.74351	3.067e-08	6.227e-07	sp|Q9CAJ0|P2C16_ARATH Protein phosphatase 2C 16 OS=Arabidopsis thaliana GN=HAB1 PE=1 SV=1//0
MDP0000179123	57.1754	20.5444	1.4766	0.00025639	0.002263	-//-
MDP0000179150	62.7732	7.97891	2.9759	3.9712e-11	1.1992e-09	-//-
MDP0000179185	99.1264	210.877	-1.0891	0.0064559	0.035818	sp|Q54P70|Y4757_DICDI OTU domain-containing protein DDB_G0284757 OS=Dictyostelium discoideum GN=DDB_G0284757 PE=3 SV=2//1.8103e-10
MDP0000179333	239.986	152.105	0.65788	0.0010598	0.0077974	-//-
MDP0000179390	858.886	657.594	0.38527	0.0092508	0.04817	sp|P49243|FABH_ARATH 3-oxoacyl-[acyl-carrier-protein] synthase III, chloroplastic OS=Arabidopsis thaliana GN=At1g62640 PE=2 SV=2//0
MDP0000179412	260.946	375.164	-0.52377	0.0030095	0.018853	sp|Q9SFX2|PUB43_ARATH U-box domain-containing protein 43 OS=Arabidopsis thaliana GN=PUB43 PE=2 SV=1//2.35225e-55
MDP0000179477	251.243	164.611	0.61002	0.00268	0.017126	sp|Q9LTJ8|MBD13_ARATH Methyl-CpG-binding domain-containing protein 13 OS=Arabidopsis thaliana GN=MBD13 PE=2 SV=1//9.61053e-10
MDP0000179650	412.461	680.368	-0.72206	0.0039626	0.023802	sp|O23661|ARFC_ARATH Auxin response factor 3 OS=Arabidopsis thaliana GN=ARF3 PE=1 SV=2//0
MDP0000179676	29.459	121.455	-2.0436	2.3854e-09	5.7729e-08	sp|O22881|POT2_ARATH Potassium transporter 2 OS=Arabidopsis thaliana GN=POT2 PE=1 SV=2//0
MDP0000179744	193.232	689.78	-1.8358	8.018e-14	3.34e-12	sp|Q9SYM5|RHM1_ARATH Trifunctional UDP-glucose 4,6-dehydratase/UDP-4-keto-6-deoxy-D-glucose 3,5-epimerase/UDP-4-keto-L-rhamnose-reductase RHM1 OS=Arabidopsis thaliana GN=RHM1 PE=1 SV=1//0
MDP0000179751	462.472	202.86	1.1889	2.5316e-11	7.8134e-10	sp|Q869R1|CTLHB_DICDI CTL-like protein DDB_G0274487 OS=Dictyostelium discoideum GN=DDB_G0274487 PE=3 SV=1//1.5385e-18
MDP0000179760	16.7976	41.7557	-1.3137	0.00512	0.029566	sp|Q9FMA1|PP433_ARATH Pentatricopeptide repeat-containing protein At5g56310 OS=Arabidopsis thaliana GN=PCMP-E13 PE=2 SV=1//0
MDP0000179960	0.419987	19.976	-5.5718	0.0014628	0.010281	-//-
MDP0000179962	58.7761	15.1843	1.9527	6.5231e-06	8.5036e-05	sp|O22174|ERF08_ARATH Ethylene-responsive transcription factor ERF008 OS=Arabidopsis thaliana GN=ERF008 PE=2 SV=1//8.65515e-56
MDP0000179983	170.321	83.8304	1.0227	2.7895e-05	0.0003153	-//-
MDP0000179987	308.231	435.278	-0.49792	0.0040331	0.024164	sp|Q0VMF9|RS6_ALCBS 30S ribosomal protein S6 OS=Alcanivorax borkumensis (strain ATCC 700651 / DSM 11573 / NCIMB 13689 / SK2) GN=rpsF PE=3 SV=1//1.32389e-12
MDP0000179994	4.32506	35.9748	-3.0562	0.0059719	0.033578	sp|Q9LQV2|RDR1_ARATH RNA-dependent RNA polymerase 1 OS=Arabidopsis thaliana GN=RDR1 PE=2 SV=1//6.48925e-51
MDP0000180012	121.768	444.851	-1.8692	6.6071e-20	4.8537e-18	sp|Q9SE97|FH1_ARATH Formin-like protein 1 OS=Arabidopsis thaliana GN=FH1 PE=1 SV=1//8.39843e-06
MDP0000180064	935.882	504.971	0.89013	2.0033e-09	4.903e-08	sp|Q2VEX9|CRTSO_DAUCA Prolycopene isomerase, chloroplastic OS=Daucus carota GN=CRTISO PE=2 SV=1//0
MDP0000180080	292.863	169.849	0.78597	6.8995e-05	0.00070705	sp|O49627|ISU1_ARATH Iron-sulfur cluster assembly protein 1 OS=Arabidopsis thaliana GN=ISU1 PE=2 SV=1//1.69085e-80
MDP0000180105	210.792	121.495	0.79492	0.00019779	0.0018027	sp|Q9NCL8|PITP1_DICDI Phosphatidylinositol transfer protein 1 OS=Dictyostelium discoideum GN=pitA PE=1 SV=1//3.70587e-49
MDP0000180222	3289.19	1983.31	0.72982	1.5065e-08	3.2096e-07	sp|Q8LKS5|LACS7_ARATH Long chain acyl-CoA synthetase 7, peroxisomal OS=Arabidopsis thaliana GN=LACS7 PE=1 SV=2//0
MDP0000180326	1436.82	104.311	3.7839	4.5262e-37	9.8234e-35	sp|Q9SGU9|MGL_ARATH Methionine gamma-lyase OS=Arabidopsis thaliana GN=MGL PE=1 SV=1//0
MDP0000180439	206.183	345.626	-0.74529	5.8531e-05	0.00060955	sp|O14053|UTP21_SCHPO U3 small nucleolar RNA-associated protein 21 homolog OS=Schizosaccharomyces pombe (strain 972 / ATCC 24843) GN=SPCC1672.07 PE=3 SV=1//9.0372e-169
MDP0000180442	178.545	85.5212	1.0619	8.6215e-05	0.00086197	sp|F4I171|MD15A_ARATH Mediator of RNA polymerase II transcription subunit 15a OS=Arabidopsis thaliana GN=MED15A PE=1 SV=1//2.84632e-25
MDP0000180472	0	20.4359	#NAME?	1.0669e-05	0.00013286	sp|B9I3X5|CSPL3_POPTR CASP-like protein 1F2 OS=Populus trichocarpa GN=POPTRDRAFT_823430 PE=3 SV=1//1.94875e-68
MDP0000180482	3.12146	56.7782	-4.185	4.8074e-09	1.1108e-07	sp|Q9FKZ1|DRL42_ARATH Probable disease resistance protein At5g66900 OS=Arabidopsis thaliana GN=At5g66900 PE=3 SV=1//3.45116e-143
MDP0000180566	268.554	456.402	-0.76509	6.5325e-06	8.5136e-05	sp|P93394|UPP_TOBAC Uracil phosphoribosyltransferase OS=Nicotiana tabacum GN=UPP PE=2 SV=1//8.24601e-145
MDP0000180593	54.4674	296.16	-2.4429	6.734e-18	4.1675e-16	sp|O04235|SSRP1_VICFA FACT complex subunit SSRP1 OS=Vicia faba GN=SSRP1 PE=2 SV=1//1.94067e-34
MDP0000180637	607.173	846.395	-0.47922	0.00094968	0.0071129	sp|Q9ZT91|EFTM_ARATH Elongation factor Tu, mitochondrial OS=Arabidopsis thaliana GN=TUFA PE=1 SV=1//0
MDP0000180752	789.265	1248.37	-0.66146	3.514e-06	4.8524e-05	-//-
MDP0000180763	991.554	1279	-0.36726	0.0078247	0.042019	sp|Q9SX78|CXE2_ARATH Probable carboxylesterase 2 OS=Arabidopsis thaliana GN=CXE2 PE=2 SV=1//3.82607e-140
MDP0000180803	32.8447	86.8331	-1.4026	3.2924e-05	0.00036537	sp|Q8S904|MFDX2_ARATH Adrenodoxin-like protein 2, mitochondrial OS=Arabidopsis thaliana GN=MFDX2 PE=2 SV=1//9.66205e-65
MDP0000180845	357.544	548.504	-0.61738	0.00015762	0.0014764	sp|O81027|HMGCL_ARATH Hydroxymethylglutaryl-CoA lyase, mitochondrial OS=Arabidopsis thaliana GN=HMGCL PE=1 SV=2//2.72467e-08
[truncated: 7,508 more rows]
[truncated: 1 more columns]
