# Supplementary material for: Comparative Transcriptomic Profiling to Understand Pre- and Post-Ripening Hormonal Regulations and Anthocyanin Biosynthesis in Early Ripening Apple Fruit
Source: Molecules. 2018 Jul 31;23(8):1908. doi: 10.3390/molecules23081908 (PMC6222687; doi:10.3390/molecules23081908)
Supplement: Supplementary file 1 [file molecules-23-01908-s001.zip › Table S2 List of GO enrichment analysis results.xlsx]

## Sheet: HY_4th vs HY_3rd
Table S2: List of Gene ontology (GO) enrichment analysis results.
GO_accession	Description	Term_type	Corrected_pValue	DEG_item	DEG_list	Up	Down
GO:0016762	xyloglucan:xyloglucosyl transferase activity	molecular_function	0.0034681	7	683	5	2
GO:0048046	apoplast	cellular_component	0.0034681	7	683	5	2
GO:0051213	dioxygenase activity	molecular_function	0.0056165	12	683	9	3
GO:0016702	oxidoreductase activity, acting on single donors with incorporation of molecular oxygen, incorporation of two atoms of oxygen	molecular_function	0.016662	10	683	8	2
GO:0016717	oxidoreductase activity, acting on paired donors, with oxidation of a pair of donors resulting in the reduction of molecular oxygen to two molecules of water	molecular_function	0.064967	5	683	4	1
GO:0009733	response to auxin	biological_process	0.10123	7	683	2	5
GO:0016491	oxidoreductase activity	molecular_function	0.10123	99	683	67	32
GO:0016872	intramolecular lyase activity	molecular_function	0.1539	5	683	4	1
GO:0055114	oxidation-reduction process	biological_process	0.1539	96	683	64	32
GO:0006813	potassium ion transport	biological_process	0.17228	12	683	7	5
GO:0016701	oxidoreductase activity, acting on single donors with incorporation of molecular oxygen	molecular_function	0.20331	10	683	8	2
GO:0009415	response to water	biological_process	0.23407	4	683	4	0
GO:0004176	ATP-dependent peptidase activity	molecular_function	0.36182	4	683	3	1
GO:0004197	cysteine-type endopeptidase activity	molecular_function	0.45504	11	683	11	0
GO:0044262	cellular carbohydrate metabolic process	biological_process	0.47887	15	683	10	5
GO:0009628	response to abiotic stimulus	biological_process	0.48881	5	683	4	1
GO:0009725	response to hormone	biological_process	0.48881	8	683	3	5
GO:0005576	extracellular region	cellular_component	0.48881	35	683	21	14
GO:0005618	cell wall	cellular_component	0.48881	10	683	5	5
GO:0004089	carbonate dehydratase activity	molecular_function	0.48881	3	683	2	1
GO:0042618	poly-hydroxybutyrate metabolic process	biological_process	0.48881	2	683	2	0
GO:0042619	poly-hydroxybutyrate biosynthetic process	biological_process	0.48881	2	683	2	0
GO:1901440	poly(hydroxyalkanoate) metabolic process	biological_process	0.48881	2	683	2	0
GO:1901441	poly(hydroxyalkanoate) biosynthetic process	biological_process	0.48881	2	683	2	0
GO:0009719	response to endogenous stimulus	biological_process	0.5074	8	683	3	5
GO:0001101	response to acid chemical	biological_process	0.51676	4	683	4	0
GO:0006508	proteolysis	biological_process	0.51676	42	683	28	14
GO:0030312	external encapsulating structure	cellular_component	0.52564	12	683	6	6
GO:0006629	lipid metabolic process	biological_process	0.52564	41	683	25	16
GO:0044710	single-organism metabolic process	biological_process	0.52564	165	683	105	60
GO:0009252	peptidoglycan biosynthetic process	biological_process	0.52564	2	683	1	1
GO:0006367	transcription initiation from RNA polymerase II promoter	biological_process	0.52564	7	683	3	4
GO:1901700	response to oxygen-containing compound	biological_process	0.52564	4	683	4	0
GO:0008641	small protein activating enzyme activity	molecular_function	0.58769	4	683	2	2
GO:0005544	calcium-dependent phospholipid binding	molecular_function	0.58769	4	683	3	1
GO:0004932	mating-type factor pheromone receptor activity	molecular_function	0.61212	2	683	2	0
GO:0048037	cofactor binding	molecular_function	0.61212	38	683	23	15
GO:0042623	ATPase activity, coupled	molecular_function	0.63614	14	683	9	5
GO:0044264	cellular polysaccharide metabolic process	biological_process	0.63614	10	683	8	2
GO:0009273	peptidoglycan-based cell wall biogenesis	biological_process	0.63614	2	683	1	1
GO:0005976	polysaccharide metabolic process	biological_process	0.63614	12	683	10	2
GO:0044699	single-organism process	biological_process	0.63614	284	683	184	100
GO:0008150	biological_process	biological_process	0.67447	510	683	327	183
GO:0016877	ligase activity, forming carbon-sulfur bonds	molecular_function	0.68491	4	683	2	2
GO:0010033	response to organic substance	biological_process	0.75663	8	683	3	5
GO:0042221	response to chemical	biological_process	0.79921	17	683	12	5
GO:0050896	response to stimulus	biological_process	0.87559	93	683	52	41
GO:0032786	positive regulation of DNA-templated transcription, elongation	biological_process	0.87559	3	683	1	2
GO:0032968	positive regulation of transcription elongation from RNA polymerase II promoter	biological_process	0.87559	3	683	1	2
GO:0034243	regulation of transcription elongation from RNA polymerase II promoter	biological_process	0.87559	3	683	1	2
GO:0004185	serine-type carboxypeptidase activity	molecular_function	0.87559	5	683	3	2
GO:0006073	cellular glucan metabolic process	biological_process	0.87559	9	683	7	2
GO:0044042	glucan metabolic process	biological_process	0.87559	9	683	7	2
GO:0044038	cell wall macromolecule biosynthetic process	biological_process	0.87559	2	683	1	1
GO:0070589	cellular component macromolecule biosynthetic process	biological_process	0.87559	2	683	1	1
GO:0016021	integral component of membrane	cellular_component	0.87559	85	683	57	28
GO:0032994	protein-lipid complex	cellular_component	0.87559	2	683	0	2
GO:0034358	plasma lipoprotein particle	cellular_component	0.87559	2	683	0	2
GO:0042627	chylomicron	cellular_component	0.87559	2	683	0	2
GO:1990777	lipoprotein particle	cellular_component	0.87559	2	683	0	2
GO:0006694	steroid biosynthetic process	biological_process	0.87559	10	683	5	5
GO:0001653	peptide receptor activity	molecular_function	0.87559	2	683	2	0
GO:0008528	G-protein coupled peptide receptor activity	molecular_function	0.87559	2	683	2	0
GO:0032784	regulation of DNA-templated transcription, elongation	biological_process	0.87559	3	683	1	2
GO:0045944	positive regulation of transcription from RNA polymerase II promoter	biological_process	0.87559	3	683	1	2
GO:0008234	cysteine-type peptidase activity	molecular_function	0.87559	12	683	12	0
GO:0030234	enzyme regulator activity	molecular_function	0.91744	19	683	6	13
GO:0016503	pheromone receptor activity	molecular_function	0.91991	2	683	2	0
GO:0008152	metabolic process	biological_process	0.941	390	683	249	141
GO:0008202	steroid metabolic process	biological_process	0.96433	10	683	5	5
GO:0031224	intrinsic component of membrane	cellular_component	0.99896	85	683	57	28
GO:0004857	enzyme inhibitor activity	molecular_function	0.99896	11	683	3	8
GO:0043169	cation binding	molecular_function	0.99896	115	683	80	35
GO:0055085	transmembrane transport	biological_process	1	49	683	37	12
GO:0016624	oxidoreductase activity, acting on the aldehyde or oxo group of donors, disulfide as acceptor	molecular_function	1	3	683	2	1
GO:1901505	carbohydrate derivative transporter activity	molecular_function	1	4	683	3	1
GO:0016705	oxidoreductase activity, acting on paired donors, with incorporation or reduction of molecular oxygen	molecular_function	1	24	683	19	5
GO:0004180	carboxypeptidase activity	molecular_function	1	5	683	3	2
GO:0003824	catalytic activity	molecular_function	1	374	683	254	120
GO:0046872	metal ion binding	molecular_function	1	113	683	78	35
GO:0004356	glutamate-ammonia ligase activity	molecular_function	1	2	683	1	1
GO:0070011	peptidase activity, acting on L-amino acid peptides	molecular_function	1	37	683	28	9
GO:0004408	holocytochrome-c synthase activity	molecular_function	1	1	683	1	0
GO:0008855	exodeoxyribonuclease VII activity	molecular_function	1	4	683	2	2
GO:0015969	guanosine tetraphosphate metabolic process	biological_process	1	2	683	2	0
GO:0034035	purine ribonucleoside bisphosphate metabolic process	biological_process	1	2	683	2	0
GO:0071804	cellular potassium ion transport	biological_process	1	4	683	3	1
GO:0071805	potassium ion transmembrane transport	biological_process	1	4	683	3	1
GO:0050662	coenzyme binding	molecular_function	1	30	683	18	12
GO:0051287	NAD binding	molecular_function	1	11	683	6	5
GO:0030054	cell junction	cellular_component	1	2	683	1	1
GO:0000270	peptidoglycan metabolic process	biological_process	1	2	683	1	1
GO:0016903	oxidoreductase activity, acting on the aldehyde or oxo group of donors	molecular_function	1	6	683	4	2
GO:0016211	ammonia ligase activity	molecular_function	1	2	683	1	1
GO:0016880	acid-ammonia (or amide) ligase activity	molecular_function	1	2	683	1	1
GO:0008610	lipid biosynthetic process	biological_process	1	22	683	14	8
GO:0016796	exonuclease activity, active with either ribo- or deoxyribonucleic acids and producing 5'-phosphomonoesters	molecular_function	1	5	683	3	2
GO:0009268	response to pH	biological_process	1	1	683	0	1
GO:0010447	response to acidic pH	biological_process	1	1	683	0	1
GO:0016616	oxidoreductase activity, acting on the CH-OH group of donors, NAD or NADP as acceptor	molecular_function	1	18	683	9	9
GO:0000217	DNA secondary structure binding	molecular_function	1	1	683	1	0
GO:0000400	four-way junction DNA binding	molecular_function	1	1	683	1	0
GO:0047487	oligogalacturonide lyase activity	molecular_function	1	1	683	1	0
GO:0015079	potassium ion transmembrane transporter activity	molecular_function	1	6	683	4	2
GO:0010035	response to inorganic substance	biological_process	1	4	683	4	0
GO:0098772	molecular function regulator	molecular_function	1	21	683	8	13
GO:0003724	RNA helicase activity	molecular_function	1	9	683	5	4
GO:0008661	1-deoxy-D-xylulose-5-phosphate synthase activity	molecular_function	1	2	683	2	0
GO:0016744	transferase activity, transferring aldehyde or ketonic groups	molecular_function	1	2	683	2	0
GO:0004529	exodeoxyribonuclease activity	molecular_function	1	4	683	2	2
GO:0016895	exodeoxyribonuclease activity, producing 5'-phosphomonoesters	molecular_function	1	4	683	2	2
GO:0090575	RNA polymerase II transcription factor complex	cellular_component	1	5	683	3	2
GO:0008236	serine-type peptidase activity	molecular_function	1	17	683	9	8
GO:0017171	serine hydrolase activity	molecular_function	1	17	683	9	8
GO:0016695	oxidoreductase activity, acting on hydrogen as donor	molecular_function	1	1	683	0	1
GO:0018537	coenzyme F420-dependent N5,N10-methenyltetrahydromethanopterin reductase activity	molecular_function	1	1	683	0	1
GO:0046995	oxidoreductase activity, acting on hydrogen as donor, with other known acceptors	molecular_function	1	1	683	0	1
GO:0047068	N5,N10-methenyltetrahydromethanopterin hydrogenase activity	molecular_function	1	1	683	0	1
GO:0044798	nuclear transcription factor complex	cellular_component	1	5	683	3	2
GO:0004506	squalene monooxygenase activity	molecular_function	1	3	683	2	1
GO:0008233	peptidase activity	molecular_function	1	38	683	28	10
GO:0032040	small-subunit processome	cellular_component	1	6	683	2	4
GO:0005921	gap junction	cellular_component	1	1	683	1	0
GO:0004930	G-protein coupled receptor activity	molecular_function	1	4	683	3	1
GO:0045202	synapse	cellular_component	1	2	683	1	1
GO:0043666	regulation of phosphoprotein phosphatase activity	biological_process	1	1	683	0	1
GO:0044421	extracellular region part	cellular_component	1	10	683	4	6
GO:0004175	endopeptidase activity	molecular_function	1	26	683	20	6
GO:0061695	transferase complex, transferring phosphorus-containing groups	cellular_component	1	7	683	4	3
GO:0030541	plasmid partitioning	biological_process	1	1	683	1	0
GO:0031399	regulation of protein modification process	biological_process	1	4	683	0	4
GO:0031325	positive regulation of cellular metabolic process	biological_process	1	7	683	3	4
GO:0004421	hydroxymethylglutaryl-CoA synthase activity	molecular_function	1	1	683	1	0
GO:0000428	DNA-directed RNA polymerase complex	cellular_component	1	6	683	4	2
GO:0030880	RNA polymerase complex	cellular_component	1	6	683	4	2
GO:0055029	nuclear DNA-directed RNA polymerase complex	cellular_component	1	6	683	4	2
GO:0005992	trehalose biosynthetic process	biological_process	1	3	683	2	1
GO:0016755	transferase activity, transferring amino-acyl groups	molecular_function	1	3	683	2	1
GO:0051260	protein homooligomerization	biological_process	1	2	683	0	2
GO:0008289	lipid binding	molecular_function	1	11	683	9	2
GO:0008272	sulfate transport	biological_process	1	2	683	2	0
GO:0015116	sulfate transmembrane transporter activity	molecular_function	1	2	683	2	0
GO:0000160	phosphorelay signal transduction system	biological_process	1	6	683	4	2
GO:0006368	transcription elongation from RNA polymerase II promoter	biological_process	1	3	683	1	2
GO:0006950	response to stress	biological_process	1	41	683	19	22
GO:0010921	regulation of phosphatase activity	biological_process	1	1	683	0	1
GO:0003854	3-beta-hydroxy-delta5-steroid dehydrogenase activity	molecular_function	1	8	683	3	5
GO:0016229	steroid dehydrogenase activity	molecular_function	1	8	683	3	5
GO:0033764	steroid dehydrogenase activity, acting on the CH-OH group of donors, NAD or NADP as acceptor	molecular_function	1	8	683	3	5
GO:1901682	sulfur compound transmembrane transporter activity	molecular_function	1	2	683	2	0
GO:0044425	membrane part	cellular_component	1	98	683	65	33
GO:0046351	disaccharide biosynthetic process	biological_process	1	3	683	2	1
GO:0005911	cell-cell junction	cellular_component	1	1	683	1	0
GO:0016071	mRNA metabolic process	biological_process	1	11	683	5	6
GO:0006354	DNA-templated transcription, elongation	biological_process	1	3	683	1	2
GO:0005199	structural constituent of cell wall	molecular_function	1	1	683	1	0
GO:0044765	single-organism transport	biological_process	1	78	683	56	22
GO:0030684	preribosome	cellular_component	1	6	683	2	4
GO:0005337	nucleoside transmembrane transporter activity	molecular_function	1	2	683	2	0
GO:0016614	oxidoreductase activity, acting on CH-OH group of donors	molecular_function	1	18	683	9	9
GO:1902578	single-organism localization	biological_process	1	79	683	56	23
GO:0008131	primary amine oxidase activity	molecular_function	1	2	683	2	0
GO:0006024	glycosaminoglycan biosynthetic process	biological_process	1	2	683	1	1
GO:0009893	positive regulation of metabolic process	biological_process	1	7	683	3	4
GO:0006352	DNA-templated transcription, initiation	biological_process	1	8	683	4	4
GO:0016706	oxidoreductase activity, acting on paired donors, with incorporation or reduction of molecular oxygen, 2-oxoglutarate as one donor, and incorporation of one atom each of oxygen into both donors	molecular_function	1	2	683	1	1
GO:0072348	sulfur compound transport	biological_process	1	2	683	2	0
GO:0005991	trehalose metabolic process	biological_process	1	3	683	2	1
GO:0006869	lipid transport	biological_process	1	5	683	4	1
GO:0004797	thymidine kinase activity	molecular_function	1	2	683	1	1
GO:0019136	deoxynucleoside kinase activity	molecular_function	1	2	683	1	1
GO:0019206	nucleoside kinase activity	molecular_function	1	2	683	1	1
GO:0010393	galacturonan metabolic process	biological_process	1	1	683	1	0
GO:0045488	pectin metabolic process	biological_process	1	1	683	1	0
GO:0045490	pectin catabolic process	biological_process	1	1	683	1	0
GO:0016812	hydrolase activity, acting on carbon-nitrogen (but not peptide) bonds, in cyclic amides	molecular_function	1	1	683	1	0
GO:0004375	glycine dehydrogenase (decarboxylating) activity	molecular_function	1	1	683	1	0
GO:0006546	glycine catabolic process	biological_process	1	1	683	1	0
GO:0009071	serine family amino acid catabolic process	biological_process	1	1	683	1	0
GO:0016642	oxidoreductase activity, acting on the CH-NH2 group of donors, disulfide as acceptor	molecular_function	1	1	683	1	0
GO:0051338	regulation of transferase activity	biological_process	1	3	683	0	3
GO:0042626	ATPase activity, coupled to transmembrane movement of substances	molecular_function	1	7	683	4	3
GO:0043492	ATPase activity, coupled to movement of substances	molecular_function	1	7	683	4	3
GO:0019104	DNA N-glycosylase activity	molecular_function	1	2	683	0	2
GO:0046700	heterocycle catabolic process	biological_process	1	5	683	4	1
GO:0006023	aminoglycan biosynthetic process	biological_process	1	2	683	1	1
GO:0000377	RNA splicing, via transesterification reactions with bulged adenosine as nucleophile	biological_process	1	5	683	3	2
GO:0000398	mRNA splicing, via spliceosome	biological_process	1	5	683	3	2
GO:0016591	DNA-directed RNA polymerase II, holoenzyme	cellular_component	1	5	683	3	2
GO:0043130	ubiquitin binding	molecular_function	1	2	683	1	1
GO:0050790	regulation of catalytic activity	biological_process	1	5	683	0	5
GO:0005667	transcription factor complex	cellular_component	1	5	683	3	2
GO:0005509	calcium ion binding	molecular_function	1	15	683	11	4
GO:0005669	transcription factor TFIID complex	cellular_component	1	2	683	2	0
GO:0008073	ornithine decarboxylase inhibitor activity	molecular_function	1	1	683	0	1
GO:0042979	ornithine decarboxylase regulator activity	molecular_function	1	1	683	0	1
GO:0020037	heme binding	molecular_function	1	21	683	15	6
GO:1901068	guanosine-containing compound metabolic process	biological_process	1	2	683	2	0
GO:0000390	spliceosomal complex disassembly	biological_process	1	1	683	0	1
GO:0005684	U2-type spliceosomal complex	cellular_component	1	1	683	0	1
GO:0032988	ribonucleoprotein complex disassembly	biological_process	1	1	683	0	1
GO:0071008	U2-type post-mRNA release spliceosomal complex	cellular_component	1	1	683	0	1
GO:0071014	post-mRNA release spliceosomal complex	cellular_component	1	1	683	0	1
GO:0003872	6-phosphofructokinase activity	molecular_function	1	2	683	2	0
GO:0070008	serine-type exopeptidase activity	molecular_function	1	5	683	3	2
GO:0045454	cell redox homeostasis	biological_process	1	8	683	4	4
GO:0031423	hexon binding	molecular_function	1	1	683	1	0
GO:0004719	protein-L-isoaspartate (D-aspartate) O-methyltransferase activity	molecular_function	1	3	683	3	0
GO:0019825	oxygen binding	molecular_function	1	1	683	0	1
GO:1901361	organic cyclic compound catabolic process	biological_process	1	5	683	4	1
GO:0033554	cellular response to stress	biological_process	1	21	683	8	13
GO:0005681	spliceosomal complex	cellular_component	1	4	683	3	1
GO:0006004	fucose metabolic process	biological_process	1	1	683	1	0
GO:0008736	L-fucose isomerase activity	molecular_function	1	1	683	1	0
GO:0004616	phosphogluconate dehydrogenase (decarboxylating) activity	molecular_function	1	4	683	4	0
GO:0051716	cellular response to stimulus	biological_process	1	60	683	32	28
GO:0010876	lipid localization	biological_process	1	5	683	4	1
GO:0009318	exodeoxyribonuclease VII complex	cellular_component	1	1	683	1	0
GO:0044270	cellular nitrogen compound catabolic process	biological_process	1	5	683	4	1
GO:0019956	chemokine binding	molecular_function	1	1	683	1	0
GO:0009312	oligosaccharide biosynthetic process	biological_process	1	4	683	3	1
GO:0019439	aromatic compound catabolic process	biological_process	1	5	683	4	1
GO:0008918	lipopolysaccharide 3-alpha-galactosyltransferase activity	molecular_function	1	1	683	1	0
GO:0035250	UDP-galactosyltransferase activity	molecular_function	1	1	683	1	0
GO:0004348	glucosylceramidase activity	molecular_function	1	1	683	1	0
GO:0060255	regulation of macromolecule metabolic process	biological_process	1	68	683	37	31
GO:0015932	nucleobase-containing compound transmembrane transporter activity	molecular_function	1	2	683	2	0
GO:0008440	inositol-1,4,5-trisphosphate 3-kinase activity	molecular_function	1	1	683	1	0
GO:0031323	regulation of cellular metabolic process	biological_process	1	68	683	37	31
GO:0003333	amino acid transmembrane transport	biological_process	1	4	683	4	0
GO:1903825	organic acid transmembrane transport	biological_process	1	4	683	4	0
GO:0048038	quinone binding	molecular_function	1	2	683	2	0
GO:0000150	recombinase activity	molecular_function	1	1	683	1	0
GO:0000813	ESCRT I complex	cellular_component	1	1	683	1	0
GO:0032509	endosome transport via multivesicular body sorting pathway	biological_process	1	1	683	1	0
GO:0036452	ESCRT complex	cellular_component	1	1	683	1	0
GO:0006397	mRNA processing	biological_process	1	9	683	4	5
GO:0098656	anion transmembrane transport	biological_process	1	4	683	4	0
GO:0080090	regulation of primary metabolic process	biological_process	1	67	683	36	31
GO:0004649	poly(ADP-ribose) glycohydrolase activity	molecular_function	1	1	683	1	0
GO:0017089	glycolipid transporter activity	molecular_function	1	2	683	1	1
GO:0046836	glycolipid transport	biological_process	1	2	683	1	1
GO:0046906	tetrapyrrole binding	molecular_function	1	21	683	15	6
GO:0005578	proteinaceous extracellular matrix	cellular_component	1	5	683	3	2
GO:0008830	dTDP-4-dehydrorhamnose 3,5-epimerase activity	molecular_function	1	1	683	1	0
GO:0007172	signal complex assembly	biological_process	1	1	683	0	1
GO:0031647	regulation of protein stability	biological_process	1	1	683	1	0
GO:0042301	phosphate ion binding	molecular_function	1	1	683	1	0
GO:0050821	protein stabilization	biological_process	1	1	683	1	0
GO:0034637	cellular carbohydrate biosynthetic process	biological_process	1	7	683	5	2
GO:0018196	peptidyl-asparagine modification	biological_process	1	1	683	0	1
GO:0018279	protein N-linked glycosylation via asparagine	biological_process	1	1	683	0	1
GO:0030170	pyridoxal phosphate binding	molecular_function	1	6	683	3	3
GO:0019722	calcium-mediated signaling	biological_process	1	1	683	0	1
GO:0019932	second-messenger-mediated signaling	biological_process	1	1	683	0	1
GO:0016209	antioxidant activity	molecular_function	1	9	683	6	3
GO:0016051	carbohydrate biosynthetic process	biological_process	1	9	683	7	2
GO:0005912	adherens junction	cellular_component	1	1	683	0	1
GO:0005924	cell-substrate adherens junction	cellular_component	1	1	683	0	1
GO:0005925	focal adhesion	cellular_component	1	1	683	0	1
GO:0030055	cell-substrate junction	cellular_component	1	1	683	0	1
GO:0070161	anchoring junction	cellular_component	1	1	683	0	1
GO:0046417	chorismate metabolic process	biological_process	1	1	683	1	0
GO:0019725	cellular homeostasis	biological_process	1	9	683	4	5
GO:0004867	serine-type endopeptidase inhibitor activity	molecular_function	1	2	683	1	1
GO:0007007	inner mitochondrial membrane organization	biological_process	1	1	683	1	0
GO:0042407	cristae formation	biological_process	1	1	683	1	0
GO:0044284	mitochondrial crista junction	cellular_component	1	1	683	1	0
GO:0061617	MICOS complex	cellular_component	1	1	683	1	0
GO:0006276	plasmid maintenance	biological_process	1	1	683	1	0
GO:0006544	glycine metabolic process	biological_process	1	1	683	1	0
GO:0030203	glycosaminoglycan metabolic process	biological_process	1	2	683	1	1
GO:0006355	regulation of transcription, DNA-templated	biological_process	1	60	683	35	25
GO:1903506	regulation of nucleic acid-templated transcription	biological_process	1	60	683	35	25
GO:0050794	regulation of cellular process	biological_process	1	110	683	64	46
GO:0031123	RNA 3'-end processing	biological_process	1	2	683	1	1
GO:0000375	RNA splicing, via transesterification reactions	biological_process	1	5	683	3	2
GO:0006974	cellular response to DNA damage stimulus	biological_process	1	19	683	7	12
GO:0065009	regulation of molecular function	biological_process	1	5	683	0	5
GO:0034655	nucleobase-containing compound catabolic process	biological_process	1	3	683	2	1
GO:0004512	inositol-3-phosphate synthase activity	molecular_function	1	1	683	0	1
GO:0006021	inositol biosynthetic process	biological_process	1	1	683	0	1
GO:0046173	polyol biosynthetic process	biological_process	1	1	683	0	1
GO:0004536	deoxyribonuclease activity	molecular_function	1	5	683	2	3
GO:0015399	primary active transmembrane transporter activity	molecular_function	1	7	683	4	3
GO:0015405	P-P-bond-hydrolysis-driven transmembrane transporter activity	molecular_function	1	7	683	4	3
GO:0004096	catalase activity	molecular_function	1	1	683	1	0
GO:0006542	glutamine biosynthetic process	biological_process	1	1	683	1	0
GO:2001141	regulation of RNA biosynthetic process	biological_process	1	60	683	35	25
GO:0009523	photosystem II	cellular_component	1	5	683	3	2
GO:0051252	regulation of RNA metabolic process	biological_process	1	60	683	35	25
GO:0008452	RNA ligase activity	molecular_function	1	1	683	0	1
GO:0046429	4-hydroxy-3-methylbut-2-en-1-yl diphosphate synthase activity	molecular_function	1	1	683	1	0
GO:0052592	oxidoreductase activity, acting on CH or CH2 groups, with an iron-sulfur protein as acceptor	molecular_function	1	1	683	1	0
GO:0008653	lipopolysaccharide metabolic process	biological_process	1	1	683	1	0
GO:0009103	lipopolysaccharide biosynthetic process	biological_process	1	1	683	1	0
GO:0003847	1-alkyl-2-acetylglycerophosphocholine esterase activity	molecular_function	1	1	683	0	1
GO:0005672	transcription factor TFIIA complex	cellular_component	1	3	683	1	2
GO:0006919	activation of cysteine-type endopeptidase activity involved in apoptotic process	biological_process	1	1	683	0	1
GO:0010950	positive regulation of endopeptidase activity	biological_process	1	1	683	0	1
GO:0010952	positive regulation of peptidase activity	biological_process	1	1	683	0	1
GO:0031638	zymogen activation	biological_process	1	1	683	0	1
GO:0043280	positive regulation of cysteine-type endopeptidase activity involved in apoptotic process	biological_process	1	1	683	0	1
GO:0045862	positive regulation of proteolysis	biological_process	1	1	683	0	1
GO:0097202	activation of cysteine-type endopeptidase activity	biological_process	1	1	683	0	1
GO:2001056	positive regulation of cysteine-type endopeptidase activity	biological_process	1	1	683	0	1
GO:0001071	nucleic acid binding transcription factor activity	molecular_function	1	27	683	18	9
GO:0003700	transcription factor activity, sequence-specific DNA binding	molecular_function	1	27	683	18	9
GO:0051861	glycolipid binding	molecular_function	1	2	683	1	1
GO:0006865	amino acid transport	biological_process	1	4	683	4	0
GO:0051336	regulation of hydrolase activity	biological_process	1	2	683	0	2
GO:0009896	positive regulation of catabolic process	biological_process	1	3	683	2	1
GO:0010508	positive regulation of autophagy	biological_process	1	3	683	2	1
GO:0031331	positive regulation of cellular catabolic process	biological_process	1	3	683	2	1
GO:0046165	alcohol biosynthetic process	biological_process	1	1	683	0	1
GO:0010340	carboxyl-O-methyltransferase activity	molecular_function	1	3	683	3	0
GO:0051998	protein carboxyl O-methyltransferase activity	molecular_function	1	3	683	3	0
GO:0010604	positive regulation of macromolecule metabolic process	biological_process	1	4	683	1	3
GO:1901264	carbohydrate derivative transport	biological_process	1	2	683	1	1
GO:0006284	base-excision repair	biological_process	1	2	683	1	1
GO:0005319	lipid transporter activity	molecular_function	1	2	683	1	1
GO:0000079	regulation of cyclin-dependent protein serine/threonine kinase activity	biological_process	1	1	683	0	1
GO:0071900	regulation of protein serine/threonine kinase activity	biological_process	1	1	683	0	1
GO:1904029	regulation of cyclin-dependent protein kinase activity	biological_process	1	1	683	0	1
GO:0030162	regulation of proteolysis	biological_process	1	3	683	0	3
GO:0043281	regulation of cysteine-type endopeptidase activity involved in apoptotic process	biological_process	1	1	683	0	1
GO:2000116	regulation of cysteine-type endopeptidase activity	biological_process	1	1	683	0	1
GO:0019222	regulation of metabolic process	biological_process	1	69	683	38	31
GO:0003796	lysozyme activity	molecular_function	1	1	683	0	1
GO:0015672	monovalent inorganic cation transport	biological_process	1	15	683	9	6
GO:0005575	cellular_component	cellular_component	1	268	683	170	98
GO:0019219	regulation of nucleobase-containing compound metabolic process	biological_process	1	60	683	35	25
GO:0000702	oxidized base lesion DNA N-glycosylase activity	molecular_function	1	1	683	0	1
GO:0008534	oxidized purine nucleobase lesion DNA N-glycosylase activity	molecular_function	1	1	683	0	1
GO:0007165	signal transduction	biological_process	1	43	683	24	19
GO:0016835	carbon-oxygen lyase activity	molecular_function	1	9	683	6	3
GO:0004864	protein phosphatase inhibitor activity	molecular_function	1	1	683	0	1
GO:0019212	phosphatase inhibitor activity	molecular_function	1	1	683	0	1
GO:0004852	uroporphyrinogen-III synthase activity	molecular_function	1	1	683	0	1
GO:0005615	extracellular space	cellular_component	1	5	683	1	4
GO:0000075	cell cycle checkpoint	biological_process	1	3	683	0	3
GO:0019888	protein phosphatase regulator activity	molecular_function	1	2	683	0	2
GO:0009378	four-way junction helicase activity	molecular_function	1	8	683	3	5
GO:0071944	cell periphery	cellular_component	1	19	683	13	6
GO:0035303	regulation of dephosphorylation	biological_process	1	1	683	0	1
GO:0035304	regulation of protein dephosphorylation	biological_process	1	1	683	0	1
GO:0008963	phospho-N-acetylmuramoyl-pentapeptide-transferase activity	molecular_function	1	1	683	1	0
GO:0019220	regulation of phosphate metabolic process	biological_process	1	2	683	0	2
GO:0051174	regulation of phosphorus metabolic process	biological_process	1	2	683	0	2
GO:0008198	ferrous iron binding	molecular_function	1	1	683	1	0
GO:0043138	3'-5' DNA helicase activity	molecular_function	1	1	683	1	0
GO:0043140	ATP-dependent 3'-5' DNA helicase activity	molecular_function	1	1	683	1	0
GO:0032182	ubiquitin-like protein binding	molecular_function	1	2	683	1	1
GO:0005249	voltage-gated potassium channel activity	molecular_function	1	2	683	1	1
GO:0016641	oxidoreductase activity, acting on the CH-NH2 group of donors, oxygen as acceptor	molecular_function	1	2	683	2	0
GO:0004527	exonuclease activity	molecular_function	1	5	683	3	2
GO:1902494	catalytic complex	cellular_component	1	22	683	13	9
GO:0004713	protein tyrosine kinase activity	molecular_function	1	1	683	0	1
GO:0004371	glycerone kinase activity	molecular_function	1	1	683	0	1
GO:0051345	positive regulation of hydrolase activity	biological_process	1	1	683	0	1
GO:0044700	single organism signaling	biological_process	1	43	683	24	19
GO:0045893	positive regulation of transcription, DNA-templated	biological_process	1	3	683	1	2
GO:0045935	positive regulation of nucleobase-containing compound metabolic process	biological_process	1	3	683	1	2
GO:0051254	positive regulation of RNA metabolic process	biological_process	1	3	683	1	2
GO:1902680	positive regulation of RNA biosynthetic process	biological_process	1	3	683	1	2
GO:1903508	positive regulation of nucleic acid-templated transcription	biological_process	1	3	683	1	2
GO:0006351	transcription, DNA-templated	biological_process	1	70	683	43	27
GO:0097659	nucleic acid-templated transcription	biological_process	1	70	683	43	27
GO:0008171	O-methyltransferase activity	molecular_function	1	5	683	5	0
GO:0045735	nutrient reservoir activity	molecular_function	1	3	683	3	0
GO:0004003	ATP-dependent DNA helicase activity	molecular_function	1	2	683	2	0
GO:0023052	signaling	biological_process	1	43	683	24	19
GO:0031012	extracellular matrix	cellular_component	1	5	683	3	2
GO:0051087	chaperone binding	molecular_function	1	3	683	2	1
GO:0007094	mitotic spindle assembly checkpoint	biological_process	1	2	683	0	2
GO:0009895	negative regulation of catabolic process	biological_process	1	2	683	0	2
GO:0031330	negative regulation of cellular catabolic process	biological_process	1	2	683	0	2
GO:0031396	regulation of protein ubiquitination	biological_process	1	2	683	0	2
GO:0031397	negative regulation of protein ubiquitination	biological_process	1	2	683	0	2
GO:0031577	spindle checkpoint	biological_process	1	2	683	0	2
GO:0032435	negative regulation of proteasomal ubiquitin-dependent protein catabolic process	biological_process	1	2	683	0	2
GO:0033046	negative regulation of sister chromatid segregation	biological_process	1	2	683	0	2
GO:0033048	negative regulation of mitotic sister chromatid segregation	biological_process	1	2	683	0	2
GO:0042177	negative regulation of protein catabolic process	biological_process	1	2	683	0	2
GO:0045839	negative regulation of mitotic nuclear division	biological_process	1	2	683	0	2
GO:0045841	negative regulation of mitotic metaphase/anaphase transition	biological_process	1	2	683	0	2
GO:0051340	regulation of ligase activity	biological_process	1	2	683	0	2
GO:0051352	negative regulation of ligase activity	biological_process	1	2	683	0	2
GO:0051436	negative regulation of ubiquitin-protein ligase activity involved in mitotic cell cycle	biological_process	1	2	683	0	2
GO:0051438	regulation of ubiquitin-protein transferase activity	biological_process	1	2	683	0	2
GO:0051439	regulation of ubiquitin-protein ligase activity involved in mitotic cell cycle	biological_process	1	2	683	0	2
GO:0051444	negative regulation of ubiquitin-protein transferase activity	biological_process	1	2	683	0	2
GO:0051985	negative regulation of chromosome segregation	biological_process	1	2	683	0	2
GO:0071173	spindle assembly checkpoint	biological_process	1	2	683	0	2
GO:0071174	mitotic spindle checkpoint	biological_process	1	2	683	0	2
GO:1901799	negative regulation of proteasomal protein catabolic process	biological_process	1	2	683	0	2
GO:1902100	negative regulation of metaphase/anaphase transition of cell cycle	biological_process	1	2	683	0	2
GO:1903051	negative regulation of proteolysis involved in cellular protein catabolic process	biological_process	1	2	683	0	2
GO:1903320	regulation of protein modification by small protein conjugation or removal	biological_process	1	2	683	0	2
GO:1903321	negative regulation of protein modification by small protein conjugation or removal	biological_process	1	2	683	0	2
GO:1903363	negative regulation of cellular protein catabolic process	biological_process	1	2	683	0	2
GO:1904666	regulation of ubiquitin protein ligase activity	biological_process	1	2	683	0	2
GO:1904667	negative regulation of ubiquitin protein ligase activity	biological_process	1	2	683	0	2
GO:2000816	negative regulation of mitotic sister chromatid separation	biological_process	1	2	683	0	2
GO:2001251	negative regulation of chromosome organization	biological_process	1	2	683	0	2
GO:0031304	intrinsic component of mitochondrial inner membrane	cellular_component	1	1	683	1	0
GO:0031305	integral component of mitochondrial inner membrane	cellular_component	1	1	683	1	0
GO:0032592	integral component of mitochondrial membrane	cellular_component	1	1	683	1	0
GO:0098573	intrinsic component of mitochondrial membrane	cellular_component	1	1	683	1	0
GO:0010468	regulation of gene expression	biological_process	1	63	683	37	26
GO:0098803	respiratory chain complex	cellular_component	1	2	683	1	1
GO:0004252	serine-type endopeptidase activity	molecular_function	1	9	683	4	5
GO:0044780	bacterial-type flagellum assembly	biological_process	1	1	683	0	1
GO:0045300	acyl-[acyl-carrier-protein] desaturase activity	molecular_function	1	1	683	0	1
GO:0016758	transferase activity, transferring hexosyl groups	molecular_function	1	19	683	16	3
GO:2000112	regulation of cellular macromolecule biosynthetic process	biological_process	1	62	683	36	26
GO:0098800	inner mitochondrial membrane protein complex	cellular_component	1	4	683	3	1
GO:0005975	carbohydrate metabolic process	biological_process	1	39	683	28	11
GO:0006541	glutamine metabolic process	biological_process	1	2	683	1	1
GO:0000976	transcription regulatory region sequence-specific DNA binding	molecular_function	1	1	683	1	0
GO:0032922	circadian regulation of gene expression	biological_process	1	1	683	1	0
GO:0051784	negative regulation of nuclear division	biological_process	1	2	683	0	2
GO:0019904	protein domain specific binding	molecular_function	1	1	683	0	1
GO:0010556	regulation of macromolecule biosynthetic process	biological_process	1	62	683	36	26
GO:0031326	regulation of cellular biosynthetic process	biological_process	1	62	683	36	26
GO:0044036	cell wall macromolecule metabolic process	biological_process	1	2	683	1	1
GO:0007093	mitotic cell cycle checkpoint	biological_process	1	2	683	0	2
GO:0016836	hydro-lyase activity	molecular_function	1	6	683	4	2
GO:0006402	mRNA catabolic process	biological_process	1	2	683	1	1
GO:0009889	regulation of biosynthetic process	biological_process	1	62	683	36	26
GO:0016811	hydrolase activity, acting on carbon-nitrogen (but not peptide) bonds, in linear amides	molecular_function	1	2	683	2	0
GO:0050660	flavin adenine dinucleotide binding	molecular_function	1	9	683	4	5
GO:1901988	negative regulation of cell cycle phase transition	biological_process	1	2	683	0	2
GO:1901991	negative regulation of mitotic cell cycle phase transition	biological_process	1	2	683	0	2
GO:0015996	chlorophyll catabolic process	biological_process	1	2	683	2	0
GO:0047746	chlorophyllase activity	molecular_function	1	2	683	2	0
GO:0016638	oxidoreductase activity, acting on the CH-NH2 group of donors	molecular_function	1	3	683	3	0
GO:0051348	negative regulation of transferase activity	biological_process	1	2	683	0	2
GO:0008168	methyltransferase activity	molecular_function	1	19	683	13	6
GO:0065007	biological regulation	biological_process	1	117	683	68	49
GO:0098798	mitochondrial protein complex	cellular_component	1	5	683	4	1
GO:0051171	regulation of nitrogen compound metabolic process	biological_process	1	62	683	36	26
GO:0016799	hydrolase activity, hydrolyzing N-glycosyl compounds	molecular_function	1	2	683	0	2
GO:0008725	DNA-3-methyladenine glycosylase activity	molecular_function	1	1	683	0	1
GO:0043733	DNA-3-methylbase glycosylase activity	molecular_function	1	1	683	0	1
GO:0002064	epithelial cell development	biological_process	1	2	683	1	1
GO:0002065	columnar/cuboidal epithelial cell differentiation	biological_process	1	2	683	1	1
GO:0002066	columnar/cuboidal epithelial cell development	biological_process	1	2	683	1	1
GO:0005213	structural constituent of chorion	molecular_function	1	2	683	1	1
GO:0007292	female gamete generation	biological_process	1	2	683	1	1
GO:0007304	chorion-containing eggshell formation	biological_process	1	2	683	1	1
GO:0030703	eggshell formation	biological_process	1	2	683	1	1
GO:0030707	ovarian follicle cell development	biological_process	1	2	683	1	1
GO:0048477	oogenesis	biological_process	1	2	683	1	1
GO:0006281	DNA repair	biological_process	1	17	683	7	10
GO:0004814	arginine-tRNA ligase activity	molecular_function	1	1	683	1	0
GO:0006420	arginyl-tRNA aminoacylation	biological_process	1	1	683	1	0
GO:0016820	hydrolase activity, acting on acid anhydrides, catalyzing transmembrane movement of substances	molecular_function	1	7	683	4	3
GO:0050797	thymidylate synthase (FAD) activity	molecular_function	1	1	683	1	0
GO:0042157	lipoprotein metabolic process	biological_process	1	5	683	4	1
GO:0006071	glycerol metabolic process	biological_process	1	1	683	0	1
GO:0034220	ion transmembrane transport	biological_process	1	12	683	10	2
GO:0031400	negative regulation of protein modification process	biological_process	1	2	683	0	2
GO:0005816	spindle pole body	cellular_component	1	1	683	0	1
GO:0005823	central plaque of spindle pole body	cellular_component	1	1	683	0	1
GO:0044450	microtubule organizing center part	cellular_component	1	1	683	0	1
GO:0046149	pigment catabolic process	biological_process	1	2	683	2	0
GO:0009891	positive regulation of biosynthetic process	biological_process	1	3	683	1	2
GO:0010557	positive regulation of macromolecule biosynthetic process	biological_process	1	3	683	1	2
GO:0031328	positive regulation of cellular biosynthetic process	biological_process	1	3	683	1	2
GO:0051173	positive regulation of nitrogen compound metabolic process	biological_process	1	3	683	1	2
GO:0019208	phosphatase regulator activity	molecular_function	1	2	683	0	2
GO:0016011	dystroglycan complex	cellular_component	1	1	683	1	0
GO:0016012	sarcoglycan complex	cellular_component	1	1	683	1	0
GO:0010506	regulation of autophagy	biological_process	1	3	683	2	1
GO:0005750	mitochondrial respiratory chain complex III	cellular_component	1	1	683	0	1
GO:0006122	mitochondrial electron transport, ubiquinol to cytochrome c	biological_process	1	1	683	0	1
GO:0045275	respiratory chain complex III	cellular_component	1	1	683	0	1
GO:1990204	oxidoreductase complex	cellular_component	1	3	683	1	2
GO:0044212	transcription regulatory region DNA binding	molecular_function	1	1	683	1	0
GO:0003684	damaged DNA binding	molecular_function	1	2	683	0	2
GO:0050789	regulation of biological process	biological_process	1	111	683	65	46
GO:0006289	nucleotide-excision repair	biological_process	1	2	683	0	2
GO:0019062	virion attachment to host cell	biological_process	1	1	683	1	0
GO:0044650	adhesion of symbiont to host cell	biological_process	1	1	683	1	0
GO:0045930	negative regulation of mitotic cell cycle	biological_process	1	2	683	0	2
GO:0031412	gas vesicle organization	biological_process	1	1	683	1	0
GO:0032774	RNA biosynthetic process	biological_process	1	70	683	43	27
GO:0010008	endosome membrane	cellular_component	1	1	683	1	0
GO:0043549	regulation of kinase activity	biological_process	1	1	683	0	1
GO:0045859	regulation of protein kinase activity	biological_process	1	1	683	0	1
GO:0010628	positive regulation of gene expression	biological_process	1	3	683	1	2
GO:0044406	adhesion of symbiont to host	biological_process	1	1	683	1	0
GO:0006401	RNA catabolic process	biological_process	1	2	683	1	1
GO:0004826	phenylalanine-tRNA ligase activity	molecular_function	1	1	683	1	0
GO:0030001	metal ion transport	biological_process	1	18	683	10	8
GO:0006720	isoprenoid metabolic process	biological_process	1	5	683	4	1
GO:0008299	isoprenoid biosynthetic process	biological_process	1	5	683	4	1
GO:0005882	intermediate filament	cellular_component	1	3	683	1	2
GO:0045111	intermediate filament cytoskeleton	cellular_component	1	3	683	1	2
GO:0000184	nuclear-transcribed mRNA catabolic process, nonsense-mediated decay	biological_process	1	1	683	0	1
GO:0005507	copper ion binding	molecular_function	1	5	683	5	0
GO:0005746	mitochondrial respiratory chain	cellular_component	1	2	683	1	1
GO:0045861	negative regulation of proteolysis	biological_process	1	2	683	0	2
GO:0005875	microtubule associated complex	cellular_component	1	2	683	1	1
GO:0009452	7-methylguanosine RNA capping	biological_process	1	2	683	2	0
GO:0036260	RNA capping	biological_process	1	2	683	2	0
GO:0016887	ATPase activity	molecular_function	1	24	683	13	11
GO:0006787	porphyrin-containing compound catabolic process	biological_process	1	2	683	2	0
GO:0033015	tetrapyrrole catabolic process	biological_process	1	2	683	2	0
GO:0051187	cofactor catabolic process	biological_process	1	2	683	2	0
GO:0052547	regulation of peptidase activity	biological_process	1	1	683	0	1
GO:0052548	regulation of endopeptidase activity	biological_process	1	1	683	0	1
GO:0008677	2-dehydropantoate 2-reductase activity	molecular_function	1	2	683	1	1
GO:0005543	phospholipid binding	molecular_function	1	4	683	3	1
GO:0010948	negative regulation of cell cycle process	biological_process	1	2	683	0	2
GO:0051782	negative regulation of cell division	biological_process	1	2	683	0	2
GO:0042546	cell wall biogenesis	biological_process	1	2	683	1	1
GO:0030855	epithelial cell differentiation	biological_process	1	2	683	1	1
GO:0006383	transcription from RNA polymerase III promoter	biological_process	1	2	683	2	0
GO:0044455	mitochondrial membrane part	cellular_component	1	5	683	4	1
GO:0019955	cytokine binding	molecular_function	1	1	683	1	0
GO:0004345	glucose-6-phosphate dehydrogenase activity	molecular_function	1	1	683	0	1
GO:0001514	selenocysteine incorporation	biological_process	1	1	683	1	0
GO:0006451	translational readthrough	biological_process	1	1	683	1	0
GO:0000774	adenyl-nucleotide exchange factor activity	molecular_function	1	2	683	1	1
GO:0006914	autophagy	biological_process	1	7	683	3	4
GO:0008380	RNA splicing	biological_process	1	5	683	3	2
GO:0006432	phenylalanyl-tRNA aminoacylation	biological_process	1	1	683	1	0
GO:0043161	proteasome-mediated ubiquitin-dependent protein catabolic process	biological_process	1	3	683	0	3
GO:0006721	terpenoid metabolic process	biological_process	1	4	683	3	1
GO:0016114	terpenoid biosynthetic process	biological_process	1	4	683	3	1
GO:0046914	transition metal ion binding	molecular_function	1	67	683	50	17
GO:0007154	cell communication	biological_process	1	48	683	28	20
GO:0019400	alditol metabolic process	biological_process	1	1	683	0	1
GO:0031329	regulation of cellular catabolic process	biological_process	1	4	683	2	2
GO:0001836	release of cytochrome c from mitochondria	biological_process	1	1	683	0	1
GO:0008637	apoptotic mitochondrial changes	biological_process	1	1	683	0	1
GO:0097190	apoptotic signaling pathway	biological_process	1	1	683	0	1
GO:0003906	DNA-(apurinic or apyrimidinic site) lyase activity	molecular_function	1	1	683	0	1
GO:0006308	DNA catabolic process	biological_process	1	1	683	1	0
GO:0000045	autophagosome assembly	biological_process	1	1	683	0	1
GO:0016236	macroautophagy	biological_process	1	1	683	0	1
GO:0060589	nucleoside-triphosphatase regulator activity	molecular_function	1	5	683	2	3
GO:0016073	snRNA metabolic process	biological_process	1	1	683	1	0
GO:0016180	snRNA processing	biological_process	1	1	683	1	0
GO:0034472	snRNA 3'-end processing	biological_process	1	1	683	1	0
GO:0034477	U6 snRNA 3'-end processing	biological_process	1	1	683	1	0
GO:0043628	ncRNA 3'-end processing	biological_process	1	1	683	1	0
GO:0030896	checkpoint clamp complex	cellular_component	1	1	683	0	1
GO:0070069	cytochrome complex	cellular_component	1	2	683	1	1
GO:0032268	regulation of cellular protein metabolic process	biological_process	1	7	683	1	6
GO:1990234	transferase complex	cellular_component	1	16	683	10	6
GO:0042151	nematocyst	cellular_component	1	1	683	1	0
GO:0016741	transferase activity, transferring one-carbon groups	molecular_function	1	19	683	13	6
GO:0050909	sensory perception of taste	biological_process	1	1	683	1	0
GO:0019205	nucleobase-containing compound kinase activity	molecular_function	1	3	683	2	1
GO:0030337	DNA polymerase processivity factor activity	molecular_function	1	1	683	1	0
GO:0042262	DNA protection	biological_process	1	1	683	1	0
GO:0006231	dTMP biosynthetic process	biological_process	1	1	683	1	0
GO:0042083	5,10-methylenetetrahydrofolate-dependent methyltransferase activity	molecular_function	1	1	683	1	0
GO:0046073	dTMP metabolic process	biological_process	1	1	683	1	0
GO:0044781	bacterial-type flagellum organization	biological_process	1	1	683	0	1
GO:0005984	disaccharide metabolic process	biological_process	1	3	683	2	1
GO:0004645	phosphorylase activity	molecular_function	1	1	683	1	0
GO:0008184	glycogen phosphorylase activity	molecular_function	1	1	683	1	0
GO:0042302	structural constituent of cuticle	molecular_function	1	1	683	1	0
GO:0006020	inositol metabolic process	biological_process	1	1	683	0	1
GO:0010498	proteasomal protein catabolic process	biological_process	1	3	683	0	3
GO:0007281	germ cell development	biological_process	1	2	683	1	1
GO:0051246	regulation of protein metabolic process	biological_process	1	7	683	1	6
GO:0009894	regulation of catabolic process	biological_process	1	4	683	2	2
GO:0070469	respiratory chain	cellular_component	1	2	683	1	1
GO:0016709	oxidoreductase activity, acting on paired donors, with incorporation or reduction of molecular oxygen, NAD(P)H as one donor, and incorporation of one atom of oxygen	molecular_function	1	3	683	2	1
GO:0008047	enzyme activator activity	molecular_function	1	4	683	1	3
GO:0042803	protein homodimerization activity	molecular_function	1	4	683	1	3
GO:0022843	voltage-gated cation channel activity	molecular_function	1	2	683	1	1
GO:0044712	single-organism catabolic process	biological_process	1	10	683	5	5
GO:0005768	endosome	cellular_component	1	1	683	1	0
GO:0044440	endosomal part	cellular_component	1	1	683	1	0
GO:0003905	alkylbase DNA N-glycosylase activity	molecular_function	1	1	683	0	1
GO:0009311	oligosaccharide metabolic process	biological_process	1	4	683	3	1
GO:0015934	large ribosomal subunit	cellular_component	1	1	683	0	1
GO:0007586	digestion	biological_process	1	1	683	0	1
GO:0005096	GTPase activator activity	molecular_function	1	3	683	1	2
GO:0016020	membrane	cellular_component	1	144	683	100	44
GO:0016846	carbon-sulfur lyase activity	molecular_function	1	2	683	1	1
GO:0004612	phosphoenolpyruvate carboxykinase (ATP) activity	molecular_function	1	1	683	1	0
GO:0006855	drug transmembrane transport	biological_process	1	4	683	4	0
GO:0015893	drug transport	biological_process	1	4	683	4	0
GO:0003746	translation elongation factor activity	molecular_function	1	2	683	2	0
GO:0008883	glutamyl-tRNA reductase activity	molecular_function	1	1	683	1	0
GO:0015238	drug transmembrane transporter activity	molecular_function	1	4	683	4	0
GO:0090484	drug transporter activity	molecular_function	1	4	683	4	0
GO:0005200	structural constituent of cytoskeleton	molecular_function	1	1	683	0	1
GO:0006359	regulation of transcription from RNA polymerase III promoter	biological_process	1	1	683	1	0
GO:0008094	DNA-dependent ATPase activity	molecular_function	1	3	683	2	1
GO:0019751	polyol metabolic process	biological_process	1	2	683	0	2
GO:0000975	regulatory region DNA binding	molecular_function	1	1	683	1	0
GO:0001067	regulatory region nucleic acid binding	molecular_function	1	1	683	1	0
GO:0042592	homeostatic process	biological_process	1	10	683	4	6
GO:0016972	thiol oxidase activity	molecular_function	1	1	683	0	1
GO:0007224	smoothened signaling pathway	biological_process	1	1	683	0	1
GO:0050792	regulation of viral process	biological_process	1	1	683	0	1
GO:0048869	cellular developmental process	biological_process	1	6	683	5	1
GO:0007091	metaphase/anaphase transition of mitotic cell cycle	biological_process	1	2	683	0	2
GO:0010965	regulation of mitotic sister chromatid separation	biological_process	1	2	683	0	2
GO:0030071	regulation of mitotic metaphase/anaphase transition	biological_process	1	2	683	0	2
GO:0031145	anaphase-promoting complex-dependent proteasomal ubiquitin-dependent protein catabolic process	biological_process	1	2	683	0	2
GO:0032434	regulation of proteasomal ubiquitin-dependent protein catabolic process	biological_process	1	2	683	0	2
GO:0033044	regulation of chromosome organization	biological_process	1	2	683	0	2
GO:0033045	regulation of sister chromatid segregation	biological_process	1	2	683	0	2
GO:0033047	regulation of mitotic sister chromatid segregation	biological_process	1	2	683	0	2
GO:0044784	metaphase/anaphase transition of cell cycle	biological_process	1	2	683	0	2
GO:0051306	mitotic sister chromatid separation	biological_process	1	2	683	0	2
GO:0051983	regulation of chromosome segregation	biological_process	1	2	683	0	2
GO:1902099	regulation of metaphase/anaphase transition of cell cycle	biological_process	1	2	683	0	2
GO:0006414	translational elongation	biological_process	1	2	683	2	0
GO:0030976	thiamine pyrophosphate binding	molecular_function	1	2	683	2	0
GO:0009267	cellular response to starvation	biological_process	1	1	683	0	1
GO:0031667	response to nutrient levels	biological_process	1	1	683	0	1
GO:0031669	cellular response to nutrient levels	biological_process	1	1	683	0	1
GO:0042594	response to starvation	biological_process	1	1	683	0	1
GO:0019684	photosynthesis, light reaction	biological_process	1	2	683	1	1
GO:0051234	establishment of localization	biological_process	1	96	683	66	30
GO:0051304	chromosome separation	biological_process	1	2	683	0	2
GO:0015994	chlorophyll metabolic process	biological_process	1	2	683	2	0
GO:0003678	DNA helicase activity	molecular_function	1	10	683	4	6
GO:0008443	phosphofructokinase activity	molecular_function	1	2	683	2	0
GO:0005506	iron ion binding	molecular_function	1	16	683	14	2
GO:0006006	glucose metabolic process	biological_process	1	2	683	1	1
GO:0016670	oxidoreductase activity, acting on a sulfur group of donors, oxygen as acceptor	molecular_function	1	1	683	0	1
GO:0009061	anaerobic respiration	biological_process	1	2	683	0	2
GO:0015948	methanogenesis	biological_process	1	2	683	0	2
GO:0015975	energy derivation by oxidation of reduced inorganic compounds	biological_process	1	2	683	0	2
GO:0043447	alkane biosynthetic process	biological_process	1	2	683	0	2
GO:0042493	response to drug	biological_process	1	4	683	4	0
GO:0045786	negative regulation of cell cycle	biological_process	1	2	683	0	2
GO:0008238	exopeptidase activity	molecular_function	1	5	683	3	2
GO:0015171	amino acid transmembrane transporter activity	molecular_function	1	2	683	2	0
GO:0015947	methane metabolic process	biological_process	1	2	683	0	2
GO:0043446	cellular alkane metabolic process	biological_process	1	2	683	0	2
GO:0045502	dynein binding	molecular_function	1	3	683	1	2
GO:0007033	vacuole organization	biological_process	1	1	683	0	1
GO:0000956	nuclear-transcribed mRNA catabolic process	biological_process	1	1	683	0	1
GO:0034654	nucleobase-containing compound biosynthetic process	biological_process	1	73	683	45	28
GO:0044711	single-organism biosynthetic process	biological_process	1	40	683	26	14
GO:0030545	receptor regulator activity	molecular_function	1	1	683	1	0
GO:0030547	receptor inhibitor activity	molecular_function	1	1	683	1	0
GO:0030548	acetylcholine receptor regulator activity	molecular_function	1	1	683	1	0
GO:0030550	acetylcholine receptor inhibitor activity	molecular_function	1	1	683	1	0
GO:0071704	organic substance metabolic process	biological_process	1	296	683	183	113
GO:0005853	eukaryotic translation elongation factor 1 complex	cellular_component	1	1	683	1	0
GO:0061136	regulation of proteasomal protein catabolic process	biological_process	1	2	683	0	2
GO:1903050	regulation of proteolysis involved in cellular protein catabolic process	biological_process	1	2	683	0	2
GO:1903362	regulation of cellular protein catabolic process	biological_process	1	2	683	0	2
GO:0006665	sphingolipid metabolic process	biological_process	1	1	683	1	0
GO:0022857	transmembrane transporter activity	molecular_function	1	43	683	31	12
GO:0006810	transport	biological_process	1	95	683	66	29
GO:0009129	pyrimidine nucleoside monophosphate metabolic process	biological_process	1	1	683	1	0
GO:0009130	pyrimidine nucleoside monophosphate biosynthetic process	biological_process	1	1	683	1	0
GO:0009157	deoxyribonucleoside monophosphate biosynthetic process	biological_process	1	1	683	1	0
GO:0009176	pyrimidine deoxyribonucleoside monophosphate metabolic process	biological_process	1	1	683	1	0
GO:0009177	pyrimidine deoxyribonucleoside monophosphate biosynthetic process	biological_process	1	1	683	1	0
GO:0009221	pyrimidine deoxyribonucleotide biosynthetic process	biological_process	1	1	683	1	0
GO:0009263	deoxyribonucleotide biosynthetic process	biological_process	1	1	683	1	0
GO:0009265	2'-deoxyribonucleotide biosynthetic process	biological_process	1	1	683	1	0
GO:0046385	deoxyribose phosphate biosynthetic process	biological_process	1	1	683	1	0
GO:0005375	copper ion transmembrane transporter activity	molecular_function	1	1	683	1	0
GO:0035434	copper ion transmembrane transport	biological_process	1	1	683	1	0
GO:0042600	chorion	cellular_component	1	2	683	1	1
GO:1901362	organic cyclic compound biosynthetic process	biological_process	1	86	683	52	34
GO:0043086	negative regulation of catalytic activity	biological_process	1	2	683	0	2
GO:0044092	negative regulation of molecular function	biological_process	1	2	683	0	2
GO:0048522	positive regulation of cellular process	biological_process	1	7	683	3	4
GO:0019200	carbohydrate kinase activity	molecular_function	1	2	683	2	0
GO:0009653	anatomical structure morphogenesis	biological_process	1	5	683	4	1
GO:0005666	DNA-directed RNA polymerase III complex	cellular_component	1	1	683	1	0
GO:0004315	3-oxoacyl-[acyl-carrier-protein] synthase activity	molecular_function	1	2	683	2	0
GO:0060429	epithelium development	biological_process	1	2	683	1	1
GO:0031124	mRNA 3'-end processing	biological_process	1	1	683	0	1
GO:0004535	poly(A)-specific ribonuclease activity	molecular_function	1	1	683	1	0
GO:0009162	deoxyribonucleoside monophosphate metabolic process	biological_process	1	1	683	1	0
GO:0006310	DNA recombination	biological_process	1	11	683	6	5
GO:0009521	photosystem	cellular_component	1	5	683	3	2
GO:0030955	potassium ion binding	molecular_function	1	2	683	1	1
GO:0031420	alkali metal ion binding	molecular_function	1	2	683	1	1
GO:0030658	transport vesicle membrane	cellular_component	1	3	683	2	1
GO:0016810	hydrolase activity, acting on carbon-nitrogen (but not peptide) bonds	molecular_function	1	3	683	3	0
GO:0031082	BLOC complex	cellular_component	1	1	683	0	1
GO:0031083	BLOC-1 complex	cellular_component	1	1	683	0	1
GO:0004312	fatty acid synthase activity	molecular_function	1	2	683	2	0
GO:0046912	transferase activity, transferring acyl groups, acyl groups converted into alkyl on transfer	molecular_function	1	1	683	1	0
GO:0007088	regulation of mitotic nuclear division	biological_process	1	2	683	0	2
GO:0008134	transcription factor binding	molecular_function	1	7	683	2	5
GO:0022412	cellular process involved in reproduction in multicellular organism	biological_process	1	2	683	1	1
GO:0050830	defense response to Gram-positive bacterium	biological_process	1	1	683	1	0
GO:0043903	regulation of symbiosis, encompassing mutualism through parasitism	biological_process	1	1	683	0	1
GO:0033897	ribonuclease T2 activity	molecular_function	1	1	683	0	1
GO:0016757	transferase activity, transferring glycosyl groups	molecular_function	1	23	683	18	5
GO:0016628	oxidoreductase activity, acting on the CH-CH group of donors, NAD or NADP as acceptor	molecular_function	1	3	683	2	1
GO:0030695	GTPase regulator activity	molecular_function	1	3	683	1	2
GO:0051783	regulation of nuclear division	biological_process	1	2	683	0	2
GO:0005905	coated pit	cellular_component	1	1	683	1	0
GO:0012510	trans-Golgi network transport vesicle membrane	cellular_component	1	1	683	1	0
GO:0030125	clathrin vesicle coat	cellular_component	1	1	683	1	0
GO:0030130	clathrin coat of trans-Golgi network vesicle	cellular_component	1	1	683	1	0
GO:0030132	clathrin coat of coated pit	cellular_component	1	1	683	1	0
GO:0030136	clathrin-coated vesicle	cellular_component	1	1	683	1	0
GO:0030140	trans-Golgi network transport vesicle	cellular_component	1	1	683	1	0
GO:0030665	clathrin-coated vesicle membrane	cellular_component	1	1	683	1	0
GO:0005789	endoplasmic reticulum membrane	cellular_component	1	6	683	3	3
GO:0048309	endoplasmic reticulum inheritance	biological_process	1	1	683	1	0
GO:0043085	positive regulation of catalytic activity	biological_process	1	1	683	0	1
GO:0044770	cell cycle phase transition	biological_process	1	2	683	0	2
GO:0044772	mitotic cell cycle phase transition	biological_process	1	2	683	0	2
GO:1901987	regulation of cell cycle phase transition	biological_process	1	2	683	0	2
GO:1901990	regulation of mitotic cell cycle phase transition	biological_process	1	2	683	0	2
GO:0004601	peroxidase activity	molecular_function	1	5	683	3	2
GO:0004518	nuclease activity	molecular_function	1	10	683	4	6
GO:0051259	protein oligomerization	biological_process	1	2	683	0	2
GO:0043648	dicarboxylic acid metabolic process	biological_process	1	2	683	1	1
GO:0045263	proton-transporting ATP synthase complex, coupling factor F(o)	cellular_component	1	2	683	1	1
GO:0010309	acireductone dioxygenase [iron(II)-requiring] activity	molecular_function	1	1	683	1	0
GO:0032984	macromolecular complex disassembly	biological_process	1	2	683	0	2
GO:0006825	copper ion transport	biological_process	1	1	683	1	0
GO:0005267	potassium channel activity	molecular_function	1	2	683	1	1
GO:0016837	carbon-oxygen lyase activity, acting on polysaccharides	molecular_function	1	1	683	1	0
GO:0010639	negative regulation of organelle organization	biological_process	1	2	683	0	2
GO:0051179	localization	biological_process	1	97	683	67	30
GO:0006468	protein phosphorylation	biological_process	1	58	683	37	21
GO:0007155	cell adhesion	biological_process	1	4	683	3	1
GO:0042176	regulation of protein catabolic process	biological_process	1	2	683	0	2
GO:0022411	cellular component disassembly	biological_process	1	2	683	0	2
GO:0032940	secretion by cell	biological_process	1	4	683	3	1
GO:0042175	nuclear outer membrane-endoplasmic reticulum membrane network	cellular_component	1	6	683	3	3
GO:0019318	hexose metabolic process	biological_process	1	3	683	2	1
GO:0048308	organelle inheritance	biological_process	1	1	683	1	0
GO:0006633	fatty acid biosynthetic process	biological_process	1	4	683	4	0
GO:0009579	thylakoid	cellular_component	1	6	683	4	2
GO:0044436	thylakoid part	cellular_component	1	6	683	4	2
GO:0016070	RNA metabolic process	biological_process	1	91	683	53	38
GO:0001932	regulation of protein phosphorylation	biological_process	1	1	683	0	1
GO:0016884	carbon-nitrogen ligase activity, with glutamine as amido-N-donor	molecular_function	1	1	683	1	0
GO:0046903	secretion	biological_process	1	4	683	3	1
GO:0016740	transferase activity	molecular_function	1	153	683	109	44
GO:0044238	primary metabolic process	biological_process	1	282	683	175	107
GO:0042802	identical protein binding	molecular_function	1	5	683	1	4
GO:0008270	zinc ion binding	molecular_function	1	45	683	30	15
GO:0071949	FAD binding	molecular_function	1	4	683	0	4
GO:0000070	mitotic sister chromatid segregation	biological_process	1	2	683	0	2
GO:0000819	sister chromatid segregation	biological_process	1	2	683	0	2
GO:2001070	starch binding	molecular_function	1	1	683	1	0
GO:0008026	ATP-dependent helicase activity	molecular_function	1	2	683	2	0
GO:0070035	purine NTP-dependent helicase activity	molecular_function	1	2	683	2	0
GO:0007006	mitochondrial membrane organization	biological_process	1	1	683	1	0
GO:0003006	developmental process involved in reproduction	biological_process	1	2	683	1	1
GO:0033865	nucleoside bisphosphate metabolic process	biological_process	1	2	683	2	0
GO:0033875	ribonucleoside bisphosphate metabolic process	biological_process	1	2	683	2	0
GO:0034032	purine nucleoside bisphosphate metabolic process	biological_process	1	2	683	2	0
GO:0048646	anatomical structure formation involved in morphogenesis	biological_process	1	2	683	1	1
GO:0016874	ligase activity	molecular_function	1	10	683	6	4
GO:0019048	modulation by virus of host morphology or physiology	biological_process	1	3	683	2	1
GO:0006366	transcription from RNA polymerase II promoter	biological_process	1	7	683	3	4
GO:0009219	pyrimidine deoxyribonucleotide metabolic process	biological_process	1	1	683	1	0
GO:0009394	2'-deoxyribonucleotide metabolic process	biological_process	1	1	683	1	0
GO:0019692	deoxyribose phosphate metabolic process	biological_process	1	1	683	1	0
GO:0016684	oxidoreductase activity, acting on peroxide as acceptor	molecular_function	1	5	683	3	2
GO:0008649	rRNA methyltransferase activity	molecular_function	1	1	683	1	0
GO:0060590	ATPase regulator activity	molecular_function	1	2	683	1	1
GO:0004402	histone acetyltransferase activity	molecular_function	1	1	683	1	0
GO:0007623	circadian rhythm	biological_process	1	1	683	1	0
GO:0044432	endoplasmic reticulum part	cellular_component	1	6	683	3	3
GO:0003747	translation release factor activity	molecular_function	1	1	683	0	1
GO:0008079	translation termination factor activity	molecular_function	1	1	683	0	1
GO:0030133	transport vesicle	cellular_component	1	3	683	2	1
GO:0022610	biological adhesion	biological_process	1	4	683	3	1
GO:0006022	aminoglycan metabolic process	biological_process	1	2	683	1	1
GO:0003723	RNA binding	molecular_function	1	27	683	16	11
GO:0004866	endopeptidase inhibitor activity	molecular_function	1	2	683	1	1
GO:0061135	endopeptidase regulator activity	molecular_function	1	2	683	1	1
GO:0000902	cell morphogenesis	biological_process	1	3	683	3	0
GO:0032989	cellular component morphogenesis	biological_process	1	3	683	3	0
GO:0016042	lipid catabolic process	biological_process	1	2	683	0	2
GO:0016010	dystrophin-associated glycoprotein complex	cellular_component	1	1	683	1	0
GO:0008276	protein methyltransferase activity	molecular_function	1	3	683	3	0
GO:0010942	positive regulation of cell death	biological_process	1	1	683	0	1
GO:0043065	positive regulation of apoptotic process	biological_process	1	1	683	0	1
GO:0043068	positive regulation of programmed cell death	biological_process	1	1	683	0	1
GO:0016780	phosphotransferase activity, for other substituted phosphate groups	molecular_function	1	1	683	1	0
GO:0007346	regulation of mitotic cell cycle	biological_process	1	2	683	0	2
GO:0000272	polysaccharide catabolic process	biological_process	1	2	683	2	0
GO:0000175	3'-5'-exoribonuclease activity	molecular_function	1	1	683	1	0
GO:0004532	exoribonuclease activity	molecular_function	1	1	683	1	0
GO:0016896	exoribonuclease activity, producing 5'-phosphomonoesters	molecular_function	1	1	683	1	0
GO:0044093	positive regulation of molecular function	biological_process	1	1	683	0	1
GO:0019354	siroheme biosynthetic process	biological_process	1	2	683	2	0
GO:0043115	precorrin-2 dehydrogenase activity	molecular_function	1	2	683	2	0
GO:0046156	siroheme metabolic process	biological_process	1	2	683	2	0
GO:0000922	spindle pole	cellular_component	1	1	683	0	1
GO:0009262	deoxyribonucleotide metabolic process	biological_process	1	1	683	1	0
GO:0005747	mitochondrial respiratory chain complex I	cellular_component	1	1	683	1	0
GO:0030964	NADH dehydrogenase complex	cellular_component	1	1	683	1	0
GO:0045271	respiratory chain complex I	cellular_component	1	1	683	1	0
GO:0030031	cell projection assembly	biological_process	1	1	683	0	1
GO:0044763	single-organism cellular process	biological_process	1	179	683	112	67
GO:0009360	DNA polymerase III complex	cellular_component	1	1	683	0	1
GO:0042575	DNA polymerase complex	cellular_component	1	1	683	0	1
GO:0030474	spindle pole body duplication	biological_process	1	1	683	0	1
GO:0051300	spindle pole body organization	biological_process	1	1	683	0	1
GO:0051726	regulation of cell cycle	biological_process	1	3	683	0	3
GO:0098662	inorganic cation transmembrane transport	biological_process	1	8	683	6	2
GO:0098655	cation transmembrane transport	biological_process	1	8	683	6	2
GO:0016773	phosphotransferase activity, alcohol group as acceptor	molecular_function	1	68	683	47	21
GO:0019079	viral genome replication	biological_process	1	3	683	3	0
GO:0005342	organic acid transmembrane transporter activity	molecular_function	1	2	683	2	0
GO:0046943	carboxylic acid transmembrane transporter activity	molecular_function	1	2	683	2	0
GO:0098589	membrane region	cellular_component	1	1	683	1	0
GO:0042775	mitochondrial ATP synthesis coupled electron transport	biological_process	1	1	683	0	1
GO:0098660	inorganic ion transmembrane transport	biological_process	1	8	683	6	2
GO:0051205	protein insertion into membrane	biological_process	1	1	683	0	1
GO:0009664	plant-type cell wall organization	biological_process	1	1	683	1	0
GO:0071669	plant-type cell wall organization or biogenesis	biological_process	1	1	683	1	0
GO:0016886	ligase activity, forming phosphoric ester bonds	molecular_function	1	1	683	0	1
GO:0010496	intercellular transport	biological_process	1	1	683	1	0
GO:0044000	movement in host	biological_process	1	1	683	1	0
GO:0046739	transport of virus in multicellular host	biological_process	1	1	683	1	0
GO:0046740	transport of virus in host, cell to cell	biological_process	1	1	683	1	0
GO:0051814	movement in other organism involved in symbiotic interaction	biological_process	1	1	683	1	0
GO:1902586	multi-organism intercellular transport	biological_process	1	1	683	1	0
GO:0006887	exocytosis	biological_process	1	3	683	3	0
GO:0071554	cell wall organization or biogenesis	biological_process	1	5	683	2	3
GO:0008839	4-hydroxy-tetrahydrodipicolinate reductase	molecular_function	1	1	683	0	1
GO:0008509	anion transmembrane transporter activity	molecular_function	1	4	683	4	0
GO:0006396	RNA processing	biological_process	1	22	683	11	11
GO:0003896	DNA primase activity	molecular_function	1	1	683	1	0
GO:0034357	photosynthetic membrane	cellular_component	1	5	683	3	2
GO:0051129	negative regulation of cellular component organization	biological_process	1	2	683	0	2
GO:0071826	ribonucleoprotein complex subunit organization	biological_process	1	1	683	0	1
GO:0005634	nucleus	cellular_component	1	57	683	32	25
GO:0004470	malic enzyme activity	molecular_function	1	1	683	1	0
GO:0004471	malate dehydrogenase (decarboxylating) (NAD+) activity	molecular_function	1	1	683	1	0
GO:0016746	transferase activity, transferring acyl groups	molecular_function	1	15	683	9	6
GO:0009056	catabolic process	biological_process	1	23	683	12	11
GO:0006897	endocytosis	biological_process	1	1	683	0	1
GO:0005743	mitochondrial inner membrane	cellular_component	1	4	683	3	1
GO:0046677	response to antibiotic	biological_process	1	1	683	1	0
GO:0006066	alcohol metabolic process	biological_process	1	2	683	0	2
GO:0072330	monocarboxylic acid biosynthetic process	biological_process	1	4	683	4	0
GO:0017080	sodium channel regulator activity	molecular_function	1	1	683	1	0
GO:0019871	sodium channel inhibitor activity	molecular_function	1	1	683	1	0
GO:0031514	motile cilium	cellular_component	1	2	683	2	0
GO:0034212	peptide N-acetyltransferase activity	molecular_function	1	1	683	1	0
GO:0061733	peptide-lysine-N-acetyltransferase activity	molecular_function	1	1	683	1	0
GO:0016197	endosomal transport	biological_process	1	1	683	1	0
GO:0032269	negative regulation of cellular protein metabolic process	biological_process	1	2	683	0	2
GO:0051248	negative regulation of protein metabolic process	biological_process	1	2	683	0	2
GO:0000159	protein phosphatase type 2A complex	cellular_component	1	1	683	0	1
GO:0008601	protein phosphatase type 2A regulator activity	molecular_function	1	1	683	0	1
GO:0042325	regulation of phosphorylation	biological_process	1	1	683	0	1
GO:0010564	regulation of cell cycle process	biological_process	1	2	683	0	2
GO:0016725	oxidoreductase activity, acting on CH or CH2 groups	molecular_function	1	1	683	1	0
GO:0044391	ribosomal subunit	cellular_component	1	1	683	0	1
GO:0009064	glutamine family amino acid metabolic process	biological_process	1	2	683	1	1
GO:0004386	helicase activity	molecular_function	1	12	683	6	6
GO:0044448	cell cortex part	cellular_component	1	3	683	3	0
GO:0030414	peptidase inhibitor activity	molecular_function	1	2	683	1	1
GO:0061134	peptidase regulator activity	molecular_function	1	2	683	1	1
GO:0022804	active transmembrane transporter activity	molecular_function	1	11	683	8	3
GO:0000077	DNA damage checkpoint	biological_process	1	1	683	0	1
GO:0031570	DNA integrity checkpoint	biological_process	1	1	683	0	1
GO:0005996	monosaccharide metabolic process	biological_process	1	3	683	2	1
GO:0016615	malate dehydrogenase activity	molecular_function	1	1	683	1	0
GO:0044003	modification by symbiont of host morphology or physiology	biological_process	1	3	683	2	1
GO:0006415	translational termination	biological_process	1	1	683	0	1
GO:0009069	serine family amino acid metabolic process	biological_process	1	1	683	1	0
GO:0044766	multi-organism transport	biological_process	1	1	683	1	0
GO:0046794	transport of virus	biological_process	1	1	683	1	0
GO:1902579	multi-organism localization	biological_process	1	1	683	1	0
GO:0048518	positive regulation of biological process	biological_process	1	7	683	3	4
GO:0005929	cilium	cellular_component	1	2	683	2	0
GO:0006487	protein N-linked glycosylation	biological_process	1	1	683	0	1
GO:0019031	viral envelope	cellular_component	1	5	683	4	1
GO:0036338	viral membrane	cellular_component	1	5	683	4	1
GO:0016892	endoribonuclease activity, producing 3'-phosphomonoesters	molecular_function	1	1	683	0	1
GO:0051817	modification of morphology or physiology of other organism involved in symbiotic interaction	biological_process	1	3	683	2	1
GO:0019866	organelle inner membrane	cellular_component	1	4	683	3	1
GO:0006094	gluconeogenesis	biological_process	1	1	683	1	0
GO:0019319	hexose biosynthetic process	biological_process	1	1	683	1	0
GO:0046364	monosaccharide biosynthetic process	biological_process	1	1	683	1	0
GO:0005179	hormone activity	molecular_function	1	3	683	2	1
GO:0010941	regulation of cell death	biological_process	1	2	683	1	1
GO:0042981	regulation of apoptotic process	biological_process	1	2	683	1	1
GO:0043067	regulation of programmed cell death	biological_process	1	2	683	1	1
GO:0008483	transaminase activity	molecular_function	1	1	683	1	0
GO:0016769	transferase activity, transferring nitrogenous groups	molecular_function	1	1	683	1	0
GO:0008514	organic anion transmembrane transporter activity	molecular_function	1	2	683	2	0
GO:0006778	porphyrin-containing compound metabolic process	biological_process	1	4	683	4	0
GO:0006260	DNA replication	biological_process	1	14	683	6	8
GO:0051766	inositol trisphosphate kinase activity	molecular_function	1	1	683	1	0
GO:0042440	pigment metabolic process	biological_process	1	5	683	4	1
GO:0032270	positive regulation of cellular protein metabolic process	biological_process	1	1	683	0	1
GO:0051247	positive regulation of protein metabolic process	biological_process	1	1	683	0	1
GO:0008080	N-acetyltransferase activity	molecular_function	1	3	683	1	2
GO:0050840	extracellular matrix binding	molecular_function	1	1	683	1	0
GO:0006606	protein import into nucleus	biological_process	1	2	683	1	1
GO:0034504	protein localization to nucleus	biological_process	1	2	683	1	1
GO:0044744	protein targeting to nucleus	biological_process	1	2	683	1	1
GO:0051170	nuclear import	biological_process	1	2	683	1	1
GO:1902593	single-organism nuclear import	biological_process	1	2	683	1	1
GO:0044248	cellular catabolic process	biological_process	1	16	683	8	8
GO:0043167	ion binding	molecular_function	1	227	683	149	78
GO:0016857	racemase and epimerase activity, acting on carbohydrates and derivatives	molecular_function	1	1	683	1	0
GO:0005215	transporter activity	molecular_function	1	49	683	34	15
GO:0033013	tetrapyrrole metabolic process	biological_process	1	6	683	4	2
GO:1901606	alpha-amino acid catabolic process	biological_process	1	1	683	1	0
GO:0006631	fatty acid metabolic process	biological_process	1	6	683	5	1
GO:0001510	RNA methylation	biological_process	1	2	683	2	0
GO:0005938	cell cortex	cellular_component	1	3	683	3	0
GO:0016894	endonuclease activity, active with either ribo- or deoxyribonucleic acids and producing 3'-phosphomonoesters	molecular_function	1	1	683	0	1
GO:0008135	translation factor activity, RNA binding	molecular_function	1	4	683	2	2
GO:0016620	oxidoreductase activity, acting on the aldehyde or oxo group of donors, NAD or NADP as acceptor	molecular_function	1	2	683	1	1
GO:0007606	sensory perception of chemical stimulus	biological_process	1	1	683	1	0
GO:0048468	cell development	biological_process	1	2	683	1	1
GO:0019438	aromatic compound biosynthetic process	biological_process	1	77	683	47	30
GO:0019538	protein metabolic process	biological_process	1	125	683	79	46
GO:0009991	response to extracellular stimulus	biological_process	1	2	683	1	1
GO:0031668	cellular response to extracellular stimulus	biological_process	1	2	683	1	1
GO:0071496	cellular response to external stimulus	biological_process	1	2	683	1	1
GO:0030120	vesicle coat	cellular_component	1	3	683	2	1
GO:0030135	coated vesicle	cellular_component	1	3	683	2	1
GO:0030662	coated vesicle membrane	cellular_component	1	3	683	2	1
GO:0016226	iron-sulfur cluster assembly	biological_process	1	1	683	0	1
GO:0031163	metallo-sulfur cluster assembly	biological_process	1	1	683	0	1
GO:0030659	cytoplasmic vesicle membrane	cellular_component	1	3	683	2	1
GO:1901617	organic hydroxy compound biosynthetic process	biological_process	1	1	683	0	1
GO:0016597	amino acid binding	molecular_function	1	2	683	1	1
GO:0035821	modification of morphology or physiology of other organism	biological_process	1	3	683	2	1
GO:0000152	nuclear ubiquitin ligase complex	cellular_component	1	8	683	6	2
GO:0005680	anaphase-promoting complex	cellular_component	1	8	683	6	2
GO:0031461	cullin-RING ubiquitin ligase complex	cellular_component	1	8	683	6	2
GO:0006979	response to oxidative stress	biological_process	1	4	683	2	2
GO:0015103	inorganic anion transmembrane transporter activity	molecular_function	1	2	683	2	0
GO:0012507	ER to Golgi transport vesicle membrane	cellular_component	1	2	683	1	1
GO:0030127	COPII vesicle coat	cellular_component	1	2	683	1	1
GO:0030134	ER to Golgi transport vesicle	cellular_component	1	2	683	1	1
GO:0000145	exocyst	cellular_component	1	2	683	2	0
GO:0051302	regulation of cell division	biological_process	1	2	683	0	2
GO:1901576	organic substance biosynthetic process	biological_process	1	132	683	77	55
GO:0009512	cytochrome b6f complex	cellular_component	1	1	683	1	0
GO:0016772	transferase activity, transferring phosphorus-containing groups	molecular_function	1	86	683	60	26
GO:0052689	carboxylic ester hydrolase activity	molecular_function	1	5	683	2	3
GO:0007029	endoplasmic reticulum organization	biological_process	1	1	683	1	0
GO:0044265	cellular macromolecule catabolic process	biological_process	1	7	683	2	5
GO:0035556	intracellular signal transduction	biological_process	1	13	683	6	7
GO:0012506	vesicle membrane	cellular_component	1	3	683	2	1
GO:0004888	transmembrane signaling receptor activity	molecular_function	1	4	683	3	1
GO:0016759	cellulose synthase activity	molecular_function	1	2	683	2	0
GO:0016760	cellulose synthase (UDP-forming) activity	molecular_function	1	2	683	2	0
GO:0030145	manganese ion binding	molecular_function	1	1	683	1	0
GO:0008287	protein serine/threonine phosphatase complex	cellular_component	1	1	683	0	1
GO:1903293	phosphatase complex	cellular_component	1	1	683	0	1
GO:0044723	single-organism carbohydrate metabolic process	biological_process	1	15	683	10	5
GO:0000772	mating pheromone activity	molecular_function	1	1	683	1	0
GO:0016853	isomerase activity	molecular_function	1	9	683	6	3
GO:0048511	rhythmic process	biological_process	1	1	683	1	0
GO:0005815	microtubule organizing center	cellular_component	1	2	683	0	2
GO:0044255	cellular lipid metabolic process	biological_process	1	16	683	11	5
GO:0042995	cell projection	cellular_component	1	3	683	2	1
GO:0000151	ubiquitin ligase complex	cellular_component	1	8	683	6	2
GO:0009084	glutamine family amino acid biosynthetic process	biological_process	1	1	683	1	0
GO:0016787	hydrolase activity	molecular_function	1	123	683	73	50
GO:0016310	phosphorylation	biological_process	1	60	683	39	21
GO:0043170	macromolecule metabolic process	biological_process	1	225	683	137	88
GO:0016301	kinase activity	molecular_function	1	68	683	45	23
GO:0009308	amine metabolic process	biological_process	1	3	683	2	1
GO:0031406	carboxylic acid binding	molecular_function	1	2	683	1	1
GO:0043177	organic acid binding	molecular_function	1	2	683	1	1
GO:0005217	intracellular ligand-gated ion channel activity	molecular_function	1	1	683	0	1
GO:0005218	intracellular ligand-gated calcium channel activity	molecular_function	1	1	683	0	1
GO:0005219	ryanodine-sensitive calcium-release channel activity	molecular_function	1	1	683	0	1
GO:0015278	calcium-release channel activity	molecular_function	1	1	683	0	1
GO:0071705	nitrogen compound transport	biological_process	1	5	683	5	0
GO:0007276	gamete generation	biological_process	1	2	683	1	1
GO:0004497	monooxygenase activity	molecular_function	1	3	683	2	1
GO:0018130	heterocycle biosynthetic process	biological_process	1	77	683	47	30
GO:1901575	organic substance catabolic process	biological_process	1	17	683	9	8
GO:0033177	proton-transporting two-sector ATPase complex, proton-transporting domain	cellular_component	1	3	683	2	1
GO:0009341	beta-galactosidase complex	cellular_component	1	1	683	1	0
GO:0009085	lysine biosynthetic process	biological_process	1	1	683	0	1
GO:0009089	lysine biosynthetic process via diaminopimelate	biological_process	1	1	683	0	1
GO:0046451	diaminopimelate metabolic process	biological_process	1	1	683	0	1
GO:1901565	organonitrogen compound catabolic process	biological_process	1	3	683	3	0
GO:0042597	periplasmic space	cellular_component	1	1	683	0	1
GO:0009063	cellular amino acid catabolic process	biological_process	1	1	683	1	0
GO:0009306	protein secretion	biological_process	1	1	683	0	1
GO:0007600	sensory perception	biological_process	1	1	683	1	0
GO:0050877	neurological system process	biological_process	1	1	683	1	0
GO:0009405	pathogenesis	biological_process	1	7	683	5	2
GO:0005787	signal peptidase complex	cellular_component	1	1	683	0	1
GO:0006465	signal peptide processing	biological_process	1	1	683	0	1
GO:0005742	mitochondrial outer membrane translocase complex	cellular_component	1	1	683	1	0
GO:0005244	voltage-gated ion channel activity	molecular_function	1	2	683	1	1
GO:0022832	voltage-gated channel activity	molecular_function	1	2	683	1	1
GO:1901681	sulfur compound binding	molecular_function	1	2	683	2	0
GO:0004611	phosphoenolpyruvate carboxykinase activity	molecular_function	1	1	683	1	0
GO:0000276	mitochondrial proton-transporting ATP synthase complex, coupling factor F(o)	cellular_component	1	1	683	1	0
GO:0004565	beta-galactosidase activity	molecular_function	1	1	683	1	0
GO:0032259	methylation	biological_process	1	4	683	4	0
GO:0051701	interaction with host	biological_process	1	4	683	3	1
GO:0016879	ligase activity, forming carbon-nitrogen bonds	molecular_function	1	3	683	2	1
GO:0005525	GTP binding	molecular_function	1	17	683	7	10
GO:0004427	inorganic diphosphatase activity	molecular_function	1	1	683	0	1
GO:0006072	glycerol-3-phosphate metabolic process	biological_process	1	1	683	0	1
GO:0046168	glycerol-3-phosphate catabolic process	biological_process	1	1	683	0	1
GO:0009607	response to biotic stimulus	biological_process	1	5	683	4	1
GO:0017119	Golgi transport complex	cellular_component	1	1	683	1	0
GO:0016829	lyase activity	molecular_function	1	14	683	9	5
GO:0005852	eukaryotic translation initiation factor 3 complex	cellular_component	1	1	683	0	1
GO:0032561	guanyl ribonucleotide binding	molecular_function	1	17	683	7	10
GO:0019901	protein kinase binding	molecular_function	1	1	683	0	1
GO:0045259	proton-transporting ATP synthase complex	cellular_component	1	2	683	1	1
GO:0005186	pheromone activity	molecular_function	1	1	683	1	0
GO:0030154	cell differentiation	biological_process	1	3	683	2	1
GO:0009877	nodulation	biological_process	1	1	683	1	0
GO:1902495	transmembrane transporter complex	cellular_component	1	1	683	0	1
GO:1990351	transporter complex	cellular_component	1	1	683	0	1
GO:0016747	transferase activity, transferring acyl groups other than amino-acyl groups	molecular_function	1	11	683	7	4
GO:0016485	protein processing	biological_process	1	2	683	0	2
GO:0051604	protein maturation	biological_process	1	2	683	0	2
GO:0043565	sequence-specific DNA binding	molecular_function	1	12	683	10	2
GO:0051028	mRNA transport	biological_process	1	1	683	1	0
GO:0008176	tRNA (guanine-N7-)-methyltransferase activity	molecular_function	1	1	683	1	0
GO:0009888	tissue development	biological_process	1	2	683	1	1
GO:0006888	ER to Golgi vesicle-mediated transport	biological_process	1	2	683	1	1
GO:0015979	photosynthesis	biological_process	1	5	683	3	2
GO:0006913	nucleocytoplasmic transport	biological_process	1	2	683	1	1
GO:0051169	nuclear transport	biological_process	1	2	683	1	1
GO:0006270	DNA replication initiation	biological_process	1	3	683	1	2
GO:0031090	organelle membrane	cellular_component	1	15	683	10	5
GO:0006874	cellular calcium ion homeostasis	biological_process	1	1	683	0	1
GO:0055074	calcium ion homeostasis	biological_process	1	1	683	0	1
GO:0072503	cellular divalent inorganic cation homeostasis	biological_process	1	1	683	0	1
GO:0072507	divalent inorganic cation homeostasis	biological_process	1	1	683	0	1
GO:0050661	NADP binding	molecular_function	1	2	683	1	1
GO:0006783	heme biosynthetic process	biological_process	1	2	683	2	0
GO:0065008	regulation of biological quality	biological_process	1	15	683	7	8
GO:0016410	N-acyltransferase activity	molecular_function	1	3	683	1	2
GO:0004842	ubiquitin-protein transferase activity	molecular_function	1	11	683	9	2
GO:0019787	ubiquitin-like protein transferase activity	molecular_function	1	11	683	9	2
GO:0019001	guanyl nucleotide binding	molecular_function	1	17	683	7	10
GO:0016868	intramolecular transferase activity, phosphotransferases	molecular_function	1	1	683	0	1
GO:0052646	alditol phosphate metabolic process	biological_process	1	1	683	0	1
GO:0019898	extrinsic component of membrane	cellular_component	1	2	683	0	2
GO:0006891	intra-Golgi vesicle-mediated transport	biological_process	1	1	683	1	0
GO:0009654	photosystem II oxygen evolving complex	cellular_component	1	1	683	0	1
GO:0019842	vitamin binding	molecular_function	1	2	683	2	0
GO:0016407	acetyltransferase activity	molecular_function	1	3	683	1	2
GO:0005783	endoplasmic reticulum	cellular_component	1	7	683	4	3
GO:0044433	cytoplasmic vesicle part	cellular_component	1	3	683	2	1
GO:0015925	galactosidase activity	molecular_function	1	1	683	1	0
GO:0004672	protein kinase activity	molecular_function	1	57	683	38	19
GO:0015849	organic acid transport	biological_process	1	4	683	4	0
GO:0046942	carboxylic acid transport	biological_process	1	4	683	4	0
GO:0042168	heme metabolic process	biological_process	1	2	683	2	0
GO:0015711	organic anion transport	biological_process	1	4	683	4	0
GO:0010467	gene expression	biological_process	1	103	683	57	46
GO:0008654	phospholipid biosynthetic process	biological_process	1	3	683	1	2
GO:0043900	regulation of multi-organism process	biological_process	1	1	683	0	1
GO:0044445	cytosolic part	cellular_component	1	1	683	0	1
GO:0009124	nucleoside monophosphate biosynthetic process	biological_process	1	3	683	2	1
GO:0030529	ribonucleoprotein complex	cellular_component	1	19	683	7	12
GO:0030118	clathrin coat	cellular_component	1	1	683	1	0
GO:0015985	energy coupled proton transport, down electrochemical gradient	biological_process	1	2	683	1	1
GO:0015986	ATP synthesis coupled proton transport	biological_process	1	2	683	1	1
GO:0006497	protein lipidation	biological_process	1	2	683	1	1
GO:0006506	GPI anchor biosynthetic process	biological_process	1	2	683	1	1
GO:0006661	phosphatidylinositol biosynthetic process	biological_process	1	2	683	1	1
GO:0006915	apoptotic process	biological_process	1	2	683	1	1
GO:0012501	programmed cell death	biological_process	1	2	683	1	1
GO:0003887	DNA-directed DNA polymerase activity	molecular_function	1	3	683	2	1
GO:0048609	multicellular organismal reproductive process	biological_process	1	2	683	1	1
GO:0005829	cytosol	cellular_component	1	1	683	0	1
GO:0042158	lipoprotein biosynthetic process	biological_process	1	2	683	1	1
GO:0098799	outer mitochondrial membrane protein complex	cellular_component	1	1	683	1	0
GO:0016798	hydrolase activity, acting on glycosyl bonds	molecular_function	1	18	683	11	7
GO:0009058	biosynthetic process	biological_process	1	136	683	78	58
GO:0006221	pyrimidine nucleotide biosynthetic process	biological_process	1	1	683	1	0
GO:0006338	chromatin remodeling	biological_process	1	3	683	3	0
GO:1901615	organic hydroxy compound metabolic process	biological_process	1	2	683	0	2
GO:0006904	vesicle docking involved in exocytosis	biological_process	1	1	683	1	0
GO:0046474	glycerophospholipid biosynthetic process	biological_process	1	2	683	1	1
GO:0004127	cytidylate kinase activity	molecular_function	1	1	683	1	0
GO:0030244	cellulose biosynthetic process	biological_process	1	2	683	2	0
GO:0008378	galactosyltransferase activity	molecular_function	1	1	683	1	0
GO:0019087	transformation of host cell by virus	biological_process	1	1	683	1	0
GO:0016567	protein ubiquitination	biological_process	1	4	683	2	2
GO:0008219	cell death	biological_process	1	2	683	1	1
GO:0016265	death	biological_process	1	2	683	1	1
GO:0098588	bounding membrane of organelle	cellular_component	1	11	683	7	4
GO:0006403	RNA localization	biological_process	1	1	683	1	0
GO:0050657	nucleic acid transport	biological_process	1	1	683	1	0
GO:0050658	RNA transport	biological_process	1	1	683	1	0
GO:0051236	establishment of RNA localization	biological_process	1	1	683	1	0
GO:0033692	cellular polysaccharide biosynthetic process	biological_process	1	3	683	3	0
GO:0005261	cation channel activity	molecular_function	1	3	683	1	2
GO:0046434	organophosphate catabolic process	biological_process	1	1	683	0	1
GO:0003777	microtubule motor activity	molecular_function	1	3	683	0	3
GO:0019900	kinase binding	molecular_function	1	1	683	0	1
GO:0009636	response to toxic substance	biological_process	1	1	683	1	0
GO:0003899	DNA-directed RNA polymerase activity	molecular_function	1	5	683	5	0
GO:0006259	DNA metabolic process	biological_process	1	33	683	15	18
GO:0031023	microtubule organizing center organization	biological_process	1	1	683	0	1
GO:0006333	chromatin assembly or disassembly	biological_process	1	1	683	0	1
GO:0032446	protein modification by small protein conjugation	biological_process	1	4	683	2	2
GO:0034645	cellular macromolecule biosynthetic process	biological_process	1	97	683	54	43
GO:0005654	nucleoplasm	cellular_component	1	6	683	4	2
GO:0044451	nucleoplasm part	cellular_component	1	6	683	4	2
GO:0009057	macromolecule catabolic process	biological_process	1	9	683	4	5
GO:0071555	cell wall organization	biological_process	1	3	683	1	2
GO:1903509	liposaccharide metabolic process	biological_process	1	4	683	2	2
GO:0007018	microtubule-based movement	biological_process	1	3	683	0	3
GO:0016861	intramolecular oxidoreductase activity, interconverting aldoses and ketoses	molecular_function	1	1	683	1	0
GO:0003008	system process	biological_process	1	1	683	1	0
GO:0015630	microtubule cytoskeleton	cellular_component	1	4	683	1	3
GO:0043624	cellular protein complex disassembly	biological_process	1	1	683	0	1
GO:0000271	polysaccharide biosynthetic process	biological_process	1	3	683	3	0
GO:0005798	Golgi-associated vesicle	cellular_component	1	1	683	1	0
GO:0030660	Golgi-associated vesicle membrane	cellular_component	1	1	683	1	0
GO:0016023	cytoplasmic membrane-bounded vesicle	cellular_component	1	3	683	2	1
GO:0046873	metal ion transmembrane transporter activity	molecular_function	1	10	683	6	4
GO:0006220	pyrimidine nucleotide metabolic process	biological_process	1	1	683	1	0
GO:0003918	DNA topoisomerase type II (ATP-hydrolyzing) activity	molecular_function	1	1	683	0	1
GO:0061505	DNA topoisomerase II activity	molecular_function	1	1	683	0	1
GO:0015698	inorganic anion transport	biological_process	1	2	683	2	0
GO:0005262	calcium channel activity	molecular_function	1	1	683	0	1
GO:0045229	external encapsulating structure organization	biological_process	1	3	683	1	2
GO:0031988	membrane-bounded vesicle	cellular_component	1	3	683	2	1
GO:0015085	calcium ion transmembrane transporter activity	molecular_function	1	1	683	0	1
GO:0032504	multicellular organism reproduction	biological_process	1	2	683	1	1
GO:0006820	anion transport	biological_process	1	6	683	6	0
GO:0042393	histone binding	molecular_function	1	1	683	1	0
GO:0006754	ATP biosynthetic process	biological_process	1	2	683	1	1
GO:0006261	DNA-dependent DNA replication	biological_process	1	3	683	1	2
GO:0002949	tRNA threonylcarbamoyladenosine modification	biological_process	1	3	683	2	1
GO:0070525	tRNA threonylcarbamoyladenosine metabolic process	biological_process	1	3	683	2	1
GO:0009288	bacterial-type flagellum	cellular_component	1	1	683	0	1
GO:0044702	single organism reproductive process	biological_process	1	2	683	1	1
GO:0015931	nucleobase-containing compound transport	biological_process	1	1	683	1	0
GO:0033014	tetrapyrrole biosynthetic process	biological_process	1	4	683	2	2
GO:0006119	oxidative phosphorylation	biological_process	1	1	683	0	1
GO:0042773	ATP synthesis coupled electron transport	biological_process	1	1	683	0	1
GO:0009966	regulation of signal transduction	biological_process	1	2	683	0	2
GO:0048193	Golgi vesicle transport	biological_process	1	4	683	3	1
GO:0016161	beta-amylase activity	molecular_function	1	1	683	1	0
GO:0048856	anatomical structure development	biological_process	1	5	683	4	1
GO:0016054	organic acid catabolic process	biological_process	1	1	683	1	0
GO:0046395	carboxylic acid catabolic process	biological_process	1	1	683	1	0
GO:0005216	ion channel activity	molecular_function	1	7	683	4	3
GO:0022838	substrate-specific channel activity	molecular_function	1	7	683	4	3
GO:0052126	movement in host environment	biological_process	1	1	683	1	0
GO:0052192	movement in environment of other organism involved in symbiotic interaction	biological_process	1	1	683	1	0
GO:0042278	purine nucleoside metabolic process	biological_process	1	7	683	5	2
GO:0046128	purine ribonucleoside metabolic process	biological_process	1	7	683	5	2
GO:0016278	lysine N-methyltransferase activity	molecular_function	1	1	683	1	0
GO:0016279	protein-lysine N-methyltransferase activity	molecular_function	1	1	683	1	0
GO:0018024	histone-lysine N-methyltransferase activity	molecular_function	1	1	683	1	0
GO:0042054	histone methyltransferase activity	molecular_function	1	1	683	1	0
GO:0048278	vesicle docking	biological_process	1	1	683	1	0
GO:0045333	cellular respiration	biological_process	1	3	683	0	3
GO:0030243	cellulose metabolic process	biological_process	1	2	683	2	0
GO:0007186	G-protein coupled receptor signaling pathway	biological_process	1	4	683	3	1
GO:0012505	endomembrane system	cellular_component	1	12	683	8	4
GO:0006643	membrane lipid metabolic process	biological_process	1	4	683	2	2
GO:0015267	channel activity	molecular_function	1	7	683	4	3
GO:0022803	passive transmembrane transporter activity	molecular_function	1	7	683	4	3
GO:0006553	lysine metabolic process	biological_process	1	1	683	0	1
GO:0004190	aspartic-type endopeptidase activity	molecular_function	1	4	683	4	0
GO:0070001	aspartic-type peptidase activity	molecular_function	1	4	683	4	0
GO:0016854	racemase and epimerase activity	molecular_function	1	1	683	1	0
GO:0009059	macromolecule biosynthetic process	biological_process	1	97	683	54	43
GO:0019748	secondary metabolic process	biological_process	1	1	683	0	1
GO:0005753	mitochondrial proton-transporting ATP synthase complex	cellular_component	1	1	683	1	0
GO:0006811	ion transport	biological_process	1	30	683	20	10
GO:0010256	endomembrane system organization	biological_process	1	1	683	1	0
GO:0010646	regulation of cell communication	biological_process	1	2	683	0	2
GO:0015297	antiporter activity	molecular_function	1	4	683	4	0
GO:0098796	membrane protein complex	cellular_component	1	18	683	12	6
GO:0016052	carbohydrate catabolic process	biological_process	1	4	683	4	0
GO:0009123	nucleoside monophosphate metabolic process	biological_process	1	6	683	4	2
GO:0009142	nucleoside triphosphate biosynthetic process	biological_process	1	2	683	1	1
GO:0009145	purine nucleoside triphosphate biosynthetic process	biological_process	1	2	683	1	1
GO:0009201	ribonucleoside triphosphate biosynthetic process	biological_process	1	2	683	1	1
GO:0009206	purine ribonucleoside triphosphate biosynthetic process	biological_process	1	2	683	1	1
GO:0004553	hydrolase activity, hydrolyzing O-glycosyl compounds	molecular_function	1	16	683	11	5
GO:0023051	regulation of signaling	biological_process	1	2	683	0	2
GO:0031966	mitochondrial membrane	cellular_component	1	5	683	4	1
GO:0016423	tRNA (guanine) methyltransferase activity	molecular_function	1	1	683	1	0
GO:0045017	glycerolipid biosynthetic process	biological_process	1	2	683	1	1
GO:0030030	cell projection organization	biological_process	1	1	683	0	1
GO:0009119	ribonucleoside metabolic process	biological_process	1	7	683	5	2
GO:0090304	nucleic acid metabolic process	biological_process	1	108	683	62	46
GO:0019201	nucleotide kinase activity	molecular_function	1	1	683	1	0
GO:0007017	microtubule-based process	biological_process	1	6	683	1	5
GO:0043241	protein complex disassembly	biological_process	1	1	683	0	1
GO:0033179	proton-transporting V-type ATPase, V0 domain	cellular_component	1	1	683	1	0
GO:0034061	DNA polymerase activity	molecular_function	1	3	683	2	1
GO:0004674	protein serine/threonine kinase activity	molecular_function	1	5	683	2	3
GO:0006357	regulation of transcription from RNA polymerase II promoter	biological_process	1	3	683	1	2
GO:0006812	cation transport	biological_process	1	21	683	12	9
GO:0009150	purine ribonucleotide metabolic process	biological_process	1	7	683	5	2
GO:0016818	hydrolase activity, acting on acid anhydrides, in phosphorus-containing anhydrides	molecular_function	1	36	683	19	17
GO:0006511	ubiquitin-dependent protein catabolic process	biological_process	1	4	683	0	4
GO:0007005	mitochondrion organization	biological_process	1	2	683	1	1
GO:0019028	viral capsid	cellular_component	1	6	683	5	1
GO:0032787	monocarboxylic acid metabolic process	biological_process	1	8	683	7	1
GO:0005623	cell	cellular_component	1	136	683	79	57
GO:0044464	cell part	cellular_component	1	136	683	79	57
GO:0006505	GPI anchor metabolic process	biological_process	1	3	683	1	2
GO:0046148	pigment biosynthetic process	biological_process	1	3	683	2	1
GO:0038023	signaling receptor activity	molecular_function	1	5	683	4	1
GO:0001871	pattern binding	molecular_function	1	2	683	2	0
GO:0030247	polysaccharide binding	molecular_function	1	2	683	2	0
GO:0044428	nuclear part	cellular_component	1	19	683	13	6
GO:0031410	cytoplasmic vesicle	cellular_component	1	3	683	2	1
GO:0006091	generation of precursor metabolites and energy	biological_process	1	7	683	3	4
GO:0022406	membrane docking	biological_process	1	1	683	1	0
GO:0019941	modification-dependent protein catabolic process	biological_process	1	4	683	0	4
GO:0043632	modification-dependent macromolecule catabolic process	biological_process	1	4	683	0	4
GO:0006873	cellular ion homeostasis	biological_process	1	1	683	0	1
GO:0006875	cellular metal ion homeostasis	biological_process	1	1	683	0	1
GO:0030003	cellular cation homeostasis	biological_process	1	1	683	0	1
GO:0016860	intramolecular oxidoreductase activity	molecular_function	1	1	683	1	0
GO:0009259	ribonucleotide metabolic process	biological_process	1	7	683	5	2
GO:0032991	macromolecular complex	cellular_component	1	68	683	36	32
GO:1901137	carbohydrate derivative biosynthetic process	biological_process	1	9	683	5	4
GO:0031982	vesicle	cellular_component	1	3	683	2	1
GO:0055065	metal ion homeostasis	biological_process	1	1	683	0	1
GO:0055082	cellular chemical homeostasis	biological_process	1	1	683	0	1
GO:0043093	FtsZ-dependent cytokinesis	biological_process	1	2	683	1	1
GO:0006796	phosphate-containing compound metabolic process	biological_process	1	71	683	44	27
GO:0006779	porphyrin-containing compound biosynthetic process	biological_process	1	2	683	2	0
GO:0098797	plasma membrane protein complex	cellular_component	1	2	683	2	0
GO:0070647	protein modification by small protein conjugation or removal	biological_process	1	5	683	2	3
GO:0046034	ATP metabolic process	biological_process	1	5	683	3	2
GO:0009451	RNA modification	biological_process	1	6	683	5	1
GO:0048870	cell motility	biological_process	1	2	683	2	0
GO:0051674	localization of cell	biological_process	1	2	683	2	0
GO:0005198	structural molecule activity	molecular_function	1	21	683	11	10
GO:0004871	signal transducer activity	molecular_function	1	8	683	6	2
GO:0009247	glycolipid biosynthetic process	biological_process	1	2	683	1	1
GO:0046467	membrane lipid biosynthetic process	biological_process	1	2	683	1	1
GO:0032505	reproduction of a single-celled organism	biological_process	1	2	683	1	1
GO:0050801	ion homeostasis	biological_process	1	1	683	0	1
GO:0055080	cation homeostasis	biological_process	1	1	683	0	1
GO:0098771	inorganic ion homeostasis	biological_process	1	1	683	0	1
GO:0006163	purine nucleotide metabolic process	biological_process	1	7	683	5	2
GO:0006793	phosphorus metabolic process	biological_process	1	71	683	44	27
GO:0003993	acid phosphatase activity	molecular_function	1	1	683	0	1
GO:0030599	pectinesterase activity	molecular_function	1	2	683	0	2
GO:0042545	cell wall modification	biological_process	1	2	683	0	2
GO:0006464	cellular protein modification process	biological_process	1	69	683	43	26
GO:0036211	protein modification process	biological_process	1	69	683	43	26
GO:0016462	pyrophosphatase activity	molecular_function	1	32	683	16	16
GO:0019693	ribose phosphate metabolic process	biological_process	1	7	683	5	2
GO:0005740	mitochondrial envelope	cellular_component	1	5	683	4	1
GO:0044431	Golgi apparatus part	cellular_component	1	2	683	2	0
GO:0009144	purine nucleoside triphosphate metabolic process	biological_process	1	5	683	3	2
GO:0009199	ribonucleoside triphosphate metabolic process	biological_process	1	5	683	3	2
GO:0009205	purine ribonucleoside triphosphate metabolic process	biological_process	1	5	683	3	2
GO:0016817	hydrolase activity, acting on acid anhydrides	molecular_function	1	37	683	19	18
GO:0051537	2 iron, 2 sulfur cluster binding	molecular_function	1	1	683	1	0
GO:0015980	energy derivation by oxidation of organic compounds	biological_process	1	3	683	0	3
GO:0017111	nucleoside-triphosphatase activity	molecular_function	1	31	683	16	15
GO:0034062	RNA polymerase activity	molecular_function	1	6	683	6	0
GO:0043231	intracellular membrane-bounded organelle	cellular_component	1	73	683	43	30
GO:0006470	protein dephosphorylation	biological_process	1	1	683	0	1
GO:0098805	whole membrane	cellular_component	1	5	683	4	1
GO:0006400	tRNA modification	biological_process	1	4	683	3	1
GO:0044249	cellular biosynthetic process	biological_process	1	120	683	68	52
GO:0043227	membrane-bounded organelle	cellular_component	1	73	683	43	30
GO:0009236	cobalamin biosynthetic process	biological_process	1	1	683	0	1
GO:0009127	purine nucleoside monophosphate biosynthetic process	biological_process	1	2	683	1	1
GO:0009168	purine ribonucleoside monophosphate biosynthetic process	biological_process	1	2	683	1	1
GO:0016160	amylase activity	molecular_function	1	1	683	1	0
GO:0006096	glycolytic process	biological_process	1	2	683	2	0
GO:0006757	ATP generation from ADP	biological_process	1	2	683	2	0
GO:0009135	purine nucleoside diphosphate metabolic process	biological_process	1	2	683	2	0
GO:0009179	purine ribonucleoside diphosphate metabolic process	biological_process	1	2	683	2	0
GO:0009185	ribonucleoside diphosphate metabolic process	biological_process	1	2	683	2	0
GO:0046031	ADP metabolic process	biological_process	1	2	683	2	0
GO:0009141	nucleoside triphosphate metabolic process	biological_process	1	5	683	3	2
GO:0006928	movement of cell or subcellular component	biological_process	1	5	683	2	3
GO:0000917	barrier septum assembly	biological_process	1	2	683	1	1
GO:0032506	cytokinetic process	biological_process	1	2	683	1	1
GO:0090529	cell septum assembly	biological_process	1	2	683	1	1
GO:1902410	mitotic cytokinetic process	biological_process	1	2	683	1	1
GO:0044282	small molecule catabolic process	biological_process	1	1	683	1	0
GO:0042651	thylakoid membrane	cellular_component	1	1	683	0	1
GO:0000281	mitotic cytokinesis	biological_process	1	2	683	1	1
GO:0061640	cytoskeleton-dependent cytokinesis	biological_process	1	2	683	1	1
GO:0051274	beta-glucan biosynthetic process	biological_process	1	2	683	2	0
GO:0004872	receptor activity	molecular_function	1	5	683	4	1
GO:0006090	pyruvate metabolic process	biological_process	1	2	683	2	0
GO:0017038	protein import	biological_process	1	2	683	1	1
GO:0098813	nuclear chromosome segregation	biological_process	1	2	683	0	2
GO:0060089	molecular transducer activity	molecular_function	1	8	683	6	2
GO:0009156	ribonucleoside monophosphate biosynthetic process	biological_process	1	2	683	1	1
GO:0072521	purine-containing compound metabolic process	biological_process	1	7	683	5	2
GO:0009235	cobalamin metabolic process	biological_process	1	1	683	0	1
GO:0019953	sexual reproduction	biological_process	1	2	683	1	1
GO:0048878	chemical homeostasis	biological_process	1	1	683	0	1
GO:0006325	chromatin organization	biological_process	1	4	683	3	1
GO:0070925	organelle assembly	biological_process	1	2	683	0	2
GO:0009067	aspartate family amino acid biosynthetic process	biological_process	1	1	683	0	1
GO:1901360	organic cyclic compound metabolic process	biological_process	1	129	683	75	54
GO:0031324	negative regulation of cellular metabolic process	biological_process	1	2	683	0	2
GO:0098519	nucleotide phosphatase activity, acting on free nucleotides	molecular_function	1	2	683	0	2
GO:0022904	respiratory electron transport chain	biological_process	1	1	683	0	1
GO:0008757	S-adenosylmethionine-dependent methyltransferase activity	molecular_function	1	3	683	3	0
GO:0043234	protein complex	cellular_component	1	49	683	31	18
GO:0006165	nucleoside diphosphate phosphorylation	biological_process	1	2	683	2	0
GO:0046939	nucleotide phosphorylation	biological_process	1	2	683	2	0
GO:0009126	purine nucleoside monophosphate metabolic process	biological_process	1	5	683	3	2
GO:0009167	purine ribonucleoside monophosphate metabolic process	biological_process	1	5	683	3	2
GO:0044430	cytoskeletal part	cellular_component	1	6	683	2	4
GO:0008408	3'-5' exonuclease activity	molecular_function	1	1	683	1	0
GO:0007264	small GTPase mediated signal transduction	biological_process	1	5	683	1	4
GO:0010333	terpene synthase activity	molecular_function	1	1	683	1	0
GO:0004520	endodeoxyribonuclease activity	molecular_function	1	1	683	0	1
GO:0007067	mitotic nuclear division	biological_process	1	2	683	0	2
GO:0016311	dephosphorylation	biological_process	1	1	683	0	1
GO:0008175	tRNA methyltransferase activity	molecular_function	1	1	683	1	0
GO:0009161	ribonucleoside monophosphate metabolic process	biological_process	1	5	683	3	2
GO:0006139	nucleobase-containing compound metabolic process	biological_process	1	116	683	68	48
GO:0009116	nucleoside metabolic process	biological_process	1	7	683	5	2
GO:1901657	glycosyl compound metabolic process	biological_process	1	7	683	5	2
GO:0006664	glycolipid metabolic process	biological_process	1	3	683	1	2
GO:0005577	fibrinogen complex	cellular_component	1	1	683	0	1
GO:0030168	platelet activation	biological_process	1	1	683	0	1
GO:0016788	hydrolase activity, acting on ester bonds	molecular_function	1	25	683	12	13
GO:0051273	beta-glucan metabolic process	biological_process	1	2	683	2	0
GO:0009250	glucan biosynthetic process	biological_process	1	2	683	2	0
GO:0009117	nucleotide metabolic process	biological_process	1	8	683	6	2
GO:0005794	Golgi apparatus	cellular_component	1	2	683	2	0
GO:0006725	cellular aromatic compound metabolic process	biological_process	1	124	683	74	50
GO:0004721	phosphoprotein phosphatase activity	molecular_function	1	1	683	0	1
GO:0006265	DNA topological change	biological_process	1	1	683	0	1
GO:0006457	protein folding	biological_process	1	3	683	1	2
GO:0003916	DNA topoisomerase activity	molecular_function	1	1	683	0	1
GO:0016627	oxidoreductase activity, acting on the CH-CH group of donors	molecular_function	1	3	683	2	1
GO:0008170	N-methyltransferase activity	molecular_function	1	1	683	1	0
GO:0016645	oxidoreductase activity, acting on the CH-NH group of donors	molecular_function	1	1	683	0	1
GO:0061630	ubiquitin protein ligase activity	molecular_function	1	1	683	1	0
GO:0061659	ubiquitin-like protein ligase activity	molecular_function	1	1	683	1	0
GO:0008565	protein transporter activity	molecular_function	1	1	683	0	1
GO:0016469	proton-transporting two-sector ATPase complex	cellular_component	1	3	683	2	1
GO:0008200	ion channel inhibitor activity	molecular_function	1	1	683	1	0
GO:0016248	channel inhibitor activity	molecular_function	1	1	683	1	0
GO:0033043	regulation of organelle organization	biological_process	1	2	683	0	2
GO:0022836	gated channel activity	molecular_function	1	3	683	1	2
GO:0004540	ribonuclease activity	molecular_function	1	2	683	1	1
GO:0019954	asexual reproduction	biological_process	1	2	683	1	1
GO:0051536	iron-sulfur cluster binding	molecular_function	1	3	683	1	2
GO:0051540	metal cluster binding	molecular_function	1	3	683	1	2
GO:0048583	regulation of response to stimulus	biological_process	1	2	683	0	2
GO:0009132	nucleoside diphosphate metabolic process	biological_process	1	2	683	2	0
GO:0044257	cellular protein catabolic process	biological_process	1	4	683	0	4
GO:0051603	proteolysis involved in cellular protein catabolic process	biological_process	1	4	683	0	4
GO:0016568	chromatin modification	biological_process	1	3	683	3	0
GO:0016838	carbon-oxygen lyase activity, acting on phosphates	molecular_function	1	1	683	1	0
GO:0006753	nucleoside phosphate metabolic process	biological_process	1	8	683	6	2
GO:0044767	single-organism developmental process	biological_process	1	7	683	5	2
GO:0015291	secondary active transmembrane transporter activity	molecular_function	1	4	683	4	0
GO:0007596	blood coagulation	biological_process	1	1	683	0	1
GO:0044271	cellular nitrogen compound biosynthetic process	biological_process	1	90	683	52	38
GO:0044446	intracellular organelle part	cellular_component	1	41	683	25	16
GO:0000139	Golgi membrane	cellular_component	1	1	683	1	0
GO:0000910	cytokinesis	biological_process	1	2	683	1	1
GO:0016831	carboxy-lyase activity	molecular_function	1	2	683	1	1
GO:0031967	organelle envelope	cellular_component	1	5	683	4	1
GO:0003857	3-hydroxyacyl-CoA dehydrogenase activity	molecular_function	1	1	683	1	0
GO:0003924	GTPase activity	molecular_function	1	9	683	6	3
GO:0000723	telomere maintenance	biological_process	1	1	683	0	1
GO:0032200	telomere organization	biological_process	1	1	683	0	1
GO:0060249	anatomical structure homeostasis	biological_process	1	1	683	0	1
GO:0005516	calmodulin binding	molecular_function	1	1	683	0	1
GO:0001775	cell activation	biological_process	1	1	683	0	1
GO:1901136	carbohydrate derivative catabolic process	biological_process	1	1	683	0	1
GO:0016032	viral process	biological_process	1	9	683	7	2
GO:0005856	cytoskeleton	cellular_component	1	6	683	2	4
GO:0005622	intracellular	cellular_component	1	120	683	69	51
GO:1901135	carbohydrate derivative metabolic process	biological_process	1	16	683	9	7
GO:0044429	mitochondrial part	cellular_component	1	5	683	4	1
GO:0022892	substrate-specific transporter activity	molecular_function	1	26	683	18	8
GO:0006417	regulation of translation	biological_process	1	2	683	1	1
GO:0034248	regulation of cellular amide metabolic process	biological_process	1	2	683	1	1
GO:1902582	single-organism intracellular transport	biological_process	1	8	683	6	2
GO:0003774	motor activity	molecular_function	1	3	683	0	3
GO:0000155	phosphorelay sensor kinase activity	molecular_function	1	1	683	1	0
GO:0035251	UDP-glucosyltransferase activity	molecular_function	1	2	683	2	0
GO:0016579	protein deubiquitination	biological_process	1	1	683	0	1
GO:0070646	protein modification by small protein removal	biological_process	1	1	683	0	1
GO:0016791	phosphatase activity	molecular_function	1	5	683	1	4
GO:0044403	symbiosis, encompassing mutualism through parasitism	biological_process	1	10	683	8	2
GO:0044423	virion part	cellular_component	1	8	683	6	2
GO:0043414	macromolecule methylation	biological_process	1	2	683	2	0
GO:1902600	hydrogen ion transmembrane transport	biological_process	1	3	683	2	1
GO:0044422	organelle part	cellular_component	1	41	683	25	16
GO:0006644	phospholipid metabolic process	biological_process	1	4	683	1	3
GO:0044419	interspecies interaction between organisms	biological_process	1	10	683	8	2
GO:0019012	virion	cellular_component	1	9	683	7	2
GO:0044724	single-organism carbohydrate catabolic process	biological_process	1	2	683	2	0
GO:0072528	pyrimidine-containing compound biosynthetic process	biological_process	1	1	683	1	0
GO:0016247	channel regulator activity	molecular_function	1	1	683	1	0
GO:0010608	posttranscriptional regulation of gene expression	biological_process	1	2	683	1	1
GO:0007599	hemostasis	biological_process	1	1	683	0	1
GO:0050817	coagulation	biological_process	1	1	683	0	1
GO:0050878	regulation of body fluid levels	biological_process	1	1	683	0	1
GO:0046483	heterocycle metabolic process	biological_process	1	122	683	72	50
GO:0007166	cell surface receptor signaling pathway	biological_process	1	1	683	0	1
GO:0040011	locomotion	biological_process	1	3	683	3	0
GO:0007059	chromosome segregation	biological_process	1	2	683	0	2
GO:0008017	microtubule binding	molecular_function	1	3	683	0	3
GO:0019362	pyridine nucleotide metabolic process	biological_process	1	2	683	2	0
GO:0046496	nicotinamide nucleotide metabolic process	biological_process	1	2	683	2	0
GO:0015077	monovalent inorganic cation transmembrane transporter activity	molecular_function	1	9	683	6	3
GO:0030674	protein binding, bridging	molecular_function	1	1	683	0	1
GO:0060090	binding, bridging	molecular_function	1	1	683	0	1
GO:0004222	metalloendopeptidase activity	molecular_function	1	2	683	1	1
GO:0016108	tetraterpenoid metabolic process	biological_process	1	1	683	0	1
GO:0016109	tetraterpenoid biosynthetic process	biological_process	1	1	683	0	1
GO:0016116	carotenoid metabolic process	biological_process	1	1	683	0	1
GO:0016117	carotenoid biosynthetic process	biological_process	1	1	683	0	1
GO:0036094	small molecule binding	molecular_function	1	136	683	83	53
GO:0042451	purine nucleoside biosynthetic process	biological_process	1	2	683	1	1
GO:0046129	purine ribonucleoside biosynthetic process	biological_process	1	2	683	1	1
GO:0036459	ubiquitinyl hydrolase activity	molecular_function	1	1	683	0	1
GO:0046488	phosphatidylinositol metabolic process	biological_process	1	3	683	1	2
GO:0007049	cell cycle	biological_process	1	9	683	4	5
GO:0033176	proton-transporting V-type ATPase complex	cellular_component	1	1	683	1	0
GO:0004521	endoribonuclease activity	molecular_function	1	1	683	0	1
GO:0030163	protein catabolic process	biological_process	1	4	683	0	4
GO:0009856	pollination	biological_process	1	3	683	3	0
GO:0009875	pollen-pistil interaction	biological_process	1	3	683	3	0
GO:0048544	recognition of pollen	biological_process	1	3	683	3	0
GO:0042578	phosphoric ester hydrolase activity	molecular_function	1	6	683	2	4
GO:0010605	negative regulation of macromolecule metabolic process	biological_process	1	2	683	0	2
GO:0005057	receptor signaling protein activity	molecular_function	1	1	683	1	0
GO:0042025	host cell nucleus	cellular_component	1	1	683	1	0
GO:0032502	developmental process	biological_process	1	7	683	5	2
GO:0004650	polygalacturonase activity	molecular_function	1	1	683	0	1
GO:0006650	glycerophospholipid metabolic process	biological_process	1	3	683	1	2
GO:0006576	cellular biogenic amine metabolic process	biological_process	1	1	683	0	1
GO:0044106	cellular amine metabolic process	biological_process	1	1	683	0	1
GO:0016192	vesicle-mediated transport	biological_process	1	11	683	9	2
GO:0031975	envelope	cellular_component	1	5	683	4	1
GO:0000794	condensed nuclear chromosome	cellular_component	1	1	683	0	1
GO:0008033	tRNA processing	biological_process	1	7	683	4	3
GO:0043412	macromolecule modification	biological_process	1	72	683	45	27
GO:0044703	multi-organism reproductive process	biological_process	1	5	683	4	1
GO:0043226	organelle	cellular_component	1	90	683	50	40
GO:0009066	aspartate family amino acid metabolic process	biological_process	1	1	683	0	1
GO:0004803	transposase activity	molecular_function	1	1	683	1	0
GO:0008037	cell recognition	biological_process	1	3	683	3	0
GO:0009163	nucleoside biosynthetic process	biological_process	1	2	683	1	1
GO:0042455	ribonucleoside biosynthetic process	biological_process	1	2	683	1	1
GO:1901659	glycosyl compound biosynthetic process	biological_process	1	2	683	1	1
GO:0051301	cell division	biological_process	1	3	683	1	2
GO:0006952	defense response	biological_process	1	5	683	3	2
GO:0000280	nuclear division	biological_process	1	2	683	0	2
GO:0004673	protein histidine kinase activity	molecular_function	1	1	683	1	0
GO:0016775	phosphotransferase activity, nitrogenous group as acceptor	molecular_function	1	1	683	1	0
GO:0044424	intracellular part	cellular_component	1	114	683	63	51
GO:0072527	pyrimidine-containing compound metabolic process	biological_process	1	1	683	1	0
GO:0046527	glucosyltransferase activity	molecular_function	1	2	683	2	0
GO:0009152	purine ribonucleotide biosynthetic process	biological_process	1	2	683	1	1
GO:0000166	nucleotide binding	molecular_function	1	132	683	80	52
GO:1901265	nucleoside phosphate binding	molecular_function	1	132	683	80	52
GO:0009617	response to bacterium	biological_process	1	1	683	1	0
GO:0042742	defense response to bacterium	biological_process	1	1	683	1	0
GO:0033647	host intracellular organelle	cellular_component	1	1	683	1	0
GO:0033648	host intracellular membrane-bounded organelle	cellular_component	1	1	683	1	0
GO:0044706	multi-multicellular organism process	biological_process	1	3	683	3	0
GO:0003968	RNA-directed RNA polymerase activity	molecular_function	1	1	683	1	0
GO:0043229	intracellular organelle	cellular_component	1	88	683	48	40
GO:0042060	wound healing	biological_process	1	1	683	0	1
GO:0016866	intramolecular transferase activity	molecular_function	1	1	683	0	1
GO:0022891	substrate-specific transmembrane transporter activity	molecular_function	1	23	683	17	6
GO:0043168	anion binding	molecular_function	1	131	683	79	52
GO:0006733	oxidoreduction coenzyme metabolic process	biological_process	1	2	683	2	0
GO:0009260	ribonucleotide biosynthetic process	biological_process	1	2	683	1	1
GO:0046390	ribose phosphate biosynthetic process	biological_process	1	2	683	1	1
GO:0003743	translation initiation factor activity	molecular_function	1	1	683	0	1
GO:0071103	DNA conformation change	biological_process	1	2	683	0	2
GO:0046983	protein dimerization activity	molecular_function	1	10	683	6	4
GO:0000003	reproduction	biological_process	1	4	683	2	2
GO:0009892	negative regulation of metabolic process	biological_process	1	2	683	0	2
GO:0006323	DNA packaging	biological_process	1	1	683	0	1
GO:0022414	reproductive process	biological_process	1	5	683	4	1
GO:0046486	glycerolipid metabolic process	biological_process	1	3	683	1	2
GO:0031300	intrinsic component of organelle membrane	cellular_component	1	1	683	1	0
GO:0031301	integral component of organelle membrane	cellular_component	1	1	683	1	0
GO:0009611	response to wounding	biological_process	1	1	683	0	1
GO:0072524	pyridine-containing compound metabolic process	biological_process	1	2	683	2	0
GO:0031981	nuclear lumen	cellular_component	1	7	683	4	3
GO:0005737	cytoplasm	cellular_component	1	50	683	29	21
GO:0006605	protein targeting	biological_process	1	3	683	2	1
GO:0005840	ribosome	cellular_component	1	10	683	2	8
GO:0006164	purine nucleotide biosynthetic process	biological_process	1	2	683	1	1
GO:1901605	alpha-amino acid metabolic process	biological_process	1	4	683	2	2
GO:0009165	nucleotide biosynthetic process	biological_process	1	3	683	2	1
GO:1901293	nucleoside phosphate biosynthetic process	biological_process	1	3	683	2	1
GO:0033646	host intracellular part	cellular_component	1	1	683	1	0
GO:0043656	intracellular region of host	cellular_component	1	1	683	1	0
GO:0048285	organelle fission	biological_process	1	2	683	0	2
GO:0016053	organic acid biosynthetic process	biological_process	1	6	683	5	1
GO:0046394	carboxylic acid biosynthetic process	biological_process	1	6	683	5	1
GO:0045182	translation regulator activity	molecular_function	1	1	683	0	1
GO:0016779	nucleotidyltransferase activity	molecular_function	1	10	683	8	2
GO:0015631	tubulin binding	molecular_function	1	3	683	0	3
GO:0022900	electron transport chain	biological_process	1	1	683	0	1
GO:0015276	ligand-gated ion channel activity	molecular_function	1	1	683	0	1
GO:0022834	ligand-gated channel activity	molecular_function	1	1	683	0	1
GO:0051128	regulation of cellular component organization	biological_process	1	2	683	0	2
GO:0015035	protein disulfide oxidoreductase activity	molecular_function	1	1	683	0	1
GO:0015036	disulfide oxidoreductase activity	molecular_function	1	1	683	0	1
GO:0016667	oxidoreductase activity, acting on a sulfur group of donors	molecular_function	1	2	683	0	2
GO:0030117	membrane coat	cellular_component	1	3	683	2	1
GO:0048475	coated membrane	cellular_component	1	3	683	2	1
GO:0019058	viral life cycle	biological_process	1	4	683	4	0
GO:0003674	molecular_function	molecular_function	1	602	683	399	203
GO:0006818	hydrogen transport	biological_process	1	3	683	2	1
GO:0015992	proton transport	biological_process	1	3	683	2	1
GO:0008173	RNA methyltransferase activity	molecular_function	1	1	683	1	0
GO:0005524	ATP binding	molecular_function	1	98	683	61	37
GO:0055086	nucleobase-containing small molecule metabolic process	biological_process	1	8	683	6	2
GO:1902580	single-organism cellular localization	biological_process	1	3	683	1	2
GO:0008237	metallopeptidase activity	molecular_function	1	2	683	1	1
GO:0004812	aminoacyl-tRNA ligase activity	molecular_function	1	2	683	2	0
GO:0005819	spindle	cellular_component	1	1	683	0	1
GO:0000278	mitotic cell cycle	biological_process	1	3	683	1	2
GO:1903047	mitotic cell cycle process	biological_process	1	3	683	1	2
GO:0005741	mitochondrial outer membrane	cellular_component	1	1	683	1	0
GO:0031968	organelle outer membrane	cellular_component	1	1	683	1	0
GO:0008194	UDP-glycosyltransferase activity	molecular_function	1	3	683	3	0
GO:0035639	purine ribonucleoside triphosphate binding	molecular_function	1	104	683	63	41
GO:0009987	cellular process	biological_process	1	328	683	203	125
GO:0006313	transposition, DNA-mediated	biological_process	1	1	683	1	0
GO:0032196	transposition	biological_process	1	1	683	1	0
GO:0006418	tRNA aminoacylation for protein translation	biological_process	1	2	683	2	0
GO:0016482	cytoplasmic transport	biological_process	1	4	683	2	2
GO:0051276	chromosome organization	biological_process	1	8	683	3	5
GO:0015075	ion transmembrane transporter activity	molecular_function	1	21	683	15	6
GO:0044283	small molecule biosynthetic process	biological_process	1	8	683	5	3
GO:0016875	ligase activity, forming carbon-oxygen bonds	molecular_function	1	2	683	2	0
GO:0016876	ligase activity, forming aminoacyl-tRNA and related compounds	molecular_function	1	2	683	2	0
GO:0072522	purine-containing compound biosynthetic process	biological_process	1	2	683	1	1
GO:0044764	multi-organism cellular process	biological_process	1	9	683	7	2
GO:0090407	organophosphate biosynthetic process	biological_process	1	6	683	3	3
GO:0004519	endonuclease activity	molecular_function	1	2	683	0	2
GO:0018193	peptidyl-amino acid modification	biological_process	1	1	683	0	1
GO:0044260	cellular macromolecule metabolic process	biological_process	1	188	683	107	81
GO:0048523	negative regulation of cellular process	biological_process	1	2	683	0	2
GO:0015988	energy coupled proton transmembrane transport, against electrochemical gradient	biological_process	1	1	683	1	0
GO:0015991	ATP hydrolysis coupled proton transport	biological_process	1	1	683	1	0
GO:0000793	condensed chromosome	cellular_component	1	1	683	0	1
GO:0043038	amino acid activation	biological_process	1	2	683	2	0
GO:0043039	tRNA aminoacylation	biological_process	1	2	683	2	0
GO:0044459	plasma membrane part	cellular_component	1	2	683	2	0
GO:0051258	protein polymerization	biological_process	1	1	683	0	1
GO:0043233	organelle lumen	cellular_component	1	7	683	4	3
GO:0070013	intracellular organelle lumen	cellular_component	1	7	683	4	3
GO:0005102	receptor binding	molecular_function	1	5	683	3	2
GO:0006486	protein glycosylation	biological_process	1	1	683	0	1
GO:0043413	macromolecule glycosylation	biological_process	1	1	683	0	1
GO:0044454	nuclear chromosome part	cellular_component	1	1	683	0	1
GO:0031974	membrane-enclosed lumen	cellular_component	1	7	683	4	3
GO:0034470	ncRNA processing	biological_process	1	8	683	5	3
GO:0003779	actin binding	molecular_function	1	2	683	1	1
GO:0044802	single-organism membrane organization	biological_process	1	2	683	1	1
GO:0009110	vitamin biosynthetic process	biological_process	1	1	683	0	1
GO:0042364	water-soluble vitamin biosynthetic process	biological_process	1	1	683	0	1
GO:0044707	single-multicellular organism process	biological_process	1	5	683	2	3
GO:0016830	carbon-carbon lyase activity	molecular_function	1	2	683	1	1
GO:0003735	structural constituent of ribosome	molecular_function	1	9	683	2	7
GO:0022890	inorganic cation transmembrane transporter activity	molecular_function	1	13	683	8	5
GO:0019637	organophosphate metabolic process	biological_process	1	13	683	7	6
GO:0006766	vitamin metabolic process	biological_process	1	1	683	0	1
GO:0006767	water-soluble vitamin metabolic process	biological_process	1	1	683	0	1
GO:0006399	tRNA metabolic process	biological_process	1	9	683	6	3
GO:0009101	glycoprotein biosynthetic process	biological_process	1	1	683	0	1
GO:0019899	enzyme binding	molecular_function	1	1	683	0	1
GO:0009100	glycoprotein metabolic process	biological_process	1	1	683	0	1
GO:0072594	establishment of protein localization to organelle	biological_process	1	2	683	1	1
GO:0032501	multicellular organismal process	biological_process	1	10	683	6	4
GO:0034641	cellular nitrogen compound metabolic process	biological_process	1	133	683	76	57
GO:0005739	mitochondrion	cellular_component	1	6	683	5	1
GO:0008092	cytoskeletal protein binding	molecular_function	1	6	683	1	5
GO:0005886	plasma membrane	cellular_component	1	4	683	4	0
GO:0098542	defense response to other organism	biological_process	1	1	683	1	0
GO:1901607	alpha-amino acid biosynthetic process	biological_process	1	2	683	1	1
GO:0009605	response to external stimulus	biological_process	1	3	683	2	1
GO:0043933	macromolecular complex subunit organization	biological_process	1	10	683	3	7
GO:0006364	rRNA processing	biological_process	1	1	683	1	0
GO:0016072	rRNA metabolic process	biological_process	1	1	683	1	0
GO:0030246	carbohydrate binding	molecular_function	1	3	683	2	1
GO:0000228	nuclear chromosome	cellular_component	1	1	683	0	1
GO:0033643	host cell part	cellular_component	1	1	683	1	0
GO:0090150	establishment of protein localization to membrane	biological_process	1	1	683	0	1
GO:0003712	transcription cofactor activity	molecular_function	1	2	683	1	1
GO:0019752	carboxylic acid metabolic process	biological_process	1	16	683	12	4
GO:0003677	DNA binding	molecular_function	1	59	683	34	25
GO:0018995	host	cellular_component	1	1	683	1	0
GO:0043657	host cell	cellular_component	1	1	683	1	0
GO:0044215	other organism	cellular_component	1	1	683	1	0
GO:0044216	other organism cell	cellular_component	1	1	683	1	0
GO:0044217	other organism part	cellular_component	1	1	683	1	0
GO:0072657	protein localization to membrane	biological_process	1	1	683	0	1
GO:0000287	magnesium ion binding	molecular_function	1	2	683	1	1
GO:0000989	transcription factor activity, transcription factor binding	molecular_function	1	2	683	1	1
GO:0051704	multi-organism process	biological_process	1	22	683	17	5
GO:0061024	membrane organization	biological_process	1	2	683	1	1
GO:0032403	protein complex binding	molecular_function	1	3	683	0	3
GO:0046915	transition metal ion transmembrane transporter activity	molecular_function	1	1	683	1	0
GO:0043436	oxoacid metabolic process	biological_process	1	16	683	12	4
GO:0000041	transition metal ion transport	biological_process	1	1	683	1	0
GO:0006082	organic acid metabolic process	biological_process	1	16	683	12	4
GO:0043207	response to external biotic stimulus	biological_process	1	1	683	1	0
GO:0051707	response to other organism	biological_process	1	1	683	1	0
GO:0033365	protein localization to organelle	biological_process	1	2	683	1	1
GO:0030554	adenyl nucleotide binding	molecular_function	1	103	683	64	39
GO:0000226	microtubule cytoskeleton organization	biological_process	1	1	683	0	1
GO:0044237	cellular metabolic process	biological_process	1	232	683	135	97
GO:0006807	nitrogen compound metabolic process	biological_process	1	139	683	79	60
GO:0070085	glycosylation	biological_process	1	1	683	0	1
GO:0034660	ncRNA metabolic process	biological_process	1	10	683	7	3
GO:0006412	translation	biological_process	1	15	683	6	9
GO:0017076	purine nucleotide binding	molecular_function	1	109	683	66	43
GO:0048519	negative regulation of biological process	biological_process	1	2	683	0	2
GO:0051082	unfolded protein binding	molecular_function	1	1	683	1	0
GO:0044444	cytoplasmic part	cellular_component	1	34	683	19	15
GO:0006518	peptide metabolic process	biological_process	1	16	683	6	10
GO:0008324	cation transmembrane transporter activity	molecular_function	1	13	683	8	5
GO:0051186	cofactor metabolic process	biological_process	1	6	683	6	0
GO:0022607	cellular component assembly	biological_process	1	9	683	1	8
GO:0044267	cellular protein metabolic process	biological_process	1	86	683	49	37
GO:0022402	cell cycle process	biological_process	1	4	683	1	3
GO:0032559	adenyl ribonucleotide binding	molecular_function	1	101	683	63	38
GO:0043043	peptide biosynthetic process	biological_process	1	15	683	6	9
GO:0072509	divalent inorganic cation transmembrane transporter activity	molecular_function	1	1	683	0	1
GO:0001883	purine nucleoside binding	molecular_function	1	107	683	65	42
GO:0032549	ribonucleoside binding	molecular_function	1	107	683	65	42
GO:0032550	purine ribonucleoside binding	molecular_function	1	107	683	65	42
GO:0001882	nucleoside binding	molecular_function	1	107	683	65	42
GO:0032555	purine ribonucleotide binding	molecular_function	1	107	683	65	42
GO:0008652	cellular amino acid biosynthetic process	biological_process	1	2	683	1	1
GO:0044085	cellular component biogenesis	biological_process	1	12	683	3	9
GO:0097367	carbohydrate derivative binding	molecular_function	1	109	683	66	43
GO:0009055	electron carrier activity	molecular_function	1	3	683	2	1
GO:0033036	macromolecule localization	biological_process	1	18	683	10	8
GO:0071822	protein complex subunit organization	biological_process	1	5	683	0	5
GO:0000988	transcription factor activity, protein binding	molecular_function	1	2	683	1	1
GO:0032553	ribonucleotide binding	molecular_function	1	107	683	65	42
GO:0006996	organelle organization	biological_process	1	16	683	7	9
GO:0071702	organic substance transport	biological_process	1	21	683	14	7
GO:0043604	amide biosynthetic process	biological_process	1	15	683	6	9
GO:0044281	small molecule metabolic process	biological_process	1	25	683	16	9
GO:0042254	ribosome biogenesis	biological_process	1	1	683	1	0
GO:0015078	hydrogen ion transmembrane transporter activity	molecular_function	1	3	683	2	1
GO:0043603	cellular amide metabolic process	biological_process	1	16	683	6	10
GO:0019867	outer membrane	cellular_component	1	1	683	1	0
GO:0006461	protein complex assembly	biological_process	1	4	683	0	4
GO:0070271	protein complex biogenesis	biological_process	1	4	683	0	4
GO:0043228	non-membrane-bounded organelle	cellular_component	1	19	683	5	14
GO:1901363	heterocyclic compound binding	molecular_function	1	220	683	135	85
GO:0097159	organic cyclic compound binding	molecular_function	1	220	683	135	85
GO:0022613	ribonucleoprotein complex biogenesis	biological_process	1	1	683	1	0
GO:0043623	cellular protein complex assembly	biological_process	1	2	683	0	2
GO:0043232	intracellular non-membrane-bounded organelle	cellular_component	1	18	683	5	13
GO:0007275	multicellular organismal development	biological_process	1	1	683	0	1
GO:0007010	cytoskeleton organization	biological_process	1	3	683	1	2
GO:0043531	ADP binding	molecular_function	1	13	683	10	3
GO:0043566	structure-specific DNA binding	molecular_function	1	1	683	1	0
GO:0006520	cellular amino acid metabolic process	biological_process	1	6	683	4	2
GO:0051649	establishment of localization in cell	biological_process	1	15	683	11	4
GO:0065003	macromolecular complex assembly	biological_process	1	4	683	0	4
GO:0051188	cofactor biosynthetic process	biological_process	1	2	683	2	0
GO:0051641	cellular localization	biological_process	1	16	683	11	5
GO:1902589	single-organism organelle organization	biological_process	1	5	683	1	4
GO:0003676	nucleic acid binding	molecular_function	1	90	683	52	38
GO:1901564	organonitrogen compound metabolic process	biological_process	1	39	683	21	18
GO:0016043	cellular component organization	biological_process	1	28	683	12	16
GO:0044877	macromolecular complex binding	molecular_function	1	3	683	0	3
GO:0071840	cellular component organization or biogenesis	biological_process	1	31	683	14	17
GO:0006732	coenzyme metabolic process	biological_process	1	2	683	2	0
GO:0045184	establishment of protein localization	biological_process	1	12	683	5	7
GO:1901566	organonitrogen compound biosynthetic process	biological_process	1	26	683	12	14
GO:0034622	cellular macromolecular complex assembly	biological_process	1	2	683	0	2
GO:0015031	protein transport	biological_process	1	11	683	5	6
GO:0046907	intracellular transport	biological_process	1	11	683	8	3
GO:0008104	protein localization	biological_process	1	12	683	5	7
GO:0044427	chromosomal part	cellular_component	1	1	683	0	1
GO:0006886	intracellular protein transport	biological_process	1	8	683	5	3
GO:0034613	cellular protein localization	biological_process	1	9	683	5	4
GO:0070727	cellular macromolecule localization	biological_process	1	9	683	5	4
GO:0005515	protein binding	molecular_function	1	157	683	107	50
GO:0005694	chromosome	cellular_component	1	1	683	0	1
GO:0005488	binding	molecular_function	1	381	683	247	134

## Sheet: HY_20_5 vs HY_4th
GO_accession	Description	Term_type	Corrected_pValue	DEG_item	DEG_list	Up	Down
GO:1901564	organonitrogen compound metabolic process	biological_process	4.0483e-07	681	6688	289	392
GO:0048037	cofactor binding	molecular_function	1.0282e-06	322	6688	154	168
GO:0050662	coenzyme binding	molecular_function	1.1768e-05	270	6688	131	139
GO:0044710	single-organism metabolic process	biological_process	1.9615e-05	1490	6688	736	754
GO:0016616	oxidoreductase activity, acting on the CH-OH group of donors, NAD or NADP as acceptor	molecular_function	4.2726e-05	158	6688	70	88
GO:0016614	oxidoreductase activity, acting on CH-OH group of donors	molecular_function	0.00023774	166	6688	75	91
GO:0004014	adenosylmethionine decarboxylase activity	molecular_function	0.00023774	14	6688	11	3
GO:0008216	spermidine metabolic process	biological_process	0.00023774	14	6688	11	3
GO:0008295	spermidine biosynthetic process	biological_process	0.00023774	14	6688	11	3
GO:0051287	NAD binding	molecular_function	0.00094242	86	6688	42	44
GO:0008152	metabolic process	biological_process	0.0011063	3710	6688	1737	1973
GO:0016491	oxidoreductase activity	molecular_function	0.0011242	774	6688	383	391
GO:0003993	acid phosphatase activity	molecular_function	0.0025625	28	6688	18	10
GO:0006597	spermine biosynthetic process	biological_process	0.0036365	11	6688	10	1
GO:0008215	spermine metabolic process	biological_process	0.0036365	11	6688	10	1
GO:1901566	organonitrogen compound biosynthetic process	biological_process	0.0036365	491	6688	194	297
GO:0044281	small molecule metabolic process	biological_process	0.0054745	433	6688	204	229
GO:0006457	protein folding	biological_process	0.0054745	67	6688	23	44
GO:0009309	amine biosynthetic process	biological_process	0.006347	16	6688	13	3
GO:0042401	cellular biogenic amine biosynthetic process	biological_process	0.006347	16	6688	13	3
GO:0055086	nucleobase-containing small molecule metabolic process	biological_process	0.0079773	155	6688	77	78
GO:0055114	oxidation-reduction process	biological_process	0.0079773	748	6688	366	382
GO:0003854	3-beta-hydroxy-delta5-steroid dehydrogenase activity	molecular_function	0.0079773	64	6688	30	34
GO:0016229	steroid dehydrogenase activity	molecular_function	0.0079773	64	6688	30	34
GO:0033764	steroid dehydrogenase activity, acting on the CH-OH group of donors, NAD or NADP as acceptor	molecular_function	0.0079773	64	6688	30	34
GO:0006694	steroid biosynthetic process	biological_process	0.0079773	66	6688	30	36
GO:0006595	polyamine metabolic process	biological_process	0.0079773	14	6688	11	3
GO:0006596	polyamine biosynthetic process	biological_process	0.0079773	14	6688	11	3
GO:0004869	cysteine-type endopeptidase inhibitor activity	molecular_function	0.0093684	13	6688	13	0
GO:0097164	ammonium ion metabolic process	biological_process	0.010044	14	6688	11	3
GO:0003872	6-phosphofructokinase activity	molecular_function	0.010061	14	6688	4	10
GO:0008202	steroid metabolic process	biological_process	0.010362	67	6688	30	37
GO:0009116	nucleoside metabolic process	biological_process	0.010362	120	6688	58	62
GO:1901657	glycosyl compound metabolic process	biological_process	0.010362	120	6688	58	62
GO:0016831	carboxy-lyase activity	molecular_function	0.011783	50	6688	28	22
GO:0044711	single-organism biosynthetic process	biological_process	0.013331	421	6688	205	216
GO:0044712	single-organism catabolic process	biological_process	0.016073	107	6688	58	49
GO:0016830	carbon-carbon lyase activity	molecular_function	0.016073	66	6688	38	28
GO:0003824	catalytic activity	molecular_function	0.016859	3532	6688	1686	1846
GO:0006541	glutamine metabolic process	biological_process	0.018674	18	6688	11	7
GO:0051087	chaperone binding	molecular_function	0.018674	28	6688	4	24
GO:0042278	purine nucleoside metabolic process	biological_process	0.019503	105	6688	53	52
GO:0046128	purine ribonucleoside metabolic process	biological_process	0.019503	105	6688	53	52
GO:1901135	carbohydrate derivative metabolic process	biological_process	0.019801	236	6688	114	122
GO:0044237	cellular metabolic process	biological_process	0.020173	2635	6688	1197	1438
GO:0006480	N-terminal protein amino acid methylation	biological_process	0.020173	11	6688	7	4
GO:0031365	N-terminal protein amino acid modification	biological_process	0.020173	11	6688	7	4
GO:0006629	lipid metabolic process	biological_process	0.020204	307	6688	154	153
GO:0009117	nucleotide metabolic process	biological_process	0.021773	131	6688	71	60
GO:0006753	nucleoside phosphate metabolic process	biological_process	0.023231	133	6688	71	62
GO:0019637	organophosphate metabolic process	biological_process	0.027503	227	6688	122	105
GO:0003735	structural constituent of ribosome	molecular_function	0.031392	173	6688	50	123
GO:0006807	nitrogen compound metabolic process	biological_process	0.03525	1665	6688	776	889
GO:0019752	carboxylic acid metabolic process	biological_process	0.037608	275	6688	130	145
GO:0006165	nucleoside diphosphate phosphorylation	biological_process	0.038089	44	6688	26	18
GO:0046939	nucleotide phosphorylation	biological_process	0.038089	44	6688	26	18
GO:0071704	organic substance metabolic process	biological_process	0.038089	2960	6688	1362	1598
GO:0032787	monocarboxylic acid metabolic process	biological_process	0.038089	118	6688	69	49
GO:0005840	ribosome	cellular_component	0.038413	172	6688	51	121
GO:0072524	pyridine-containing compound metabolic process	biological_process	0.039112	55	6688	34	21
GO:0044271	cellular nitrogen compound biosynthetic process	biological_process	0.039112	1040	6688	495	545
GO:0009058	biosynthetic process	biological_process	0.039112	1448	6688	690	758
GO:0009132	nucleoside diphosphate metabolic process	biological_process	0.042218	46	6688	26	20
GO:0043436	oxoacid metabolic process	biological_process	0.042218	278	6688	130	148
GO:0009119	ribonucleoside metabolic process	biological_process	0.043877	105	6688	53	52
GO:0006082	organic acid metabolic process	biological_process	0.048231	278	6688	130	148
GO:0006813	potassium ion transport	biological_process	0.048457	55	6688	23	32
GO:0005578	proteinaceous extracellular matrix	cellular_component	0.048457	41	6688	19	22
GO:0006221	pyrimidine nucleotide biosynthetic process	biological_process	0.053943	18	6688	10	8
GO:0044699	single-organism process	biological_process	0.053943	2589	6688	1290	1299
GO:1901605	alpha-amino acid metabolic process	biological_process	0.055794	87	6688	31	56
GO:0006733	oxidoreduction coenzyme metabolic process	biological_process	0.055794	53	6688	34	19
GO:0044724	single-organism carbohydrate catabolic process	biological_process	0.05641	48	6688	28	20
GO:0051186	cofactor metabolic process	biological_process	0.05641	143	6688	80	63
GO:0019693	ribose phosphate metabolic process	biological_process	0.059005	108	6688	56	52
GO:0009064	glutamine family amino acid metabolic process	biological_process	0.061549	26	6688	12	14
GO:0009056	catabolic process	biological_process	0.062279	254	6688	139	115
GO:0072521	purine-containing compound metabolic process	biological_process	0.064758	111	6688	56	55
GO:0019362	pyridine nucleotide metabolic process	biological_process	0.069299	48	6688	32	16
GO:0046496	nicotinamide nucleotide metabolic process	biological_process	0.069299	48	6688	32	16
GO:0009150	purine ribonucleotide metabolic process	biological_process	0.071112	104	6688	53	51
GO:1901068	guanosine-containing compound metabolic process	biological_process	0.071619	12	6688	6	6
GO:0016052	carbohydrate catabolic process	biological_process	0.073827	64	6688	38	26
GO:1901576	organic substance biosynthetic process	biological_process	0.073827	1373	6688	652	721
GO:0033926	glycopeptide alpha-N-acetylgalactosaminidase activity	molecular_function	0.073827	10	6688	9	1
GO:0043021	ribonucleoprotein complex binding	molecular_function	0.073827	16	6688	15	1
GO:0010821	regulation of mitochondrion organization	biological_process	0.073827	5	6688	2	3
GO:0010822	positive regulation of mitochondrion organization	biological_process	0.073827	5	6688	2	3
GO:0090199	regulation of release of cytochrome c from mitochondria	biological_process	0.073827	5	6688	2	3
GO:0090200	positive regulation of release of cytochrome c from mitochondria	biological_process	0.073827	5	6688	2	3
GO:0097193	intrinsic apoptotic signaling pathway	biological_process	0.073827	5	6688	2	3
GO:2001233	regulation of apoptotic signaling pathway	biological_process	0.073827	5	6688	2	3
GO:2001235	positive regulation of apoptotic signaling pathway	biological_process	0.073827	5	6688	2	3
GO:0006090	pyruvate metabolic process	biological_process	0.073827	41	6688	27	14
GO:0016701	oxidoreductase activity, acting on single donors with incorporation of molecular oxygen	molecular_function	0.074894	42	6688	25	17
GO:0033013	tetrapyrrole metabolic process	biological_process	0.079279	73	6688	43	30
GO:0009259	ribonucleotide metabolic process	biological_process	0.082589	104	6688	53	51
GO:0016903	oxidoreductase activity, acting on the aldehyde or oxo group of donors	molecular_function	0.083833	36	6688	17	19
GO:0005737	cytoplasm	cellular_component	0.084401	634	6688	257	377
GO:0009074	aromatic amino acid family catabolic process	biological_process	0.087661	6	6688	6	0
GO:0044282	small molecule catabolic process	biological_process	0.087873	24	6688	14	10
GO:0009144	purine nucleoside triphosphate metabolic process	biological_process	0.087873	81	6688	42	39
GO:0009199	ribonucleoside triphosphate metabolic process	biological_process	0.087873	81	6688	42	39
GO:0009205	purine ribonucleoside triphosphate metabolic process	biological_process	0.087873	81	6688	42	39
GO:0004411	homogentisate 1,2-dioxygenase activity	molecular_function	0.087873	3	6688	3	0
GO:0006559	L-phenylalanine catabolic process	biological_process	0.087873	3	6688	3	0
GO:1902222	erythrose 4-phosphate/phosphoenolpyruvate family amino acid catabolic process	biological_process	0.087873	3	6688	3	0
GO:0034641	cellular nitrogen compound metabolic process	biological_process	0.087873	1555	6688	730	825
GO:0006955	immune response	biological_process	0.087873	39	6688	27	12
GO:0006163	purine nucleotide metabolic process	biological_process	0.087873	105	6688	54	51
GO:0045454	cell redox homeostasis	biological_process	0.087873	63	6688	36	27
GO:0006479	protein methylation	biological_process	0.087873	27	6688	11	16
GO:0008213	protein alkylation	biological_process	0.087873	27	6688	11	16
GO:1901362	organic cyclic compound biosynthetic process	biological_process	0.088662	864	6688	435	429
GO:0005576	extracellular region	cellular_component	0.0949	242	6688	108	134
GO:0004842	ubiquitin-protein transferase activity	molecular_function	0.095108	135	6688	81	54
GO:0019787	ubiquitin-like protein transferase activity	molecular_function	0.095108	135	6688	81	54
GO:0001671	ATPase activator activity	molecular_function	0.098386	3	6688	0	3
GO:0030001	metal ion transport	biological_process	0.098726	173	6688	93	80
GO:0004392	heme oxygenase (decyclizing) activity	molecular_function	0.10215	3	6688	2	1
GO:0006788	heme oxidation	biological_process	0.10215	3	6688	2	1
GO:0004470	malic enzyme activity	molecular_function	0.10873	12	6688	7	5
GO:0004471	malate dehydrogenase (decarboxylating) (NAD+) activity	molecular_function	0.10873	12	6688	7	5
GO:0006220	pyrimidine nucleotide metabolic process	biological_process	0.10873	18	6688	10	8
GO:0003857	3-hydroxyacyl-CoA dehydrogenase activity	molecular_function	0.10873	27	6688	14	13
GO:0006013	mannose metabolic process	biological_process	0.11007	8	6688	8	0
GO:0009141	nucleoside triphosphate metabolic process	biological_process	0.11166	81	6688	42	39
GO:0030529	ribonucleoprotein complex	cellular_component	0.11296	226	6688	85	141
GO:0006096	glycolytic process	biological_process	0.11616	39	6688	25	14
GO:0006757	ATP generation from ADP	biological_process	0.11616	39	6688	25	14
GO:0009135	purine nucleoside diphosphate metabolic process	biological_process	0.11616	39	6688	25	14
GO:0009179	purine ribonucleoside diphosphate metabolic process	biological_process	0.11616	39	6688	25	14
GO:0009185	ribonucleoside diphosphate metabolic process	biological_process	0.11616	39	6688	25	14
GO:0046031	ADP metabolic process	biological_process	0.11616	39	6688	25	14
GO:0005575	cellular_component	cellular_component	0.11616	2600	6688	1248	1352
GO:0016054	organic acid catabolic process	biological_process	0.12087	19	6688	12	7
GO:0046395	carboxylic acid catabolic process	biological_process	0.12087	19	6688	12	7
GO:0000413	protein peptidyl-prolyl isomerization	biological_process	0.13209	21	6688	13	8
GO:0003755	peptidyl-prolyl cis-trans isomerase activity	molecular_function	0.13209	21	6688	13	8
GO:0016859	cis-trans isomerase activity	molecular_function	0.13209	21	6688	13	8
GO:0018208	peptidyl-proline modification	biological_process	0.13209	21	6688	13	8
GO:0044238	primary metabolic process	biological_process	0.13532	2819	6688	1287	1532
GO:0009522	photosystem I	cellular_component	0.13641	18	6688	5	13
GO:0007606	sensory perception of chemical stimulus	biological_process	0.1371	13	6688	5	8
GO:0015979	photosynthesis	biological_process	0.1371	66	6688	32	34
GO:0043603	cellular amide metabolic process	biological_process	0.1372	295	6688	100	195
GO:0004866	endopeptidase inhibitor activity	molecular_function	0.1372	23	6688	20	3
GO:0061135	endopeptidase regulator activity	molecular_function	0.1372	23	6688	20	3
GO:0003723	RNA binding	molecular_function	0.14317	285	6688	138	147
GO:0004096	catalase activity	molecular_function	0.15111	5	6688	5	0
GO:0016021	integral component of membrane	cellular_component	0.15111	710	6688	365	345
GO:0016615	malate dehydrogenase activity	molecular_function	0.15218	12	6688	7	5
GO:0008150	biological_process	biological_process	0.15442	4800	6688	2304	2496
5,MDP0000152386,MDP0000307103,MDP0000170360,MDP0000925519,MDP0000601420,MDP0000291481,MDP0000928190,MDP0000238942,MDP0000129092,MDP0000251795,Novel01544,MDP0000193684,MDP0000213245,MDP0000152707,MDP0000134621,MDP0000370964,MDP0000577872,Novel05676,MDP0000162138,MDP0000314088,MDP0000299473,MDP0000284188,MDP0000258644,MDP0000758643,MDP0000224635,MDP0000224857,MDP0000204836,MDP0000322282,MDP00002881…
GO:0006732	coenzyme metabolic process	biological_process	0.15442	98	6688	52	46
GO:0031224	intrinsic component of membrane	cellular_component	0.15442	718	6688	367	351
GO:0008173	RNA methyltransferase activity	molecular_function	0.15442	34	6688	14	20
GO:0006213	pyrimidine nucleoside metabolic process	biological_process	0.15442	8	6688	2	6
GO:0008175	tRNA methyltransferase activity	molecular_function	0.15985	24	6688	10	14
GO:0051082	unfolded protein binding	molecular_function	0.1606	49	6688	18	31
GO:0044425	membrane part	cellular_component	0.16137	889	6688	443	446
GO:0009521	photosystem	cellular_component	0.16142	52	6688	21	31
GO:0006448	regulation of translational elongation	biological_process	0.16528	5	6688	3	2
GO:0031012	extracellular matrix	cellular_component	0.1657	42	6688	19	23
GO:0003883	CTP synthase activity	molecular_function	0.16828	7	6688	5	2
GO:0009123	nucleoside monophosphate metabolic process	biological_process	0.16926	86	6688	47	39
GO:0016620	oxidoreductase activity, acting on the aldehyde or oxo group of donors, NAD or NADP as acceptor	molecular_function	0.17268	25	6688	8	17
GO:0044249	cellular biosynthetic process	biological_process	0.17838	1307	6688	621	686
GO:1901565	organonitrogen compound catabolic process	biological_process	0.18441	39	6688	19	20
GO:0072527	pyrimidine-containing compound metabolic process	biological_process	0.18713	30	6688	13	17
GO:0072528	pyrimidine-containing compound biosynthetic process	biological_process	0.18713	27	6688	12	15
GO:0005622	intracellular	cellular_component	0.18861	1336	6688	630	706
GO:0009063	cellular amino acid catabolic process	biological_process	0.18861	14	6688	8	6
GO:0006367	transcription initiation from RNA polymerase II promoter	biological_process	0.18861	30	6688	21	9
GO:0000152	nuclear ubiquitin ligase complex	cellular_component	0.18861	92	6688	55	37
GO:0005680	anaphase-promoting complex	cellular_component	0.18861	92	6688	55	37
GO:0031461	cullin-RING ubiquitin ligase complex	cellular_component	0.18861	92	6688	55	37
GO:0030414	peptidase inhibitor activity	molecular_function	0.19171	24	6688	21	3
GO:0061134	peptidase regulator activity	molecular_function	0.19171	24	6688	21	3
GO:0004425	indole-3-glycerol-phosphate synthase activity	molecular_function	0.19245	5	6688	1	4
GO:0046034	ATP metabolic process	biological_process	0.19245	76	6688	41	35
GO:0009579	thylakoid	cellular_component	0.19245	64	6688	28	36
GO:0044436	thylakoid part	cellular_component	0.19245	64	6688	28	36
GO:0008158	hedgehog receptor activity	molecular_function	0.19444	4	6688	3	1
GO:0019725	cellular homeostasis	biological_process	0.1988	73	6688	40	33
GO:0016791	phosphatase activity	molecular_function	0.1988	87	6688	47	40
GO:0018580	nitronate monooxygenase activity	molecular_function	0.1988	10	6688	1	9
GO:0006576	cellular biogenic amine metabolic process	biological_process	0.1988	29	6688	17	12
GO:0044106	cellular amine metabolic process	biological_process	0.1988	29	6688	17	12
GO:0019200	carbohydrate kinase activity	molecular_function	0.1988	19	6688	7	12
GO:0043772	acyl-phosphate glycerol-3-phosphate acyltransferase activity	molecular_function	0.1988	4	6688	3	1
GO:0032786	positive regulation of DNA-templated transcription, elongation	biological_process	0.1988	10	6688	9	1
GO:0032968	positive regulation of transcription elongation from RNA polymerase II promoter	biological_process	0.1988	10	6688	9	1
GO:0034243	regulation of transcription elongation from RNA polymerase II promoter	biological_process	0.1988	10	6688	9	1
GO:0043022	ribosome binding	molecular_function	0.1988	6	6688	5	1
GO:0004550	nucleoside diphosphate kinase activity	molecular_function	0.1988	5	6688	1	4
GO:0006183	GTP biosynthetic process	biological_process	0.1988	5	6688	1	4
GO:0006228	UTP biosynthetic process	biological_process	0.1988	5	6688	1	4
GO:0006241	CTP biosynthetic process	biological_process	0.1988	5	6688	1	4
GO:0009148	pyrimidine nucleoside triphosphate biosynthetic process	biological_process	0.1988	5	6688	1	4
GO:0009208	pyrimidine ribonucleoside triphosphate metabolic process	biological_process	0.1988	5	6688	1	4
GO:0009209	pyrimidine ribonucleoside triphosphate biosynthetic process	biological_process	0.1988	5	6688	1	4
GO:0046036	CTP metabolic process	biological_process	0.1988	5	6688	1	4
GO:0046039	GTP metabolic process	biological_process	0.1988	5	6688	1	4
GO:0046051	UTP metabolic process	biological_process	0.1988	5	6688	1	4
GO:0046132	pyrimidine ribonucleoside biosynthetic process	biological_process	0.1988	5	6688	1	4
GO:0046134	pyrimidine nucleoside biosynthetic process	biological_process	0.1988	5	6688	1	4
GO:0016053	organic acid biosynthetic process	biological_process	0.20331	109	6688	40	69
GO:0046394	carboxylic acid biosynthetic process	biological_process	0.20331	109	6688	40	69
GO:0008716	D-alanine-D-alanine ligase activity	molecular_function	0.20733	8	6688	5	3
GO:0015672	monovalent inorganic cation transport	biological_process	0.2078	133	6688	67	66
GO:0006518	peptide metabolic process	biological_process	0.2082	273	6688	90	183
GO:0032266	phosphatidylinositol-3-phosphate binding	molecular_function	0.21445	4	6688	4	0
GO:0009415	response to water	biological_process	0.21564	9	6688	7	2
GO:0006612	protein targeting to membrane	biological_process	0.21564	32	6688	24	8
GO:0010035	response to inorganic substance	biological_process	0.21564	20	6688	14	6
GO:0033014	tetrapyrrole biosynthetic process	biological_process	0.21564	57	6688	35	22
GO:0015995	chlorophyll biosynthetic process	biological_process	0.21564	7	6688	6	1
GO:0050909	sensory perception of taste	biological_process	0.21564	7	6688	2	5
GO:0002376	immune system process	biological_process	0.21564	43	6688	28	15
GO:0006449	regulation of translational termination	biological_process	0.21564	4	6688	3	1
GO:0006452	translational frameshifting	biological_process	0.21564	4	6688	3	1
GO:0034250	positive regulation of cellular amide metabolic process	biological_process	0.21564	4	6688	3	1
GO:0043243	positive regulation of protein complex disassembly	biological_process	0.21564	4	6688	3	1
GO:0045727	positive regulation of translation	biological_process	0.21564	4	6688	3	1
GO:0045901	positive regulation of translational elongation	biological_process	0.21564	4	6688	3	1
GO:0045905	positive regulation of translational termination	biological_process	0.21564	4	6688	3	1
GO:0008443	phosphofructokinase activity	molecular_function	0.2177	18	6688	6	12
GO:0006613	cotranslational protein targeting to membrane	biological_process	0.2177	31	6688	23	8
GO:0006778	porphyrin-containing compound metabolic process	biological_process	0.2177	46	6688	26	20
GO:0000151	ubiquitin ligase complex	cellular_component	0.22856	92	6688	55	37
GO:0000079	regulation of cyclin-dependent protein serine/threonine kinase activity	biological_process	0.22856	5	6688	0	5
GO:0071900	regulation of protein serine/threonine kinase activity	biological_process	0.22856	5	6688	0	5
GO:1904029	regulation of cyclin-dependent protein kinase activity	biological_process	0.22856	5	6688	0	5
GO:0009126	purine nucleoside monophosphate metabolic process	biological_process	0.23297	80	6688	43	37
GO:0009167	purine ribonucleoside monophosphate metabolic process	biological_process	0.23297	80	6688	43	37
GO:0008652	cellular amino acid biosynthetic process	biological_process	0.23297	72	6688	18	54
GO:0006091	generation of precursor metabolites and energy	biological_process	0.23297	98	6688	51	47
GO:0009165	nucleotide biosynthetic process	biological_process	0.23431	66	6688	33	33
GO:1901293	nucleoside phosphate biosynthetic process	biological_process	0.23431	66	6688	33	33
GO:0003908	methylated-DNA-[protein]-cysteine S-methyltransferase activity	molecular_function	0.24793	3	6688	0	3
GO:0045944	positive regulation of transcription from RNA polymerase II promoter	biological_process	0.25015	10	6688	9	1
GO:0032784	regulation of DNA-templated transcription, elongation	biological_process	0.25728	10	6688	9	1
GO:0007034	vacuolar transport	biological_process	0.25728	9	6688	8	1
GO:0004864	protein phosphatase inhibitor activity	molecular_function	0.25728	5	6688	4	1
GO:0019212	phosphatase inhibitor activity	molecular_function	0.25728	5	6688	4	1
GO:0008610	lipid biosynthetic process	biological_process	0.26147	161	6688	82	79
GO:1901981	phosphatidylinositol phosphate binding	molecular_function	0.26178	4	6688	4	0
GO:0043549	regulation of kinase activity	biological_process	0.26178	6	6688	1	5
GO:0045859	regulation of protein kinase activity	biological_process	0.26178	6	6688	1	5
GO:1902494	catalytic complex	cellular_component	0.26178	198	6688	107	91
GO:1901575	organic substance catabolic process	biological_process	0.26235	190	6688	98	92
GO:0006812	cation transport	biological_process	0.26639	255	6688	137	118
GO:0016667	oxidoreductase activity, acting on a sulfur group of donors	molecular_function	0.26639	50	6688	28	22
GO:0016702	oxidoreductase activity, acting on single donors with incorporation of molecular oxygen, incorporation of two atoms of oxygen	molecular_function	0.26639	27	6688	21	6
GO:0009308	amine metabolic process	biological_process	0.26687	37	6688	22	15
GO:0007600	sensory perception	biological_process	0.26687	13	6688	5	8
GO:0050877	neurological system process	biological_process	0.26687	13	6688	5	8
GO:0009161	ribonucleoside monophosphate metabolic process	biological_process	0.28391	80	6688	43	37
GO:0006739	NADP metabolic process	biological_process	0.2842	10	6688	7	3
GO:0005744	mitochondrial inner membrane presequence translocase complex	cellular_component	0.28636	3	6688	1	2
GO:0033743	peptide-methionine (R)-S-oxide reductase activity	molecular_function	0.28906	6	6688	4	2
GO:0071949	FAD binding	molecular_function	0.28917	41	6688	23	18
GO:0006914	autophagy	biological_process	0.29078	62	6688	39	23
GO:0003008	system process	biological_process	0.29588	16	6688	6	10
GO:0043604	amide biosynthetic process	biological_process	0.30701	272	6688	94	178
GO:0061630	ubiquitin protein ligase activity	molecular_function	0.30701	23	6688	15	8
GO:0061659	ubiquitin-like protein ligase activity	molecular_function	0.30701	23	6688	15	8
GO:0006520	cellular amino acid metabolic process	biological_process	0.30714	155	6688	58	97
GO:0006766	vitamin metabolic process	biological_process	0.30714	37	6688	22	15
GO:0006767	water-soluble vitamin metabolic process	biological_process	0.30714	37	6688	22	15
GO:0016671	oxidoreductase activity, acting on a sulfur group of donors, disulfide as acceptor	molecular_function	0.30751	10	6688	6	4
GO:0016298	lipase activity	molecular_function	0.31898	12	6688	6	6
GO:0044455	mitochondrial membrane part	cellular_component	0.31898	43	6688	22	21
GO:0042578	phosphoric ester hydrolase activity	molecular_function	0.31984	101	6688	56	45
GO:0090150	establishment of protein localization to membrane	biological_process	0.32015	42	6688	28	14
GO:0015969	guanosine tetraphosphate metabolic process	biological_process	0.32225	6	6688	5	1
GO:0034035	purine ribonucleoside bisphosphate metabolic process	biological_process	0.32225	6	6688	5	1
GO:0004620	phospholipase activity	molecular_function	0.32556	7	6688	5	2
GO:0006614	SRP-dependent cotranslational protein targeting to membrane	biological_process	0.32556	29	6688	22	7
GO:0045047	protein targeting to ER	biological_process	0.32556	29	6688	22	7
GO:0072599	establishment of protein localization to endoplasmic reticulum	biological_process	0.32556	29	6688	22	7
GO:0019438	aromatic compound biosynthetic process	biological_process	0.32556	791	6688	402	389
GO:0044424	intracellular part	cellular_component	0.3498	1282	6688	603	679
GO:0000041	transition metal ion transport	biological_process	0.35261	44	6688	28	16
GO:0044444	cytoplasmic part	cellular_component	0.35377	488	6688	201	287
GO:0072657	protein localization to membrane	biological_process	0.35558	42	6688	28	14
GO:1901607	alpha-amino acid biosynthetic process	biological_process	0.35575	59	6688	17	42
GO:2001070	starch binding	molecular_function	0.35575	9	6688	4	5
GO:0006826	iron ion transport	biological_process	0.35575	32	6688	21	11
GO:0019321	pentose metabolic process	biological_process	0.35771	5	6688	2	3
GO:0019566	arabinose metabolic process	biological_process	0.35771	5	6688	2	3
GO:0046373	L-arabinose metabolic process	biological_process	0.35771	5	6688	2	3
GO:0046556	alpha-L-arabinofuranosidase activity	molecular_function	0.35771	5	6688	2	3
GO:0016853	isomerase activity	molecular_function	0.3609	101	6688	46	55
GO:0034357	photosynthetic membrane	cellular_component	0.3609	54	6688	21	33
GO:0004529	exodeoxyribonuclease activity	molecular_function	0.3609	19	6688	6	13
GO:0016895	exodeoxyribonuclease activity, producing 5'-phosphomonoesters	molecular_function	0.3609	19	6688	6	13
GO:0047487	oligogalacturonide lyase activity	molecular_function	0.36235	2	6688	2	0
GO:0005975	carbohydrate metabolic process	biological_process	0.36235	361	6688	189	172
GO:0009628	response to abiotic stimulus	biological_process	0.36442	15	6688	10	5
GO:1901070	guanosine-containing compound biosynthetic process	biological_process	0.36442	6	6688	1	5
GO:0044283	small molecule biosynthetic process	biological_process	0.36506	137	6688	57	80
GO:0015035	protein disulfide oxidoreductase activity	molecular_function	0.36603	31	6688	18	13
GO:0015036	disulfide oxidoreductase activity	molecular_function	0.36603	31	6688	18	13
GO:0006858	extracellular transport	biological_process	0.36603	3	6688	2	1
GO:0018130	heterocycle biosynthetic process	biological_process	0.36851	797	6688	408	389
GO:0070972	protein localization to endoplasmic reticulum	biological_process	0.37737	32	6688	24	8
GO:0019882	antigen processing and presentation	biological_process	0.37737	8	6688	8	0
GO:0008076	voltage-gated potassium channel complex	cellular_component	0.37749	2	6688	0	2
GO:0034705	potassium channel complex	cellular_component	0.37749	2	6688	0	2
GO:1901360	organic cyclic compound metabolic process	biological_process	0.38153	1390	6688	684	706
GO:0016879	ligase activity, forming carbon-nitrogen bonds	molecular_function	0.38223	37	6688	20	17
GO:0070069	cytochrome complex	cellular_component	0.39115	15	6688	9	6
GO:0006575	cellular modified amino acid metabolic process	biological_process	0.39261	26	6688	12	14
GO:0044723	single-organism carbohydrate metabolic process	biological_process	0.39655	165	6688	94	71
GO:0016627	oxidoreductase activity, acting on the CH-CH group of donors	molecular_function	0.4003	52	6688	24	28
GO:0005198	structural molecule activity	molecular_function	0.4003	255	6688	87	168
GO:0005149	interleukin-1 receptor binding	molecular_function	0.40067	3	6688	3	0
GO:0016638	oxidoreductase activity, acting on the CH-NH2 group of donors	molecular_function	0.40067	22	6688	6	16
GO:0003989	acetyl-CoA carboxylase activity	molecular_function	0.40067	7	6688	3	4
GO:0016421	CoA carboxylase activity	molecular_function	0.40067	7	6688	3	4
GO:0016885	ligase activity, forming carbon-carbon bonds	molecular_function	0.40067	7	6688	3	4
GO:0009055	electron carrier activity	molecular_function	0.40067	90	6688	43	47
GO:0016426	tRNA (adenine) methyltransferase activity	molecular_function	0.40346	7	6688	1	6
GO:0016429	tRNA (adenine-N1-)-methyltransferase activity	molecular_function	0.40346	7	6688	1	6
GO:1990234	transferase complex	cellular_component	0.40625	147	6688	83	64
GO:0016423	tRNA (guanine) methyltransferase activity	molecular_function	0.40694	17	6688	9	8
GO:0016829	lyase activity	molecular_function	0.4095	157	6688	82	75
GO:0016776	phosphotransferase activity, phosphate group as acceptor	molecular_function	0.41102	8	6688	1	7
GO:0043043	peptide biosynthetic process	biological_process	0.41202	258	6688	86	172
GO:1901606	alpha-amino acid catabolic process	biological_process	0.41202	11	6688	5	6
GO:0046131	pyrimidine ribonucleoside metabolic process	biological_process	0.41553	5	6688	1	4
GO:0006412	translation	biological_process	0.41553	252	6688	81	171
GO:0005996	monosaccharide metabolic process	biological_process	0.4207	33	6688	20	13
GO:0006081	cellular aldehyde metabolic process	biological_process	0.43054	13	6688	7	6
GO:0035556	intracellular signal transduction	biological_process	0.43201	143	6688	73	70
GO:0072525	pyridine-containing compound biosynthetic process	biological_process	0.43201	14	6688	7	7
GO:0008168	methyltransferase activity	molecular_function	0.43201	169	6688	66	103
GO:0005047	signal recognition particle binding	molecular_function	0.4357	10	6688	10	0
GO:0030170	pyridoxal phosphate binding	molecular_function	0.4357	43	6688	20	23
GO:0000045	autophagosome assembly	biological_process	0.4357	6	6688	6	0
GO:0016236	macroautophagy	biological_process	0.4357	6	6688	6	0
GO:0005746	mitochondrial respiratory chain	cellular_component	0.4357	14	6688	7	7
GO:0016703	oxidoreductase activity, acting on single donors with incorporation of molecular oxygen, incorporation of one atom of oxygen (internal monooxygenases or internal mixed function oxidases)	molecular_function	0.43637	13	6688	3	10
GO:0008138	protein tyrosine/serine/threonine phosphatase activity	molecular_function	0.43637	15	6688	7	8
GO:0008757	S-adenosylmethionine-dependent methyltransferase activity	molecular_function	0.43637	50	6688	24	26
GO:0003951	NAD+ kinase activity	molecular_function	0.43835	6	6688	4	2
GO:0006741	NADP biosynthetic process	biological_process	0.43835	6	6688	4	2
GO:0009110	vitamin biosynthetic process	biological_process	0.43848	35	6688	21	14
GO:0042364	water-soluble vitamin biosynthetic process	biological_process	0.43848	35	6688	21	14
GO:0046406	magnesium protoporphyrin IX methyltransferase activity	molecular_function	0.43984	3	6688	3	0
GO:0016762	xyloglucan:xyloglucosyl transferase activity	molecular_function	0.44068	10	6688	3	7
GO:0048046	apoplast	cellular_component	0.44068	10	6688	3	7
GO:0009341	beta-galactosidase complex	cellular_component	0.44462	12	6688	6	6
GO:0005887	integral component of plasma membrane	cellular_component	0.44462	27	6688	16	11
GO:0042618	poly-hydroxybutyrate metabolic process	biological_process	0.44462	3	6688	1	2
GO:0042619	poly-hydroxybutyrate biosynthetic process	biological_process	0.44462	3	6688	1	2
GO:1901440	poly(hydroxyalkanoate) metabolic process	biological_process	0.44462	3	6688	1	2
GO:1901441	poly(hydroxyalkanoate) biosynthetic process	biological_process	0.44462	3	6688	1	2
GO:0043565	sequence-specific DNA binding	molecular_function	0.44462	134	6688	67	67
GO:0009267	cellular response to starvation	biological_process	0.44462	7	6688	7	0
GO:0031667	response to nutrient levels	biological_process	0.44462	7	6688	7	0
GO:0031669	cellular response to nutrient levels	biological_process	0.44462	7	6688	7	0
GO:0042594	response to starvation	biological_process	0.44462	7	6688	7	0
GO:0008899	homoserine O-succinyltransferase activity	molecular_function	0.44954	4	6688	2	2
GO:0009092	homoserine metabolic process	biological_process	0.44954	4	6688	2	2
GO:0016750	O-succinyltransferase activity	molecular_function	0.44954	4	6688	2	2
GO:0019279	L-methionine biosynthetic process from L-homoserine via cystathionine	biological_process	0.44954	4	6688	2	2
GO:0019281	L-methionine biosynthetic process from homoserine via O-succinyl-L-homoserine and cystathionine	biological_process	0.44954	4	6688	2	2
GO:0071265	L-methionine biosynthetic process	biological_process	0.44954	4	6688	2	2
GO:0071266	'de novo' L-methionine biosynthetic process	biological_process	0.44954	4	6688	2	2
GO:0034227	tRNA thio-modification	biological_process	0.45126	4	6688	1	3
GO:0033865	nucleoside bisphosphate metabolic process	biological_process	0.4525	19	6688	9	10
GO:0033875	ribonucleoside bisphosphate metabolic process	biological_process	0.4525	19	6688	9	10
GO:0034032	purine nucleoside bisphosphate metabolic process	biological_process	0.4525	19	6688	9	10
GO:0008270	zinc ion binding	molecular_function	0.4525	449	6688	238	211
GO:0006631	fatty acid metabolic process	biological_process	0.4535	65	6688	35	30
GO:0016641	oxidoreductase activity, acting on the CH-NH2 group of donors, oxygen as acceptor	molecular_function	0.45446	12	6688	4	8
GO:0009069	serine family amino acid metabolic process	biological_process	0.45446	10	6688	5	5
GO:0044459	plasma membrane part	cellular_component	0.45446	53	6688	31	22
GO:0042451	purine nucleoside biosynthetic process	biological_process	0.45446	42	6688	17	25
GO:0046129	purine ribonucleoside biosynthetic process	biological_process	0.45446	42	6688	17	25
GO:0006414	translational elongation	biological_process	0.45446	16	6688	5	11
GO:0051213	dioxygenase activity	molecular_function	0.46408	31	6688	23	8
GO:0032991	macromolecular complex	cellular_component	0.46408	747	6688	349	398
GO:0008097	5S rRNA binding	molecular_function	0.46408	3	6688	0	3
GO:0015994	chlorophyll metabolic process	biological_process	0.46408	16	6688	10	6
GO:0022900	electron transport chain	biological_process	0.46408	30	6688	11	19
GO:0033178	proton-transporting two-sector ATPase complex, catalytic domain	cellular_component	0.46476	22	6688	8	14
GO:0000921	septin ring assembly	biological_process	0.46476	8	6688	3	5
GO:0005940	septin ring	cellular_component	0.46476	8	6688	3	5
GO:0031106	septin ring organization	biological_process	0.46476	8	6688	3	5
GO:0032156	septin cytoskeleton	cellular_component	0.46476	8	6688	3	5
GO:0032185	septin cytoskeleton organization	biological_process	0.46476	8	6688	3	5
GO:0050797	thymidylate synthase (FAD) activity	molecular_function	0.46476	5	6688	4	1
GO:0016272	prefoldin complex	cellular_component	0.46476	10	6688	4	6
GO:0006231	dTMP biosynthetic process	biological_process	0.46476	6	6688	4	2
GO:0042083	5,10-methylenetetrahydrofolate-dependent methyltransferase activity	molecular_function	0.46476	6	6688	4	2
GO:0046073	dTMP metabolic process	biological_process	0.46476	6	6688	4	2
GO:0006779	porphyrin-containing compound biosynthetic process	biological_process	0.46866	32	6688	19	13
GO:0042611	MHC protein complex	cellular_component	0.47242	4	6688	4	0
GO:0042613	MHC class II protein complex	cellular_component	0.47242	4	6688	4	0
GO:0031226	intrinsic component of plasma membrane	cellular_component	0.47396	27	6688	16	11
GO:0009112	nucleobase metabolic process	biological_process	0.47396	6	6688	0	6
GO:0046112	nucleobase biosynthetic process	biological_process	0.47396	6	6688	0	6
GO:0016311	dephosphorylation	biological_process	0.48661	21	6688	9	12
GO:0060590	ATPase regulator activity	molecular_function	0.49042	19	6688	5	14
GO:0005623	cell	cellular_component	0.49506	1434	6688	685	749
GO:0044464	cell part	cellular_component	0.49506	1434	6688	685	749
GO:0030058	amine dehydrogenase activity	molecular_function	0.49506	3	6688	2	1
GO:0004565	beta-galactosidase activity	molecular_function	0.49855	12	6688	6	6
GO:0006206	pyrimidine nucleobase metabolic process	biological_process	0.49937	5	6688	0	5
GO:0019856	pyrimidine nucleobase biosynthetic process	biological_process	0.49937	5	6688	0	5
GO:0005739	mitochondrion	cellular_component	0.49937	117	6688	53	64
GO:0030145	manganese ion binding	molecular_function	0.49937	11	6688	7	4
GO:0006470	protein dephosphorylation	biological_process	0.49937	19	6688	9	10
GO:0031423	hexon binding	molecular_function	0.49937	3	6688	2	1
GO:0005993	trehalose catabolic process	biological_process	0.49937	2	6688	0	2
GO:0009313	oligosaccharide catabolic process	biological_process	0.49937	2	6688	0	2
GO:0046352	disaccharide catabolic process	biological_process	0.49937	2	6688	0	2
GO:0015923	mannosidase activity	molecular_function	0.49951	12	6688	11	1
GO:0004733	pyridoxamine-phosphate oxidase activity	molecular_function	0.50079	6	6688	2	4
GO:0051766	inositol trisphosphate kinase activity	molecular_function	0.50079	10	6688	3	7
GO:0051188	cofactor biosynthetic process	biological_process	0.50079	83	6688	44	39
GO:0004527	exonuclease activity	molecular_function	0.50079	37	6688	14	23
GO:0008483	transaminase activity	molecular_function	0.50079	10	6688	7	3
GO:0016769	transferase activity, transferring nitrogenous groups	molecular_function	0.50079	10	6688	7	3
GO:0015925	galactosidase activity	molecular_function	0.50125	13	6688	6	7
GO:0016209	antioxidant activity	molecular_function	0.50213	67	6688	34	33
GO:0001071	nucleic acid binding transcription factor activity	molecular_function	0.50213	231	6688	115	116
GO:0003700	transcription factor activity, sequence-specific DNA binding	molecular_function	0.50213	231	6688	115	116
GO:0016042	lipid catabolic process	biological_process	0.50487	19	6688	10	9
GO:0007033	vacuole organization	biological_process	0.50487	7	6688	6	1
GO:0019682	glyceraldehyde-3-phosphate metabolic process	biological_process	0.50601	6	6688	5	1
GO:0048584	positive regulation of response to stimulus	biological_process	0.51016	16	6688	7	9
GO:0008661	1-deoxy-D-xylulose-5-phosphate synthase activity	molecular_function	0.51211	6	6688	5	1
GO:0016744	transferase activity, transferring aldehyde or ketonic groups	molecular_function	0.51211	6	6688	5	1
GO:0035091	phosphatidylinositol binding	molecular_function	0.51211	11	6688	10	1
GO:0044763	single-organism cellular process	biological_process	0.51211	1786	6688	880	906
GO:0008527	taste receptor activity	molecular_function	0.51211	2	6688	0	2
GO:0009593	detection of chemical stimulus	biological_process	0.51211	2	6688	0	2
GO:0050906	detection of stimulus involved in sensory perception	biological_process	0.51211	2	6688	0	2
GO:0050907	detection of chemical stimulus involved in sensory perception	biological_process	0.51211	2	6688	0	2
GO:0050912	detection of chemical stimulus involved in sensory perception of taste	biological_process	0.51211	2	6688	0	2
GO:0004853	uroporphyrinogen decarboxylase activity	molecular_function	0.51502	3	6688	2	1
GO:0003840	gamma-glutamyltransferase activity	molecular_function	0.51502	4	6688	0	4
GO:0009967	positive regulation of signal transduction	biological_process	0.51502	13	6688	6	7
GO:0010647	positive regulation of cell communication	biological_process	0.51502	13	6688	6	7
GO:0023056	positive regulation of signaling	biological_process	0.51502	13	6688	6	7
GO:0031099	regeneration	biological_process	0.51603	6	6688	6	0
GO:0042246	tissue regeneration	biological_process	0.51603	6	6688	6	0
GO:0048589	developmental growth	biological_process	0.51603	6	6688	6	0
GO:0016597	amino acid binding	molecular_function	0.51628	22	6688	11	11
GO:0006787	porphyrin-containing compound catabolic process	biological_process	0.51628	13	6688	6	7
GO:0033015	tetrapyrrole catabolic process	biological_process	0.51628	13	6688	6	7
GO:0051187	cofactor catabolic process	biological_process	0.51628	13	6688	6	7
GO:0009987	cellular process	biological_process	0.51628	3453	6688	1617	1836
GO:0007155	cell adhesion	biological_process	0.51628	38	6688	17	21
GO:0004435	phosphatidylinositol phospholipase C activity	molecular_function	0.51628	4	6688	3	1
GO:0004629	phospholipase C activity	molecular_function	0.51628	4	6688	3	1
GO:0050776	regulation of immune response	biological_process	0.5164	10	6688	5	5
GO:0010496	intercellular transport	biological_process	0.5164	9	6688	3	6
GO:0044000	movement in host	biological_process	0.5164	9	6688	3	6
GO:0046739	transport of virus in multicellular host	biological_process	0.5164	9	6688	3	6
GO:0046740	transport of virus in host, cell to cell	biological_process	0.5164	9	6688	3	6
GO:0051814	movement in other organism involved in symbiotic interaction	biological_process	0.5164	9	6688	3	6
GO:1902586	multi-organism intercellular transport	biological_process	0.5164	9	6688	3	6
GO:0070469	respiratory chain	cellular_component	0.5164	15	6688	7	8
GO:0008855	exodeoxyribonuclease VII activity	molecular_function	0.5164	16	6688	4	12
GO:0016741	transferase activity, transferring one-carbon groups	molecular_function	0.5164	173	6688	68	105
GO:0005750	mitochondrial respiratory chain complex III	cellular_component	0.5164	5	6688	2	3
GO:0006122	mitochondrial electron transport, ubiquinol to cytochrome c	biological_process	0.5164	5	6688	2	3
GO:0045275	respiratory chain complex III	cellular_component	0.5164	5	6688	2	3
GO:0006730	one-carbon metabolic process	biological_process	0.51756	5	6688	1	4
GO:0001932	regulation of protein phosphorylation	biological_process	0.5221	8	6688	1	7
GO:0008176	tRNA (guanine-N7-)-methyltransferase activity	molecular_function	0.52517	12	6688	5	7
GO:0098796	membrane protein complex	cellular_component	0.53217	214	6688	101	113
GO:0003746	translation elongation factor activity	molecular_function	0.53348	15	6688	5	10
GO:0043229	intracellular organelle	cellular_component	0.53675	1002	6688	476	526
GO:0008033	tRNA processing	biological_process	0.53675	110	6688	51	59
GO:0070206	protein trimerization	biological_process	0.54313	8	6688	3	5
GO:0044248	cellular catabolic process	biological_process	0.54462	167	6688	88	79
GO:0017150	tRNA dihydrouridine synthase activity	molecular_function	0.54695	7	6688	2	5
GO:0044421	extracellular region part	cellular_component	0.54695	64	6688	28	36
GO:0009725	response to hormone	biological_process	0.54696	30	6688	20	10
GO:0034470	ncRNA processing	biological_process	0.54905	138	6688	62	76
GO:0009218	pyrimidine ribonucleotide metabolic process	biological_process	0.55187	5	6688	1	4
GO:0009220	pyrimidine ribonucleotide biosynthetic process	biological_process	0.55187	5	6688	1	4
GO:0048040	UDP-glucuronate decarboxylase activity	molecular_function	0.55187	3	6688	1	2
GO:0014065	phosphatidylinositol 3-kinase signaling	biological_process	0.55187	5	6688	3	2
GO:0014066	regulation of phosphatidylinositol 3-kinase signaling	biological_process	0.55187	5	6688	3	2
GO:0014068	positive regulation of phosphatidylinositol 3-kinase signaling	biological_process	0.55187	5	6688	3	2
GO:0043548	phosphatidylinositol 3-kinase binding	molecular_function	0.55187	5	6688	3	2
GO:0048015	phosphatidylinositol-mediated signaling	biological_process	0.55187	5	6688	3	2
GO:0048017	inositol lipid-mediated signaling	biological_process	0.55187	5	6688	3	2
GO:1990204	oxidoreductase complex	cellular_component	0.55359	21	6688	8	13
GO:0006526	arginine biosynthetic process	biological_process	0.55359	5	6688	1	4
GO:0004590	orotidine-5'-phosphate decarboxylase activity	molecular_function	0.55373	3	6688	0	3
GO:0006207	'de novo' pyrimidine nucleobase biosynthetic process	biological_process	0.55373	3	6688	0	3
GO:0007586	digestion	biological_process	0.55625	6	6688	3	3
GO:0001101	response to acid chemical	biological_process	0.55625	10	6688	7	3
GO:0022610	biological adhesion	biological_process	0.55625	39	6688	18	21
GO:0007286	spermatid development	biological_process	0.55625	4	6688	2	2
GO:0048515	spermatid differentiation	biological_process	0.55625	4	6688	2	2
GO:0098800	inner mitochondrial membrane protein complex	cellular_component	0.55625	29	6688	13	16
GO:0019439	aromatic compound catabolic process	biological_process	0.55625	31	6688	20	11
GO:0042592	homeostatic process	biological_process	0.55828	91	6688	51	40
GO:0051259	protein oligomerization	biological_process	0.55879	17	6688	8	9
GO:0005786	signal recognition particle, endoplasmic reticulum targeting	cellular_component	0.56181	6	6688	6	0
GO:0030942	endoplasmic reticulum signal peptide binding	molecular_function	0.56181	6	6688	6	0
GO:0009719	response to endogenous stimulus	biological_process	0.564	31	6688	20	11
GO:0072511	divalent inorganic cation transport	biological_process	0.564	44	6688	25	19
GO:0045005	DNA-dependent DNA replication maintenance of fidelity	biological_process	0.564	3	6688	2	1
GO:0048478	replication fork protection	biological_process	0.564	3	6688	2	1
GO:0042277	peptide binding	molecular_function	0.57792	11	6688	9	2
GO:0071804	cellular potassium ion transport	biological_process	0.57792	16	6688	7	9
GO:0071805	potassium ion transmembrane transport	biological_process	0.57792	16	6688	7	9
GO:0004421	hydroxymethylglutaryl-CoA synthase activity	molecular_function	0.57792	2	6688	0	2
GO:0004177	aminopeptidase activity	molecular_function	0.57792	16	6688	10	6
GO:0098803	respiratory chain complex	cellular_component	0.57792	12	6688	6	6
GO:0008272	sulfate transport	biological_process	0.57792	7	6688	5	2
GO:0015116	sulfate transmembrane transporter activity	molecular_function	0.57792	7	6688	5	2
GO:0000105	histidine biosynthetic process	biological_process	0.57792	19	6688	3	16
GO:0004559	alpha-mannosidase activity	molecular_function	0.57792	11	6688	10	1
GO:0043226	organelle	cellular_component	0.57792	1015	6688	487	528
GO:0003899	DNA-directed RNA polymerase activity	molecular_function	0.58502	62	6688	27	35
GO:0098662	inorganic cation transmembrane transport	biological_process	0.5918	81	6688	42	39
GO:0030541	plasmid partitioning	biological_process	0.60689	2	6688	2	0
GO:0005787	signal peptidase complex	cellular_component	0.60729	11	6688	4	7
GO:0006465	signal peptide processing	biological_process	0.60729	11	6688	4	7
GO:0044255	cellular lipid metabolic process	biological_process	0.60729	169	6688	89	80
GO:0098655	cation transmembrane transport	biological_process	0.60729	81	6688	42	39
GO:0046912	transferase activity, transferring acyl groups, acyl groups converted into alkyl on transfer	molecular_function	0.60729	7	6688	3	4
GO:0008384	IkappaB kinase activity	molecular_function	0.60918	3	6688	1	2
GO:0098609	cell-cell adhesion	biological_process	0.61051	3	6688	3	0
GO:0009147	pyrimidine nucleoside triphosphate metabolic process	biological_process	0.61051	5	6688	1	4
GO:1901361	organic cyclic compound catabolic process	biological_process	0.61388	30	6688	20	10
GO:0050795	regulation of behavior	biological_process	0.61388	2	6688	0	2
GO:0050920	regulation of chemotaxis	biological_process	0.61388	2	6688	0	2
GO:0046915	transition metal ion transmembrane transporter activity	molecular_function	0.61388	40	6688	26	14
GO:0007283	spermatogenesis	biological_process	0.61388	12	6688	5	7
GO:0048232	male gamete generation	biological_process	0.61388	12	6688	5	7
GO:0016628	oxidoreductase activity, acting on the CH-CH group of donors, NAD or NADP as acceptor	molecular_function	0.61388	26	6688	11	15
GO:0016774	phosphotransferase activity, carboxyl group as acceptor	molecular_function	0.61415	5	6688	4	1
GO:0050660	flavin adenine dinucleotide binding	molecular_function	0.61415	73	6688	42	31
GO:0000975	regulatory region DNA binding	molecular_function	0.61415	6	6688	4	2
GO:0001067	regulatory region nucleic acid binding	molecular_function	0.61415	6	6688	4	2
GO:0019033	viral tegument	cellular_component	0.61827	3	6688	2	1
GO:0042470	melanosome	cellular_component	0.61827	6	6688	3	3
GO:0048770	pigment granule	cellular_component	0.61827	6	6688	3	3
GO:0006547	histidine metabolic process	biological_process	0.61827	19	6688	3	16
GO:0052803	imidazole-containing compound metabolic process	biological_process	0.61827	19	6688	3	16
GO:0000156	phosphorelay response regulator activity	molecular_function	0.61827	3	6688	3	0
GO:0009538	photosystem I reaction center	cellular_component	0.61827	8	6688	0	8
GO:0042325	regulation of phosphorylation	biological_process	0.61827	9	6688	1	8
GO:0098660	inorganic ion transmembrane transport	biological_process	0.61827	81	6688	42	39
GO:0098798	mitochondrial protein complex	cellular_component	0.61827	38	6688	18	20
GO:0006553	lysine metabolic process	biological_process	0.61827	15	6688	3	12
GO:0009424	bacterial-type flagellum hook	cellular_component	0.61827	3	6688	2	1
GO:0018193	peptidyl-amino acid modification	biological_process	0.61964	32	6688	17	15
GO:0003924	GTPase activity	molecular_function	0.61964	128	6688	66	62
GO:1901682	sulfur compound transmembrane transporter activity	molecular_function	0.61964	7	6688	5	2
GO:0009523	photosystem II	cellular_component	0.61964	34	6688	16	18
GO:0043414	macromolecule methylation	biological_process	0.61964	38	6688	13	25
GO:0016624	oxidoreductase activity, acting on the aldehyde or oxo group of donors, disulfide as acceptor	molecular_function	0.61964	9	6688	8	1
GO:0042752	regulation of circadian rhythm	biological_process	0.61964	2	6688	2	0
GO:0042754	negative regulation of circadian rhythm	biological_process	0.61964	2	6688	2	0
GO:0005057	receptor signaling protein activity	molecular_function	0.61964	25	6688	11	14
GO:0005294	neutral L-amino acid secondary active transmembrane transporter activity	molecular_function	0.61964	2	6688	2	0
GO:0015175	neutral amino acid transmembrane transporter activity	molecular_function	0.61964	2	6688	2	0
GO:0015655	alanine:sodium symporter activity	molecular_function	0.61964	2	6688	2	0
GO:0015804	neutral amino acid transport	biological_process	0.61964	2	6688	2	0
GO:0022858	alanine transmembrane transporter activity	molecular_function	0.61964	2	6688	2	0
GO:0032328	alanine transport	biological_process	0.61964	2	6688	2	0
GO:0006644	phospholipid metabolic process	biological_process	0.6209	66	6688	36	30
GO:0009274	peptidoglycan-based cell wall	cellular_component	0.6209	4	6688	2	2
GO:0009276	Gram-negative-bacterium-type cell wall	cellular_component	0.6209	4	6688	2	2
GO:0004984	olfactory receptor activity	molecular_function	0.6209	3	6688	1	2
GO:0005549	odorant binding	molecular_function	0.6209	3	6688	1	2
GO:0019220	regulation of phosphate metabolic process	biological_process	0.62374	11	6688	2	9
GO:0051174	regulation of phosphorus metabolic process	biological_process	0.62374	11	6688	2	9
GO:0043130	ubiquitin binding	molecular_function	0.62374	8	6688	5	3
GO:0005801	cis-Golgi network	cellular_component	0.62374	11	6688	3	8
GO:0031325	positive regulation of cellular metabolic process	biological_process	0.62374	40	6688	22	18
GO:1901700	response to oxygen-containing compound	biological_process	0.62374	10	6688	7	3
GO:0008378	galactosyltransferase activity	molecular_function	0.62374	13	6688	6	7
GO:0032957	inositol trisphosphate metabolic process	biological_process	0.62374	8	6688	3	5
GO:0043647	inositol phosphate metabolic process	biological_process	0.62374	8	6688	3	5
GO:0047325	inositol tetrakisphosphate 1-kinase activity	molecular_function	0.62374	8	6688	3	5
GO:0051765	inositol tetrakisphosphate kinase activity	molecular_function	0.62374	8	6688	3	5
GO:0052725	inositol-1,3,4-trisphosphate 6-kinase activity	molecular_function	0.62374	8	6688	3	5
GO:0052726	inositol-1,3,4-trisphosphate 5-kinase activity	molecular_function	0.62374	8	6688	3	5
GO:0007005	mitochondrion organization	biological_process	0.62374	30	6688	17	13
GO:0042558	pteridine-containing compound metabolic process	biological_process	0.62576	14	6688	5	9
GO:0009512	cytochrome b6f complex	cellular_component	0.62576	10	6688	7	3
GO:0015988	energy coupled proton transmembrane transport, against electrochemical gradient	biological_process	0.62576	32	6688	16	16
GO:0015991	ATP hydrolysis coupled proton transport	biological_process	0.62576	32	6688	16	16
GO:0019359	nicotinamide nucleotide biosynthetic process	biological_process	0.62576	7	6688	5	2
GO:0019363	pyridine nucleotide biosynthetic process	biological_process	0.62576	7	6688	5	2
GO:0010467	gene expression	biological_process	0.62576	1059	6688	483	576
GO:0006289	nucleotide-excision repair	biological_process	0.62576	12	6688	3	9
GO:0010942	positive regulation of cell death	biological_process	0.62576	8	6688	4	4
GO:0043065	positive regulation of apoptotic process	biological_process	0.62576	8	6688	4	4
GO:0043068	positive regulation of programmed cell death	biological_process	0.62576	8	6688	4	4
GO:0031406	carboxylic acid binding	molecular_function	0.62576	22	6688	11	11
GO:0043177	organic acid binding	molecular_function	0.62576	22	6688	11	11
GO:0000049	tRNA binding	molecular_function	0.62576	10	6688	1	9
GO:0044877	macromolecular complex binding	molecular_function	0.62576	106	6688	55	51
GO:0003995	acyl-CoA dehydrogenase activity	molecular_function	0.62576	9	6688	7	2
GO:0009108	coenzyme biosynthetic process	biological_process	0.62576	51	6688	23	28
GO:0010309	acireductone dioxygenase [iron(II)-requiring] activity	molecular_function	0.62576	7	6688	5	2
GO:0006643	membrane lipid metabolic process	biological_process	0.62576	52	6688	25	27
GO:0004764	shikimate 3-dehydrogenase (NADP+) activity	molecular_function	0.62576	4	6688	0	4
GO:0042168	heme metabolic process	biological_process	0.62576	24	6688	12	12
GO:0000774	adenyl-nucleotide exchange factor activity	molecular_function	0.62576	13	6688	3	10
GO:0040007	growth	biological_process	0.62576	14	6688	9	5
GO:0009240	isopentenyl diphosphate biosynthetic process	biological_process	0.62576	2	6688	2	0
GO:0016726	oxidoreductase activity, acting on CH or CH2 groups, NAD or NADP as acceptor	molecular_function	0.62576	2	6688	2	0
GO:0019288	isopentenyl diphosphate biosynthetic process, methylerythritol 4-phosphate pathway	biological_process	0.62576	2	6688	2	0
GO:0046490	isopentenyl diphosphate metabolic process	biological_process	0.62576	2	6688	2	0
GO:0050992	dimethylallyl diphosphate biosynthetic process	biological_process	0.62576	2	6688	2	0
GO:0050993	dimethylallyl diphosphate metabolic process	biological_process	0.62576	2	6688	2	0
GO:0051745	4-hydroxy-3-methylbut-2-en-1-yl diphosphate reductase activity	molecular_function	0.62576	2	6688	2	0
GO:0001836	release of cytochrome c from mitochondria	biological_process	0.62576	5	6688	2	3
GO:0008637	apoptotic mitochondrial changes	biological_process	0.62576	5	6688	2	3
GO:0097190	apoptotic signaling pathway	biological_process	0.62576	5	6688	2	3
GO:0030234	enzyme regulator activity	molecular_function	0.62601	120	6688	67	53
GO:0019646	aerobic electron transport chain	biological_process	0.62601	2	6688	0	2
GO:0009163	nucleoside biosynthetic process	biological_process	0.62601	42	6688	17	25
GO:0042455	ribonucleoside biosynthetic process	biological_process	0.62601	42	6688	17	25
GO:1901659	glycosyl compound biosynthetic process	biological_process	0.62601	42	6688	17	25
GO:0006558	L-phenylalanine metabolic process	biological_process	0.62601	5	6688	4	1
GO:1902221	erythrose 4-phosphate/phosphoenolpyruvate family amino acid metabolic process	biological_process	0.62601	5	6688	4	1
GO:0016020	membrane	cellular_component	0.62677	1389	6688	675	714
GO:0006725	cellular aromatic compound metabolic process	biological_process	0.62728	1331	6688	655	676
GO:0016469	proton-transporting two-sector ATPase complex	cellular_component	0.62778	50	6688	26	24
GO:0005381	iron ion transmembrane transporter activity	molecular_function	0.62778	29	6688	19	10
GO:0009627	systemic acquired resistance	biological_process	0.62778	3	6688	1	2
GO:0009814	defense response, incompatible interaction	biological_process	0.62778	3	6688	1	2
GO:0010112	regulation of systemic acquired resistance	biological_process	0.62778	3	6688	1	2
GO:0045088	regulation of innate immune response	biological_process	0.62778	3	6688	1	2
GO:0033176	proton-transporting V-type ATPase complex	cellular_component	0.62778	24	6688	13	11
GO:0004013	adenosylhomocysteinase activity	molecular_function	0.62778	4	6688	1	3
GO:0016801	hydrolase activity, acting on ether bonds	molecular_function	0.62778	4	6688	1	3
GO:0016802	trialkylsulfonium hydrolase activity	molecular_function	0.62778	4	6688	1	3
GO:0044766	multi-organism transport	biological_process	0.62778	9	6688	3	6
GO:0046794	transport of virus	biological_process	0.62778	9	6688	3	6
GO:1902579	multi-organism localization	biological_process	0.62778	9	6688	3	6
GO:0006413	translational initiation	biological_process	0.62778	22	6688	15	7
GO:0004358	glutamate N-acetyltransferase activity	molecular_function	0.62997	3	6688	1	2
GO:0045202	synapse	cellular_component	0.63298	6	6688	4	2
GO:0004367	glycerol-3-phosphate dehydrogenase [NAD+] activity	molecular_function	0.63612	6	6688	5	1
GO:0009066	aspartate family amino acid metabolic process	biological_process	0.63777	25	6688	5	20
GO:0005351	sugar:proton symporter activity	molecular_function	0.64061	7	6688	2	5
GO:0015295	solute:proton symporter activity	molecular_function	0.64061	7	6688	2	5
GO:0008171	O-methyltransferase activity	molecular_function	0.64751	35	6688	19	16
GO:0006605	protein targeting	biological_process	0.64751	59	6688	36	23
GO:0004827	proline-tRNA ligase activity	molecular_function	0.64751	4	6688	2	2
GO:0006433	prolyl-tRNA aminoacylation	biological_process	0.64751	4	6688	2	2
GO:0004616	phosphogluconate dehydrogenase (decarboxylating) activity	molecular_function	0.64884	22	6688	10	12
GO:0042221	response to chemical	biological_process	0.65145	98	6688	50	48
GO:0000981	RNA polymerase II transcription factor activity, sequence-specific DNA binding	molecular_function	0.65484	8	6688	2	6
GO:0044765	single-organism transport	biological_process	0.65972	675	6688	359	316
GO:0019318	hexose metabolic process	biological_process	0.6607	27	6688	18	9
GO:0007157	heterophilic cell-cell adhesion via plasma membrane cell adhesion molecules	biological_process	0.66112	2	6688	2	0
GO:0004721	phosphoprotein phosphatase activity	molecular_function	0.66112	20	6688	10	10
GO:0031304	intrinsic component of mitochondrial inner membrane	cellular_component	0.66112	4	6688	3	1
GO:0031305	integral component of mitochondrial inner membrane	cellular_component	0.66112	4	6688	3	1
GO:0032592	integral component of mitochondrial membrane	cellular_component	0.66112	4	6688	3	1
GO:0098573	intrinsic component of mitochondrial membrane	cellular_component	0.66112	4	6688	3	1
GO:0034654	nucleobase-containing compound biosynthetic process	biological_process	0.67528	699	6688	358	341
GO:0042559	pteridine-containing compound biosynthetic process	biological_process	0.67923	12	6688	5	7
GO:0016796	exonuclease activity, active with either ribo- or deoxyribonucleic acids and producing 5'-phosphomonoesters	molecular_function	0.68062	22	6688	7	15
GO:0019205	nucleobase-containing compound kinase activity	molecular_function	0.68138	22	6688	11	11
GO:0006352	DNA-templated transcription, initiation	biological_process	0.68138	50	6688	30	20
GO:0046907	intracellular transport	biological_process	0.68138	247	6688	126	121
GO:0030515	snoRNA binding	molecular_function	0.68759	3	6688	2	1
GO:0072588	box H/ACA RNP complex	cellular_component	0.68759	3	6688	2	1
GO:0031072	heat shock protein binding	molecular_function	0.69408	16	6688	9	7
GO:0006729	tetrahydrobiopterin biosynthetic process	biological_process	0.69408	3	6688	0	3
GO:0008124	4-alpha-hydroxytetrahydrobiopterin dehydratase activity	molecular_function	0.69408	3	6688	0	3
GO:0046146	tetrahydrobiopterin metabolic process	biological_process	0.69408	3	6688	0	3
GO:0030493	bacteriochlorophyll metabolic process	biological_process	0.69453	4	6688	3	1
GO:0030494	bacteriochlorophyll biosynthetic process	biological_process	0.69453	4	6688	3	1
GO:0015293	symporter activity	molecular_function	0.69453	11	6688	5	6
GO:0015294	solute:cation symporter activity	molecular_function	0.69453	11	6688	5	6
GO:0090407	organophosphate biosynthetic process	biological_process	0.69453	106	6688	55	51
GO:0035737	injection of substance in to other organism	biological_process	0.69453	3	6688	2	1
GO:0035738	envenomation resulting in modification of morphology or physiology of other organism	biological_process	0.69453	3	6688	2	1
GO:0044559	envenomation resulting in modulation of voltage-gated potassium channel activity in other organism	biological_process	0.69453	3	6688	2	1
GO:0044560	envenomation resulting in modulation of ion channel activity in other organism	biological_process	0.69453	3	6688	2	1
GO:0044562	envenomation resulting in negative regulation of voltage-gated potassium channel activity in other organism	biological_process	0.69453	3	6688	2	1
GO:0044564	envenomation resulting in occlusion of the pore of voltage-gated potassium channel in other organism	biological_process	0.69453	3	6688	2	1
GO:0005402	cation:sugar symporter activity	molecular_function	0.6956	8	6688	3	5
GO:0010038	response to metal ion	biological_process	0.6956	11	6688	7	4
GO:1902495	transmembrane transporter complex	cellular_component	0.69737	11	6688	5	6
GO:1990351	transporter complex	cellular_component	0.69737	11	6688	5	6
GO:0009084	glutamine family amino acid biosynthetic process	biological_process	0.69737	10	6688	3	7
GO:0046849	bone remodeling	biological_process	0.70365	1	6688	0	1
GO:0048771	tissue remodeling	biological_process	0.70365	1	6688	0	1
GO:0004488	methylenetetrahydrofolate dehydrogenase (NADP+) activity	molecular_function	0.70637	8	6688	4	4
GO:0005845	mRNA cap binding complex	cellular_component	0.7089	3	6688	1	2
GO:0034518	RNA cap binding complex	cellular_component	0.7089	3	6688	1	2
GO:0042822	pyridoxal phosphate metabolic process	biological_process	0.7089	7	6688	2	5
GO:0042823	pyridoxal phosphate biosynthetic process	biological_process	0.7089	7	6688	2	5
GO:0046184	aldehyde biosynthetic process	biological_process	0.7089	7	6688	2	5
GO:0010257	NADH dehydrogenase complex assembly	biological_process	0.7089	3	6688	0	3
GO:0032981	mitochondrial respiratory chain complex I assembly	biological_process	0.7089	3	6688	0	3
GO:0097031	mitochondrial respiratory chain complex I biogenesis	biological_process	0.7089	3	6688	0	3
GO:0044429	mitochondrial part	cellular_component	0.7089	77	6688	36	41
GO:0003849	3-deoxy-7-phosphoheptulonate synthase activity	molecular_function	0.71263	6	6688	1	5
GO:0030337	DNA polymerase processivity factor activity	molecular_function	0.71926	5	6688	1	4
GO:0008289	lipid binding	molecular_function	0.71926	71	6688	45	26
GO:1902578	single-organism localization	biological_process	0.71926	683	6688	362	321
GO:0002097	tRNA wobble base modification	biological_process	0.72058	3	6688	0	3
GO:0002098	tRNA wobble uridine modification	biological_process	0.72058	3	6688	0	3
GO:0044275	cellular carbohydrate catabolic process	biological_process	0.72058	7	6688	4	3
GO:0009235	cobalamin metabolic process	biological_process	0.72058	18	6688	11	7
GO:0005509	calcium ion binding	molecular_function	0.72058	110	6688	55	55
GO:0034220	ion transmembrane transport	biological_process	0.72298	100	6688	52	48
GO:0008643	carbohydrate transport	biological_process	0.7265	21	6688	11	10
GO:0072522	purine-containing compound biosynthetic process	biological_process	0.72692	48	6688	20	28
GO:0044463	cell projection part	cellular_component	0.72912	7	6688	6	1
GO:0010033	response to organic substance	biological_process	0.73034	34	6688	21	13
GO:0006073	cellular glucan metabolic process	biological_process	0.73034	43	6688	25	18
GO:0044042	glucan metabolic process	biological_process	0.73034	43	6688	25	18
GO:0004618	phosphoglycerate kinase activity	molecular_function	0.73034	4	6688	4	0
GO:0005732	small nucleolar ribonucleoprotein complex	cellular_component	0.73034	7	6688	5	2
GO:0005672	transcription factor TFIIA complex	cellular_component	0.73132	17	6688	10	7
GO:0008839	4-hydroxy-tetrahydrodipicolinate reductase	molecular_function	0.73132	8	6688	1	7
GO:0000275	mitochondrial proton-transporting ATP synthase complex, catalytic core F(1)	cellular_component	0.73277	6	6688	2	4
GO:0005048	signal sequence binding	molecular_function	0.73331	9	6688	8	1
GO:0048522	positive regulation of cellular process	biological_process	0.73339	62	6688	31	31
GO:0005125	cytokine activity	molecular_function	0.73339	8	6688	4	4
GO:0051536	iron-sulfur cluster binding	molecular_function	0.73339	49	6688	27	22
GO:0051540	metal cluster binding	molecular_function	0.73339	49	6688	27	22
GO:0005740	mitochondrial envelope	cellular_component	0.73539	68	6688	31	37
GO:0003852	2-isopropylmalate synthase activity	molecular_function	0.73539	2	6688	0	2
GO:0034062	RNA polymerase activity	molecular_function	0.73539	81	6688	35	46
GO:0045184	establishment of protein localization	biological_process	0.73539	250	6688	125	125
GO:0042775	mitochondrial ATP synthesis coupled electron transport	biological_process	0.73539	8	6688	3	5
GO:0006665	sphingolipid metabolic process	biological_process	0.73539	6	6688	3	3
GO:0007264	small GTPase mediated signal transduction	biological_process	0.73539	72	6688	40	32
GO:0003942	N-acetyl-gamma-glutamyl-phosphate reductase activity	molecular_function	0.73539	5	6688	0	5
GO:0006400	tRNA modification	biological_process	0.73539	57	6688	24	33
GO:0072348	sulfur compound transport	biological_process	0.73539	7	6688	5	2
GO:0015093	ferrous iron transmembrane transporter activity	molecular_function	0.73539	26	6688	16	10
GO:0015684	ferrous iron transport	biological_process	0.73539	26	6688	16	10
GO:0009129	pyrimidine nucleoside monophosphate metabolic process	biological_process	0.73539	6	6688	4	2
GO:0009130	pyrimidine nucleoside monophosphate biosynthetic process	biological_process	0.73539	6	6688	4	2
GO:0009157	deoxyribonucleoside monophosphate biosynthetic process	biological_process	0.73539	6	6688	4	2
GO:0009176	pyrimidine deoxyribonucleoside monophosphate metabolic process	biological_process	0.73539	6	6688	4	2
GO:0009177	pyrimidine deoxyribonucleoside monophosphate biosynthetic process	biological_process	0.73539	6	6688	4	2
GO:0009221	pyrimidine deoxyribonucleotide biosynthetic process	biological_process	0.73539	6	6688	4	2
GO:0009263	deoxyribonucleotide biosynthetic process	biological_process	0.73539	6	6688	4	2
GO:0009265	2'-deoxyribonucleotide biosynthetic process	biological_process	0.73539	6	6688	4	2
GO:0046385	deoxyribose phosphate biosynthetic process	biological_process	0.73539	6	6688	4	2
GO:0033179	proton-transporting V-type ATPase, V0 domain	cellular_component	0.742	15	6688	11	4
GO:0008725	DNA-3-methyladenine glycosylase activity	molecular_function	0.742	4	6688	1	3
GO:0043733	DNA-3-methylbase glycosylase activity	molecular_function	0.742	4	6688	1	3
GO:0016857	racemase and epimerase activity, acting on carbohydrates and derivatives	molecular_function	0.742	9	6688	5	4
GO:0032270	positive regulation of cellular protein metabolic process	biological_process	0.74232	9	6688	5	4
GO:0051247	positive regulation of protein metabolic process	biological_process	0.74232	9	6688	5	4
GO:0033218	amide binding	molecular_function	0.74241	12	6688	9	3
GO:0016278	lysine N-methyltransferase activity	molecular_function	0.74241	14	6688	7	7
GO:0016279	protein-lysine N-methyltransferase activity	molecular_function	0.74241	14	6688	7	7
GO:0018024	histone-lysine N-methyltransferase activity	molecular_function	0.74241	14	6688	7	7
GO:0042054	histone methyltransferase activity	molecular_function	0.74241	14	6688	7	7
GO:0007608	sensory perception of smell	biological_process	0.74295	3	6688	1	2
GO:0016854	racemase and epimerase activity	molecular_function	0.74295	14	6688	7	7
GO:0006275	regulation of DNA replication	biological_process	0.74451	12	6688	6	6
GO:0003725	double-stranded RNA binding	molecular_function	0.74451	3	6688	2	1
GO:0038023	signaling receptor activity	molecular_function	0.75506	66	6688	30	36
GO:0004525	ribonuclease III activity	molecular_function	0.75801	7	6688	2	5
GO:0032296	double-stranded RNA-specific ribonuclease activity	molecular_function	0.75801	7	6688	2	5
GO:0015079	potassium ion transmembrane transporter activity	molecular_function	0.76028	29	6688	12	17
GO:0009067	aspartate family amino acid biosynthetic process	biological_process	0.76028	18	6688	4	14
GO:0016881	acid-amino acid ligase activity	molecular_function	0.76197	15	6688	8	7
GO:0051648	vesicle localization	biological_process	0.76197	3	6688	1	2
GO:0051650	establishment of vesicle localization	biological_process	0.76197	3	6688	1	2
GO:0046483	heterocycle metabolic process	biological_process	0.7621	1322	6688	655	667
GO:0004560	alpha-L-fucosidase activity	molecular_function	0.76248	2	6688	0	2
GO:0015928	fucosidase activity	molecular_function	0.76248	2	6688	0	2
GO:0009142	nucleoside triphosphate biosynthetic process	biological_process	0.76248	28	6688	12	16
GO:0009145	purine nucleoside triphosphate biosynthetic process	biological_process	0.76248	28	6688	12	16
GO:0009201	ribonucleoside triphosphate biosynthetic process	biological_process	0.76248	28	6688	12	16
GO:0009206	purine ribonucleoside triphosphate biosynthetic process	biological_process	0.76248	28	6688	12	16
GO:0016811	hydrolase activity, acting on carbon-nitrogen (but not peptide) bonds, in linear amides	molecular_function	0.76317	11	6688	3	8
GO:0009733	response to auxin	biological_process	0.76317	15	6688	12	3
GO:0098742	cell-cell adhesion via plasma-membrane adhesion molecules	biological_process	0.76333	2	6688	2	0
GO:0006505	GPI anchor metabolic process	biological_process	0.76682	41	6688	21	20
GO:0004568	chitinase activity	molecular_function	0.76714	7	6688	3	4
GO:0019748	secondary metabolic process	biological_process	0.76714	14	6688	9	5
GO:0015031	protein transport	biological_process	0.76714	244	6688	122	122
GO:0009085	lysine biosynthetic process	biological_process	0.76824	10	6688	2	8
GO:0009089	lysine biosynthetic process via diaminopimelate	biological_process	0.76824	10	6688	2	8
GO:0046451	diaminopimelate metabolic process	biological_process	0.76824	10	6688	2	8
GO:0005991	trehalose metabolic process	biological_process	0.77114	13	6688	8	5
GO:0033108	mitochondrial respiratory chain complex assembly	biological_process	0.77172	7	6688	3	4
GO:0004631	phosphomevalonate kinase activity	molecular_function	0.77172	1	6688	0	1
GO:0006695	cholesterol biosynthetic process	biological_process	0.77172	1	6688	0	1
GO:0016126	sterol biosynthetic process	biological_process	0.77172	1	6688	0	1
GO:1902653	secondary alcohol biosynthetic process	biological_process	0.77172	1	6688	0	1
GO:0004140	dephospho-CoA kinase activity	molecular_function	0.77172	7	6688	3	4
GO:0005185	neurohypophyseal hormone activity	molecular_function	0.77172	3	6688	0	3
GO:0002682	regulation of immune system process	biological_process	0.77172	13	6688	7	6
GO:0017148	negative regulation of translation	biological_process	0.77172	8	6688	3	5
GO:0034249	negative regulation of cellular amide metabolic process	biological_process	0.77172	8	6688	3	5
GO:0009893	positive regulation of metabolic process	biological_process	0.77172	41	6688	22	19
GO:0044461	bacterial-type flagellum part	cellular_component	0.77172	6	6688	5	1
GO:0051234	establishment of localization	biological_process	0.77179	921	6688	465	456
GO:0019354	siroheme biosynthetic process	biological_process	0.77179	17	6688	10	7
GO:0043115	precorrin-2 dehydrogenase activity	molecular_function	0.77179	17	6688	10	7
GO:0046156	siroheme metabolic process	biological_process	0.77179	17	6688	10	7
GO:0044798	nuclear transcription factor complex	cellular_component	0.77447	23	6688	15	8
GO:0050151	oleate hydratase activity	molecular_function	0.77577	5	6688	3	2
GO:0009162	deoxyribonucleoside monophosphate metabolic process	biological_process	0.77577	6	6688	4	2
GO:0006276	plasmid maintenance	biological_process	0.77577	3	6688	2	1
GO:0005525	GTP binding	molecular_function	0.77584	181	6688	99	82
GO:1902582	single-organism intracellular transport	biological_process	0.7777	113	6688	65	48
GO:0042597	periplasmic space	cellular_component	0.7777	10	6688	5	5
GO:0019866	organelle inner membrane	cellular_component	0.7777	40	6688	18	22
GO:0009405	pathogenesis	biological_process	0.78094	75	6688	34	41
GO:0000062	fatty-acyl-CoA binding	molecular_function	0.78545	4	6688	2	2
GO:0009152	purine ribonucleotide biosynthetic process	biological_process	0.78545	41	6688	17	24
GO:0016715	oxidoreductase activity, acting on paired donors, with incorporation or reduction of molecular oxygen, reduced ascorbate as one donor, and incorporation of one atom of oxygen	molecular_function	0.79112	2	6688	0	2
GO:0006544	glycine metabolic process	biological_process	0.79112	3	6688	0	3
GO:0032400	melanosome localization	biological_process	0.79112	1	6688	1	0
GO:0032401	establishment of melanosome localization	biological_process	0.79112	1	6688	1	0
GO:0032402	melanosome transport	biological_process	0.79112	1	6688	1	0
GO:0033059	cellular pigmentation	biological_process	0.79112	1	6688	1	0
GO:0043473	pigmentation	biological_process	0.79112	1	6688	1	0
GO:0051875	pigment granule localization	biological_process	0.79112	1	6688	1	0
GO:0051904	pigment granule transport	biological_process	0.79112	1	6688	1	0
GO:0051905	establishment of pigment granule localization	biological_process	0.79112	1	6688	1	0
GO:0042398	cellular modified amino acid biosynthetic process	biological_process	0.79169	19	6688	10	9
GO:0044212	transcription regulatory region DNA binding	molecular_function	0.7983	4	6688	2	2
GO:0005674	transcription factor TFIIF complex	cellular_component	0.7983	2	6688	2	0
GO:0042816	vitamin B6 metabolic process	biological_process	0.7983	7	6688	2	5
GO:0042819	vitamin B6 biosynthetic process	biological_process	0.7983	7	6688	2	5
GO:0006824	cobalt ion transport	biological_process	0.7983	2	6688	2	0
GO:0015087	cobalt ion transmembrane transporter activity	molecular_function	0.7983	2	6688	2	0
GO:0006364	rRNA processing	biological_process	0.7983	35	6688	11	24
GO:0016072	rRNA metabolic process	biological_process	0.7983	35	6688	11	24
GO:0006810	transport	biological_process	0.79998	915	6688	462	453
GO:0003743	translation initiation factor activity	molecular_function	0.80129	25	6688	19	6
GO:0045158	electron transporter, transferring electrons within cytochrome b6/f complex of photosystem II activity	molecular_function	0.80129	4	6688	3	1
GO:0008942	nitrite reductase [NAD(P)H] activity	molecular_function	0.80129	1	6688	0	1
GO:0016661	oxidoreductase activity, acting on other nitrogenous compounds as donors	molecular_function	0.80129	1	6688	0	1
GO:0046857	oxidoreductase activity, acting on other nitrogenous compounds as donors, with NAD or NADP as acceptor	molecular_function	0.80129	1	6688	0	1
GO:0098809	nitrite reductase activity	molecular_function	0.80129	1	6688	0	1
GO:0071203	WASH complex	cellular_component	0.80423	6	6688	3	3
GO:0006950	response to stress	biological_process	0.80423	330	6688	171	159
GO:0019899	enzyme binding	molecular_function	0.80423	33	6688	9	24
GO:0019888	protein phosphatase regulator activity	molecular_function	0.80423	10	6688	7	3
GO:0031975	envelope	cellular_component	0.80845	80	6688	35	45
GO:0009607	response to biotic stimulus	biological_process	0.80985	54	6688	28	26
GO:0050290	sphingomyelin phosphodiesterase D activity	molecular_function	0.80985	2	6688	2	0
GO:0034755	iron ion transmembrane transport	biological_process	0.81019	3	6688	3	0
GO:0004176	ATP-dependent peptidase activity	molecular_function	0.81038	7	6688	2	5
GO:0015159	polysaccharide transmembrane transporter activity	molecular_function	0.81038	3	6688	2	1
GO:0046999	regulation of conjugation	biological_process	0.81038	2	6688	0	2
GO:0004564	beta-fructofuranosidase activity	molecular_function	0.81038	4	6688	2	2
GO:0004575	sucrose alpha-glucosidase activity	molecular_function	0.81038	4	6688	2	2
GO:0090599	alpha-glucosidase activity	molecular_function	0.81038	4	6688	2	2
GO:0032561	guanyl ribonucleotide binding	molecular_function	0.81038	181	6688	99	82
GO:0007610	behavior	biological_process	0.81038	10	6688	4	6
GO:0006650	glycerophospholipid metabolic process	biological_process	0.81038	53	6688	29	24
GO:0006814	sodium ion transport	biological_process	0.81038	22	6688	17	5
GO:0008297	single-stranded DNA exodeoxyribonuclease activity	molecular_function	0.81038	3	6688	2	1
GO:0008409	5'-3' exonuclease activity	molecular_function	0.81038	3	6688	2	1
GO:0035312	5'-3' exodeoxyribonuclease activity	molecular_function	0.81038	3	6688	2	1
GO:0045145	single-stranded DNA 5'-3' exodeoxyribonuclease activity	molecular_function	0.81038	3	6688	2	1
GO:0009891	positive regulation of biosynthetic process	biological_process	0.81038	19	6688	12	7
GO:0010557	positive regulation of macromolecule biosynthetic process	biological_process	0.81038	19	6688	12	7
GO:0031328	positive regulation of cellular biosynthetic process	biological_process	0.81038	19	6688	12	7
GO:0051173	positive regulation of nitrogen compound metabolic process	biological_process	0.81038	19	6688	12	7
GO:0046488	phosphatidylinositol metabolic process	biological_process	0.81396	52	6688	28	24
GO:0044802	single-organism membrane organization	biological_process	0.81486	49	6688	32	17
GO:0007289	spermatid nucleus differentiation	biological_process	0.81869	3	6688	2	1
GO:0035092	sperm chromatin condensation	biological_process	0.81869	3	6688	2	1
GO:0048038	quinone binding	molecular_function	0.81972	8	6688	3	5
GO:0044262	cellular carbohydrate metabolic process	biological_process	0.81972	69	6688	41	28
GO:0010393	galacturonan metabolic process	biological_process	0.81972	2	6688	2	0
GO:0045488	pectin metabolic process	biological_process	0.81972	2	6688	2	0
GO:0045490	pectin catabolic process	biological_process	0.81972	2	6688	2	0
GO:0009072	aromatic amino acid family metabolic process	biological_process	0.81972	15	6688	8	7
GO:0090305	nucleic acid phosphodiester bond hydrolysis	biological_process	0.82351	3	6688	3	0
GO:0004857	enzyme inhibitor activity	molecular_function	0.82351	58	6688	44	14
GO:0003707	steroid hormone receptor activity	molecular_function	0.82356	7	6688	3	4
GO:0070838	divalent metal ion transport	biological_process	0.82356	37	6688	20	17
GO:0003954	NADH dehydrogenase activity	molecular_function	0.82356	14	6688	6	8
GO:0051119	sugar transmembrane transporter activity	molecular_function	0.82356	8	6688	3	5
GO:0015204	urea transmembrane transporter activity	molecular_function	0.82356	1	6688	0	1
GO:0015840	urea transport	biological_process	0.82356	1	6688	0	1
GO:0019755	one-carbon compound transport	biological_process	0.82356	1	6688	0	1
GO:0071918	urea transmembrane transport	biological_process	0.82356	1	6688	0	1
GO:0051052	regulation of DNA metabolic process	biological_process	0.82414	13	6688	6	7
GO:0033993	response to lipid	biological_process	0.82689	3	6688	2	1
GO:0043401	steroid hormone mediated signaling pathway	biological_process	0.82689	3	6688	2	1
GO:0048545	response to steroid hormone	biological_process	0.82689	3	6688	2	1
GO:0071383	cellular response to steroid hormone stimulus	biological_process	0.82689	3	6688	2	1
GO:0071396	cellular response to lipid	biological_process	0.82689	3	6688	2	1
GO:0071407	cellular response to organic cyclic compound	biological_process	0.82689	3	6688	2	1
GO:0000990	transcription factor activity, core RNA polymerase binding	molecular_function	0.82717	14	6688	6	8
GO:0000996	core DNA-dependent RNA polymerase binding promoter specificity activity	molecular_function	0.82717	14	6688	6	8
GO:0016987	sigma factor activity	molecular_function	0.82717	14	6688	6	8
GO:0046429	4-hydroxy-3-methylbut-2-en-1-yl diphosphate synthase activity	molecular_function	0.82717	3	6688	1	2
GO:0052592	oxidoreductase activity, acting on CH or CH2 groups, with an iron-sulfur protein as acceptor	molecular_function	0.82717	3	6688	1	2
GO:0031515	tRNA (m1A) methyltransferase complex	cellular_component	0.82717	6	6688	1	5
GO:0034708	methyltransferase complex	cellular_component	0.82717	6	6688	1	5
GO:0043527	tRNA methyltransferase complex	cellular_component	0.82717	6	6688	1	5
GO:0017053	transcriptional repressor complex	cellular_component	0.82899	5	6688	3	2
GO:0005784	Sec61 translocon complex	cellular_component	0.82899	2	6688	1	1
GO:0071256	translocon complex	cellular_component	0.82899	2	6688	1	1
GO:0006570	tyrosine metabolic process	biological_process	0.82987	3	6688	3	0
GO:0046873	metal ion transmembrane transporter activity	molecular_function	0.82987	114	6688	64	50
GO:0090575	RNA polymerase II transcription factor complex	cellular_component	0.82987	22	6688	14	8
GO:0031047	gene silencing by RNA	biological_process	0.82987	9	6688	3	6
GO:0044452	nucleolar part	cellular_component	0.82987	5	6688	4	1
GO:0019001	guanyl nucleotide binding	molecular_function	0.82987	182	6688	99	83
GO:0006664	glycolipid metabolic process	biological_process	0.83303	46	6688	22	24
GO:0042440	pigment metabolic process	biological_process	0.8346	49	6688	25	24
GO:0008238	exopeptidase activity	molecular_function	0.83571	41	6688	21	20
GO:0010628	positive regulation of gene expression	biological_process	0.83571	19	6688	12	7
GO:0008883	glutamyl-tRNA reductase activity	molecular_function	0.83571	5	6688	2	3
GO:0006768	biotin metabolic process	biological_process	0.83571	1	6688	1	0
GO:0009102	biotin biosynthetic process	biological_process	0.83571	1	6688	1	0
GO:0042410	6-carboxyhexanoate-CoA ligase activity	molecular_function	0.83571	1	6688	1	0
GO:0005743	mitochondrial inner membrane	cellular_component	0.83571	38	6688	18	20
GO:0045087	innate immune response	biological_process	0.83571	5	6688	2	3
GO:0019208	phosphatase regulator activity	molecular_function	0.83571	11	6688	8	3
GO:0015658	branched-chain amino acid transmembrane transporter activity	molecular_function	0.83571	1	6688	0	1
GO:0015803	branched-chain amino acid transport	biological_process	0.83571	1	6688	0	1
GO:0004375	glycine dehydrogenase (decarboxylating) activity	molecular_function	0.83571	2	6688	0	2
GO:0006546	glycine catabolic process	biological_process	0.83571	2	6688	0	2
GO:0009071	serine family amino acid catabolic process	biological_process	0.83571	2	6688	0	2
GO:0016642	oxidoreductase activity, acting on the CH-NH2 group of donors, disulfide as acceptor	molecular_function	0.83571	2	6688	0	2
GO:0045444	fat cell differentiation	biological_process	0.83571	6	6688	4	2
GO:0098797	plasma membrane protein complex	cellular_component	0.83571	29	6688	17	12
GO:0004725	protein tyrosine phosphatase activity	molecular_function	0.83916	14	6688	6	8
GO:0009755	hormone-mediated signaling pathway	biological_process	0.83916	4	6688	3	1
GO:0032870	cellular response to hormone stimulus	biological_process	0.83916	4	6688	3	1
GO:0008170	N-methyltransferase activity	molecular_function	0.83916	19	6688	11	8
GO:0043169	cation binding	molecular_function	0.83916	956	6688	498	458
GO:0044264	cellular polysaccharide metabolic process	biological_process	0.83916	44	6688	25	19
GO:0042287	MHC protein binding	molecular_function	0.83916	4	6688	4	0
GO:0042289	MHC class II protein binding	molecular_function	0.83916	4	6688	4	0
GO:0016748	succinyltransferase activity	molecular_function	0.83916	5	6688	3	2
GO:0016836	hydro-lyase activity	molecular_function	0.83916	43	6688	20	23
GO:0098772	molecular function regulator	molecular_function	0.83916	144	6688	71	73
GO:0009317	acetyl-CoA carboxylase complex	cellular_component	0.83916	3	6688	3	0
GO:0006915	apoptotic process	biological_process	0.83916	23	6688	10	13
GO:0012501	programmed cell death	biological_process	0.83916	23	6688	10	13
GO:0015097	mercury ion transmembrane transporter activity	molecular_function	0.83916	5	6688	3	2
GO:0015694	mercury ion transport	biological_process	0.83916	5	6688	3	2
GO:0046689	response to mercury ion	biological_process	0.83916	5	6688	3	2
GO:0050787	detoxification of mercury ion	biological_process	0.83916	5	6688	3	2
GO:0004872	receptor activity	molecular_function	0.83916	69	6688	30	39
GO:0009260	ribonucleotide biosynthetic process	biological_process	0.83916	41	6688	17	24
GO:0046390	ribose phosphate biosynthetic process	biological_process	0.83916	41	6688	17	24
GO:0051130	positive regulation of cellular component organization	biological_process	0.83916	14	6688	6	8
GO:0000155	phosphorelay sensor kinase activity	molecular_function	0.83916	21	6688	8	13
GO:0004478	methionine adenosyltransferase activity	molecular_function	0.83916	5	6688	2	3
GO:0006556	S-adenosylmethionine biosynthetic process	biological_process	0.83916	5	6688	2	3
GO:0046500	S-adenosylmethionine metabolic process	biological_process	0.83916	5	6688	2	3
GO:0072330	monocarboxylic acid biosynthetic process	biological_process	0.83916	37	6688	22	15
GO:0004673	protein histidine kinase activity	molecular_function	0.83916	24	6688	9	15
GO:0016775	phosphotransferase activity, nitrogenous group as acceptor	molecular_function	0.83916	24	6688	9	15
GO:0005791	rough endoplasmic reticulum	cellular_component	0.83916	6	6688	5	1
GO:0030867	rough endoplasmic reticulum membrane	cellular_component	0.83916	6	6688	5	1
GO:1902600	hydrogen ion transmembrane transport	biological_process	0.83916	50	6688	26	24
GO:0009636	response to toxic substance	biological_process	0.83916	12	6688	8	4
GO:0040012	regulation of locomotion	biological_process	0.83916	6	6688	0	6
GO:0005976	polysaccharide metabolic process	biological_process	0.83916	57	6688	32	25
GO:0008276	protein methyltransferase activity	molecular_function	0.83916	26	6688	8	18
GO:0015937	coenzyme A biosynthetic process	biological_process	0.83916	8	6688	3	5
GO:0033866	nucleoside bisphosphate biosynthetic process	biological_process	0.83916	8	6688	3	5
GO:0034030	ribonucleoside bisphosphate biosynthetic process	biological_process	0.83916	8	6688	3	5
GO:0034033	purine nucleoside bisphosphate biosynthetic process	biological_process	0.83916	8	6688	3	5
GO:0072329	monocarboxylic acid catabolic process	biological_process	0.83916	5	6688	4	1
GO:0006098	pentose-phosphate shunt	biological_process	0.83916	4	6688	3	1
GO:0016755	transferase activity, transferring amino-acyl groups	molecular_function	0.83916	11	6688	3	8
GO:0004806	triglyceride lipase activity	molecular_function	0.83916	5	6688	1	4
GO:0031967	organelle envelope	cellular_component	0.83916	74	6688	33	41
GO:0009896	positive regulation of catabolic process	biological_process	0.83916	16	6688	8	8
GO:0010508	positive regulation of autophagy	biological_process	0.83916	16	6688	8	8
GO:0031331	positive regulation of cellular catabolic process	biological_process	0.83916	16	6688	8	8
GO:0009312	oligosaccharide biosynthetic process	biological_process	0.83916	21	6688	11	10
GO:0016286	small conductance calcium-activated potassium channel activity	molecular_function	0.83916	2	6688	1	1
GO:0044270	cellular nitrogen compound catabolic process	biological_process	0.83916	28	6688	16	12
GO:0032259	methylation	biological_process	0.83916	42	6688	15	27
GO:0010340	carboxyl-O-methyltransferase activity	molecular_function	0.83916	16	6688	2	14
GO:0051998	protein carboxyl O-methyltransferase activity	molecular_function	0.83916	16	6688	2	14
GO:0006636	unsaturated fatty acid biosynthetic process	biological_process	0.83916	3	6688	3	0
GO:0006690	icosanoid metabolic process	biological_process	0.83916	3	6688	3	0
GO:0006691	leukotriene metabolic process	biological_process	0.83916	3	6688	3	0
GO:0019370	leukotriene biosynthetic process	biological_process	0.83916	3	6688	3	0
GO:0033559	unsaturated fatty acid metabolic process	biological_process	0.83916	3	6688	3	0
GO:0046456	icosanoid biosynthetic process	biological_process	0.83916	3	6688	3	0
GO:1901568	fatty acid derivative metabolic process	biological_process	0.83916	3	6688	3	0
GO:1901570	fatty acid derivative biosynthetic process	biological_process	0.83916	3	6688	3	0
GO:0051656	establishment of organelle localization	biological_process	0.83916	3	6688	1	2
GO:0006303	double-strand break repair via nonhomologous end joining	biological_process	0.83916	4	6688	3	1
GO:0019083	viral transcription	biological_process	0.83916	9	6688	3	6
GO:0043240	Fanconi anaemia nuclear complex	cellular_component	0.83916	1	6688	1	0
GO:0040013	negative regulation of locomotion	biological_process	0.83916	3	6688	0	3
GO:0051271	negative regulation of cellular component movement	biological_process	0.83916	3	6688	0	3
GO:2000146	negative regulation of cell motility	biological_process	0.83916	3	6688	0	3
GO:0016877	ligase activity, forming carbon-sulfur bonds	molecular_function	0.83916	10	6688	7	3
GO:1901615	organic hydroxy compound metabolic process	biological_process	0.83916	23	6688	9	14
GO:0008544	epidermis development	biological_process	0.83916	5	6688	2	3
GO:0000334	3-hydroxyanthranilate 3,4-dioxygenase activity	molecular_function	0.83916	1	6688	0	1
GO:0004347	glucose-6-phosphate isomerase activity	molecular_function	0.83916	4	6688	2	2
GO:0008156	negative regulation of DNA replication	biological_process	0.83916	3	6688	2	1
GO:0051053	negative regulation of DNA metabolic process	biological_process	0.83916	3	6688	2	1
GO:0090329	regulation of DNA-dependent DNA replication	biological_process	0.83916	3	6688	2	1
GO:2000104	negative regulation of DNA-dependent DNA replication	biological_process	0.83916	3	6688	2	1
GO:0051179	localization	biological_process	0.83916	941	6688	474	467
GO:0019799	tubulin N-acetyltransferase activity	molecular_function	0.83916	2	6688	0	2
GO:0071929	alpha-tubulin acetylation	biological_process	0.83916	2	6688	0	2
GO:0009611	response to wounding	biological_process	0.84838	25	6688	17	8
GO:0008641	small protein activating enzyme activity	molecular_function	0.85328	9	6688	6	3
GO:0008686	3,4-dihydroxy-2-butanone-4-phosphate synthase activity	molecular_function	0.85332	2	6688	2	0
GO:0042060	wound healing	biological_process	0.85751	24	6688	16	8
GO:0045261	proton-transporting ATP synthase complex, catalytic core F(1)	cellular_component	0.85811	8	6688	3	5
GO:0009311	oligosaccharide metabolic process	biological_process	0.85811	30	6688	16	14
GO:0072509	divalent inorganic cation transmembrane transporter activity	molecular_function	0.8603	42	6688	26	16
GO:0004838	L-tyrosine:2-oxoglutarate aminotransferase activity	molecular_function	0.8603	2	6688	2	0
GO:0070547	L-tyrosine aminotransferase activity	molecular_function	0.8603	2	6688	2	0
GO:0010604	positive regulation of macromolecule metabolic process	biological_process	0.8603	24	6688	14	10
GO:0031589	cell-substrate adhesion	biological_process	0.8603	3	6688	0	3
GO:0009379	Holliday junction helicase complex	cellular_component	0.8603	2	6688	0	2
GO:0048476	Holliday junction resolvase complex	cellular_component	0.8603	2	6688	0	2
GO:0006077	(1->6)-beta-D-glucan metabolic process	biological_process	0.8603	2	6688	1	1
GO:0006078	(1->6)-beta-D-glucan biosynthetic process	biological_process	0.8603	2	6688	1	1
GO:0004074	biliverdin reductase activity	molecular_function	0.8603	1	6688	0	1
GO:0036126	sperm flagellum	cellular_component	0.8603	1	6688	1	0
GO:0042167	heme catabolic process	biological_process	0.8603	1	6688	0	1
GO:0097228	sperm principal piece	cellular_component	0.8603	1	6688	1	0
GO:0005992	trehalose biosynthetic process	biological_process	0.8603	11	6688	8	3
GO:0000910	cytokinesis	biological_process	0.8603	34	6688	14	20
GO:0008063	Toll signaling pathway	biological_process	0.8603	1	6688	0	1
GO:0008104	protein localization	biological_process	0.86059	257	6688	128	129
GO:0098602	single organism cell adhesion	biological_process	0.86059	3	6688	1	2
GO:0071495	cellular response to endogenous stimulus	biological_process	0.86059	5	6688	3	2
GO:0006878	cellular copper ion homeostasis	biological_process	0.86247	1	6688	0	1
GO:0004930	G-protein coupled receptor activity	molecular_function	0.86247	16	6688	7	9
GO:0055085	transmembrane transport	biological_process	0.86426	366	6688	186	180
GO:0019954	asexual reproduction	biological_process	0.8668	33	6688	13	20
GO:0016874	ligase activity	molecular_function	0.8668	93	6688	46	47
GO:0003682	chromatin binding	molecular_function	0.8668	25	6688	15	10
GO:0006164	purine nucleotide biosynthetic process	biological_process	0.8668	42	6688	18	24
GO:0033180	proton-transporting V-type ATPase, V1 domain	cellular_component	0.8668	10	6688	3	7
GO:0051649	establishment of localization in cell	biological_process	0.8668	269	6688	140	129
GO:0031966	mitochondrial membrane	cellular_component	0.8668	62	6688	31	31
GO:0004635	phosphoribosyl-AMP cyclohydrolase activity	molecular_function	0.8668	3	6688	1	2
GO:0019030	icosahedral viral capsid	cellular_component	0.8668	1	6688	0	1
GO:0014070	response to organic cyclic compound	biological_process	0.8668	3	6688	2	1
GO:0006525	arginine metabolic process	biological_process	0.8668	5	6688	1	4
GO:0044707	single-multicellular organism process	biological_process	0.8668	92	6688	45	47
GO:0019843	rRNA binding	molecular_function	0.8668	8	6688	3	5
GO:0016763	transferase activity, transferring pentosyl groups	molecular_function	0.8668	20	6688	4	16
GO:0008135	translation factor activity, RNA binding	molecular_function	0.8668	39	6688	23	16
GO:0033036	macromolecule localization	biological_process	0.8668	287	6688	145	142
GO:0006886	intracellular protein transport	biological_process	0.8668	205	6688	101	104
GO:1902580	single-organism cellular localization	biological_process	0.8668	58	6688	35	23
GO:0004719	protein-L-isoaspartate (D-aspartate) O-methyltransferase activity	molecular_function	0.8668	13	6688	2	11
GO:0007291	sperm individualization	biological_process	0.8668	1	6688	0	1
GO:0004852	uroporphyrinogen-III synthase activity	molecular_function	0.8668	3	6688	2	1
GO:0009236	cobalamin biosynthetic process	biological_process	0.8668	16	6688	10	6
GO:0001514	selenocysteine incorporation	biological_process	0.8668	4	6688	1	3
GO:0006451	translational readthrough	biological_process	0.8668	4	6688	1	3
GO:0019700	organic phosphonate catabolic process	biological_process	0.8668	1	6688	0	1
GO:0042916	alkylphosphonate transport	biological_process	0.8668	1	6688	0	1
GO:0015936	coenzyme A metabolic process	biological_process	0.8668	13	6688	4	9
GO:0005868	cytoplasmic dynein complex	cellular_component	0.8668	1	6688	0	1
GO:0005747	mitochondrial respiratory chain complex I	cellular_component	0.8668	7	6688	4	3
GO:0030964	NADH dehydrogenase complex	cellular_component	0.8668	7	6688	4	3
GO:0045271	respiratory chain complex I	cellular_component	0.8668	7	6688	4	3
GO:0019080	viral gene expression	biological_process	0.8668	14	6688	4	10
GO:0030518	intracellular steroid hormone receptor signaling pathway	biological_process	0.8668	6	6688	3	3
GO:0030522	intracellular receptor signaling pathway	biological_process	0.8668	6	6688	3	3
GO:0005905	coated pit	cellular_component	0.8668	6	6688	1	5
GO:0012510	trans-Golgi network transport vesicle membrane	cellular_component	0.8668	6	6688	1	5
GO:0030125	clathrin vesicle coat	cellular_component	0.8668	6	6688	1	5
GO:0030130	clathrin coat of trans-Golgi network vesicle	cellular_component	0.8668	6	6688	1	5
GO:0030132	clathrin coat of coated pit	cellular_component	0.8668	6	6688	1	5
GO:0030136	clathrin-coated vesicle	cellular_component	0.8668	6	6688	1	5
GO:0030140	trans-Golgi network transport vesicle	cellular_component	0.8668	6	6688	1	5
GO:0030665	clathrin-coated vesicle membrane	cellular_component	0.8668	6	6688	1	5
GO:0050080	malonyl-CoA decarboxylase activity	molecular_function	0.8668	1	6688	0	1
GO:0016798	hydrolase activity, acting on glycosyl bonds	molecular_function	0.8668	191	6688	94	97
GO:0000149	SNARE binding	molecular_function	0.8668	4	6688	3	1
GO:0019905	syntaxin binding	molecular_function	0.8668	4	6688	3	1
GO:0015774	polysaccharide transport	biological_process	0.87756	3	6688	2	1
GO:0033037	polysaccharide localization	biological_process	0.87756	3	6688	2	1
GO:0017048	Rho GTPase binding	molecular_function	0.87821	5	6688	0	5
GO:0043231	intracellular membrane-bounded organelle	cellular_component	0.87821	782	6688	405	377
GO:0030410	nicotianamine synthase activity	molecular_function	0.87975	2	6688	2	0
GO:0030417	nicotianamine metabolic process	biological_process	0.87975	2	6688	2	0
GO:0030418	nicotianamine biosynthetic process	biological_process	0.87975	2	6688	2	0
GO:0071702	organic substance transport	biological_process	0.87975	328	6688	163	165
GO:0016714	oxidoreductase activity, acting on paired donors, with incorporation or reduction of molecular oxygen, reduced pteridine as one donor, and incorporation of one atom of oxygen	molecular_function	0.87975	2	6688	1	1
GO:0008521	acetyl-CoA transporter activity	molecular_function	0.87975	1	6688	1	0
GO:0051185	coenzyme transporter activity	molecular_function	0.87975	1	6688	1	0
GO:0000266	mitochondrial fission	biological_process	0.87975	1	6688	1	0
GO:0008671	2-dehydro-3-deoxygalactonokinase activity	molecular_function	0.87975	1	6688	1	0
GO:0019520	aldonic acid metabolic process	biological_process	0.87975	1	6688	1	0
GO:0019583	galactonate metabolic process	biological_process	0.87975	1	6688	1	0
GO:0019584	galactonate catabolic process	biological_process	0.87975	1	6688	1	0
GO:0034192	D-galactonate metabolic process	biological_process	0.87975	1	6688	1	0
GO:0034194	D-galactonate catabolic process	biological_process	0.87975	1	6688	1	0
GO:0046176	aldonic acid catabolic process	biological_process	0.87975	1	6688	1	0
GO:0004408	holocytochrome-c synthase activity	molecular_function	0.87975	1	6688	0	1
GO:0043227	membrane-bounded organelle	cellular_component	0.87975	782	6688	405	377
GO:0006516	glycoprotein catabolic process	biological_process	0.87975	1	6688	1	0
GO:0004871	signal transducer activity	molecular_function	0.87975	99	6688	47	52
GO:0016538	cyclin-dependent protein serine/threonine kinase regulator activity	molecular_function	0.87975	4	6688	2	2
GO:0000098	sulfur amino acid catabolic process	biological_process	0.87975	1	6688	1	0
GO:0030328	prenylcysteine catabolic process	biological_process	0.87975	1	6688	1	0
GO:0030329	prenylcysteine metabolic process	biological_process	0.87975	1	6688	1	0
GO:0042219	cellular modified amino acid catabolic process	biological_process	0.87975	1	6688	1	0
GO:0044273	sulfur compound catabolic process	biological_process	0.87975	1	6688	1	0
GO:0016458	gene silencing	biological_process	0.87975	9	6688	3	6
GO:0008376	acetylgalactosaminyltransferase activity	molecular_function	0.87975	1	6688	0	1
GO:0031985	Golgi cisterna	cellular_component	0.87975	1	6688	0	1
GO:0032580	Golgi cisterna membrane	cellular_component	0.87975	1	6688	0	1
GO:0070008	serine-type exopeptidase activity	molecular_function	0.87975	27	6688	12	15
GO:0005923	bicellular tight junction	cellular_component	0.87975	1	6688	1	0
GO:0043296	apical junction complex	cellular_component	0.87975	1	6688	1	0
GO:0070160	occluding junction	cellular_component	0.87975	1	6688	1	0
GO:0051640	organelle localization	biological_process	0.87975	4	6688	1	3
GO:0004749	ribose phosphate diphosphokinase activity	molecular_function	0.87975	3	6688	1	2
GO:0006672	ceramide metabolic process	biological_process	0.87975	4	6688	1	3
GO:0030291	protein serine/threonine kinase inhibitor activity	molecular_function	0.87975	4	6688	2	2
GO:0008939	nicotinate-nucleotide-dimethylbenzimidazole phosphoribosyltransferase activity	molecular_function	0.87975	1	6688	0	1
GO:0005126	cytokine receptor binding	molecular_function	0.87975	15	6688	9	6
GO:0009246	enterobacterial common antigen biosynthetic process	biological_process	0.87975	1	6688	0	1
GO:0036065	fucosylation	biological_process	0.87975	1	6688	0	1
GO:0046378	enterobacterial common antigen metabolic process	biological_process	0.87975	1	6688	0	1
GO:0006368	transcription elongation from RNA polymerase II promoter	biological_process	0.87975	11	6688	10	1
GO:0004417	hydroxyethylthiazole kinase activity	molecular_function	0.87975	2	6688	1	1
GO:0000737	DNA catabolic process, endonucleolytic	biological_process	0.87975	1	6688	1	0
GO:0006309	apoptotic DNA fragmentation	biological_process	0.87975	1	6688	1	0
GO:0006921	cellular component disassembly involved in execution phase of apoptosis	biological_process	0.87975	1	6688	1	0
GO:0030262	apoptotic nuclear changes	biological_process	0.87975	1	6688	1	0
GO:0097194	execution phase of apoptosis	biological_process	0.87975	1	6688	1	0
GO:0008373	sialyltransferase activity	molecular_function	0.88017	3	6688	0	3
GO:0009252	peptidoglycan biosynthetic process	biological_process	0.88017	2	6688	0	2
GO:0030150	protein import into mitochondrial matrix	biological_process	0.88228	4	6688	1	3
GO:0005496	steroid binding	molecular_function	0.88235	7	6688	3	4
GO:0005283	sodium:amino acid symporter activity	molecular_function	0.88235	2	6688	2	0
GO:0005416	cation:amino acid symporter activity	molecular_function	0.88235	2	6688	2	0
GO:0009349	riboflavin synthase complex	cellular_component	0.88235	1	6688	1	0
GO:0016646	oxidoreductase activity, acting on the CH-NH group of donors, NAD or NADP as acceptor	molecular_function	0.88834	12	6688	4	8
GO:0045926	negative regulation of growth	biological_process	0.88926	1	6688	0	1
GO:0010959	regulation of metal ion transport	biological_process	0.89088	6	6688	0	6
GO:0043269	regulation of ion transport	biological_process	0.89088	6	6688	0	6
GO:0030488	tRNA methylation	biological_process	0.89088	6	6688	1	5
GO:0098599	palmitoyl hydrolase activity	molecular_function	0.89088	2	6688	1	1
GO:0004743	pyruvate kinase activity	molecular_function	0.89569	10	6688	10	0
GO:0022904	respiratory electron transport chain	biological_process	0.89569	17	6688	7	10
GO:0030955	potassium ion binding	molecular_function	0.89569	14	6688	12	2
GO:0031420	alkali metal ion binding	molecular_function	0.89569	14	6688	12	2
GO:0001653	peptide receptor activity	molecular_function	0.89624	3	6688	1	2
GO:0008528	G-protein coupled peptide receptor activity	molecular_function	0.89624	3	6688	1	2
GO:0005543	phospholipid binding	molecular_function	0.89624	27	6688	20	7
GO:0008219	cell death	biological_process	0.89624	23	6688	10	13
GO:0016265	death	biological_process	0.89624	23	6688	10	13
GO:0046872	metal ion binding	molecular_function	0.89624	941	6688	487	454
GO:0002115	store-operated calcium entry	biological_process	0.89624	5	6688	0	5
GO:0051924	regulation of calcium ion transport	biological_process	0.89624	5	6688	0	5
GO:2001256	regulation of store-operated calcium entry	biological_process	0.89624	5	6688	0	5
GO:0048518	positive regulation of biological process	biological_process	0.89688	67	6688	32	35
GO:0046149	pigment catabolic process	biological_process	0.89688	10	6688	4	6
GO:0017016	Ras GTPase binding	molecular_function	0.89688	15	6688	3	12
GO:0031267	small GTPase binding	molecular_function	0.89688	15	6688	3	12
GO:0051020	GTPase binding	molecular_function	0.89688	15	6688	3	12
GO:0015926	glucosidase activity	molecular_function	0.90141	4	6688	2	2
GO:0019031	viral envelope	cellular_component	0.90209	48	6688	24	24
GO:0036338	viral membrane	cellular_component	0.90209	48	6688	24	24
GO:0005783	endoplasmic reticulum	cellular_component	0.90209	75	6688	41	34
GO:0050829	defense response to Gram-negative bacterium	biological_process	0.90316	3	6688	2	1
GO:0050497	transferase activity, transferring alkylthio groups	molecular_function	0.90316	1	6688	0	1
GO:0050524	coenzyme-B sulfoethylthiotransferase activity	molecular_function	0.90316	1	6688	0	1
GO:0000160	phosphorelay signal transduction system	biological_process	0.90316	31	6688	12	19
GO:0003727	single-stranded RNA binding	molecular_function	0.90316	1	6688	1	0
GO:0019299	rhamnose metabolic process	biological_process	0.90316	1	6688	1	0
GO:0052855	ADP-dependent NAD(P)H-hydrate dehydratase activity	molecular_function	0.90438	2	6688	1	1
GO:0019825	oxygen binding	molecular_function	0.90517	2	6688	0	2
GO:0016860	intramolecular oxidoreductase activity	molecular_function	0.90517	14	6688	5	9
GO:0016756	glutathione gamma-glutamylcysteinyltransferase activity	molecular_function	0.90517	4	6688	3	1
GO:0046937	phytochelatin metabolic process	biological_process	0.90517	4	6688	3	1
GO:0046938	phytochelatin biosynthetic process	biological_process	0.90517	4	6688	3	1
GO:0098589	membrane region	cellular_component	0.90517	7	6688	1	6
GO:0017172	cysteine dioxygenase activity	molecular_function	0.90517	2	6688	2	0
GO:0046439	L-cysteine metabolic process	biological_process	0.90517	2	6688	2	0
GO:0050853	B cell receptor signaling pathway	biological_process	0.90517	2	6688	1	1
GO:0004448	isocitrate dehydrogenase activity	molecular_function	0.90517	1	6688	0	1
GO:0004450	isocitrate dehydrogenase (NADP+) activity	molecular_function	0.90517	1	6688	0	1
GO:1903509	liposaccharide metabolic process	biological_process	0.91425	46	6688	22	24
GO:0034457	Mpp10 complex	cellular_component	0.91502	4	6688	3	1
GO:0004797	thymidine kinase activity	molecular_function	0.91553	6	6688	4	2
GO:0019136	deoxynucleoside kinase activity	molecular_function	0.91553	6	6688	4	2
GO:0019206	nucleoside kinase activity	molecular_function	0.91553	6	6688	4	2
GO:0006554	lysine catabolic process	biological_process	0.91601	5	6688	1	4
GO:0009068	aspartate family amino acid catabolic process	biological_process	0.91601	5	6688	1	4
GO:0019475	L-lysine catabolic process to acetate	biological_process	0.91601	5	6688	1	4
GO:0019477	L-lysine catabolic process	biological_process	0.91601	5	6688	1	4
GO:0046440	L-lysine metabolic process	biological_process	0.91601	5	6688	1	4
GO:0004784	superoxide dismutase activity	molecular_function	0.91601	6	6688	1	5
GO:0016721	oxidoreductase activity, acting on superoxide radicals as acceptor	molecular_function	0.91601	6	6688	1	5
GO:0043419	urea catabolic process	biological_process	0.91662	3	6688	1	2
GO:0016790	thiolester hydrolase activity	molecular_function	0.91728	4	6688	1	3
GO:0032780	negative regulation of ATPase activity	biological_process	0.92065	3	6688	2	1
GO:0017046	peptide hormone binding	molecular_function	0.92065	2	6688	1	1
GO:0042562	hormone binding	molecular_function	0.92065	2	6688	1	1
GO:0051424	corticotropin-releasing hormone binding	molecular_function	0.92065	2	6688	1	1
GO:0016503	pheromone receptor activity	molecular_function	0.92221	3	6688	1	2
GO:0009396	folic acid-containing compound biosynthetic process	biological_process	0.92238	9	6688	5	4
GO:0004089	carbonate dehydratase activity	molecular_function	0.9276	4	6688	2	2
GO:0008408	3'-5' exonuclease activity	molecular_function	0.92789	17	6688	7	10
GO:0051274	beta-glucan biosynthetic process	biological_process	0.92872	30	6688	20	10
GO:0009288	bacterial-type flagellum	cellular_component	0.93051	12	6688	8	4
GO:0008324	cation transmembrane transporter activity	molecular_function	0.93141	213	6688	121	92
GO:0032879	regulation of localization	biological_process	0.93141	15	6688	3	12
GO:0019900	kinase binding	molecular_function	0.93294	11	6688	4	7
GO:0034660	ncRNA metabolic process	biological_process	0.93314	171	6688	73	98
GO:0030436	asexual sporulation	biological_process	0.93314	7	6688	3	4
GO:0006760	folic acid-containing compound metabolic process	biological_process	0.93546	10	6688	5	5
GO:0019012	virion	cellular_component	0.93546	122	6688	60	62
GO:0009318	exodeoxyribonuclease VII complex	cellular_component	0.93742	2	6688	2	0
GO:0006370	7-methylguanosine mRNA capping	biological_process	0.93989	4	6688	4	0
GO:1901617	organic hydroxy compound biosynthetic process	biological_process	0.93989	8	6688	2	6
GO:0017080	sodium channel regulator activity	molecular_function	0.93989	7	6688	2	5
GO:0019871	sodium channel inhibitor activity	molecular_function	0.93989	7	6688	2	5
GO:0006354	DNA-templated transcription, elongation	biological_process	0.93989	11	6688	10	1
GO:0007349	cellularization	biological_process	0.93989	1	6688	0	1
GO:0005811	lipid particle	cellular_component	0.9415	6	6688	4	2
GO:0012511	monolayer-surrounded lipid storage body	cellular_component	0.9415	6	6688	4	2
GO:0009124	nucleoside monophosphate biosynthetic process	biological_process	0.94446	33	6688	17	16
GO:0046351	disaccharide biosynthetic process	biological_process	0.94624	11	6688	8	3
GO:0006113	fermentation	biological_process	0.94713	5	6688	1	4
GO:0019665	anaerobic amino acid catabolic process	biological_process	0.94713	5	6688	1	4
GO:0005667	transcription factor complex	cellular_component	0.94816	26	6688	18	8
GO:0046486	glycerolipid metabolic process	biological_process	0.94883	54	6688	29	25
GO:0051156	glucose 6-phosphate metabolic process	biological_process	0.94896	4	6688	3	1
GO:0009289	pilus	cellular_component	0.95023	3	6688	1	2
GO:0003684	damaged DNA binding	molecular_function	0.95151	10	6688	2	8
GO:0019988	charged-tRNA amino acid modification	biological_process	0.95151	3	6688	0	3
GO:0043399	tRNA A64-2'-O-ribosylphosphate transferase activity	molecular_function	0.95151	3	6688	0	3
GO:0046700	heterocycle catabolic process	biological_process	0.95151	25	6688	15	10
GO:0004807	triose-phosphate isomerase activity	molecular_function	0.95213	3	6688	1	2
GO:0009271	phage shock	biological_process	0.95213	4	6688	1	3
GO:0098586	cellular response to virus	biological_process	0.95213	4	6688	1	3
GO:0019104	DNA N-glycosylase activity	molecular_function	0.95213	6	6688	3	3
GO:0004879	RNA polymerase II transcription factor activity, ligand-activated sequence-specific DNA binding	molecular_function	0.95213	5	6688	2	3
GO:0004882	androgen receptor activity	molecular_function	0.95213	5	6688	2	3
GO:0030521	androgen receptor signaling pathway	biological_process	0.95213	5	6688	2	3
GO:0098531	transcription factor activity, direct ligand regulated sequence-specific DNA binding	molecular_function	0.95213	5	6688	2	3
GO:0009378	four-way junction helicase activity	molecular_function	0.95213	57	6688	22	35
GO:0016226	iron-sulfur cluster assembly	biological_process	0.95213	8	6688	8	0
GO:0031163	metallo-sulfur cluster assembly	biological_process	0.95213	8	6688	8	0
GO:0060089	molecular transducer activity	molecular_function	0.95213	102	6688	47	55
GO:0000096	sulfur amino acid metabolic process	biological_process	0.95213	11	6688	6	5
GO:0051273	beta-glucan metabolic process	biological_process	0.95213	32	6688	22	10
GO:0051606	detection of stimulus	biological_process	0.95213	4	6688	0	4
GO:0032101	regulation of response to external stimulus	biological_process	0.95213	6	6688	1	5
GO:0009219	pyrimidine deoxyribonucleotide metabolic process	biological_process	0.95213	6	6688	4	2
GO:0009394	2'-deoxyribonucleotide metabolic process	biological_process	0.95213	6	6688	4	2
GO:0019692	deoxyribose phosphate metabolic process	biological_process	0.95213	6	6688	4	2
GO:0060589	nucleoside-triphosphatase regulator activity	molecular_function	0.95213	36	6688	13	23
GO:0043385	mycotoxin metabolic process	biological_process	0.95213	3	6688	1	2
GO:0043386	mycotoxin biosynthetic process	biological_process	0.95213	3	6688	1	2
GO:0045122	aflatoxin biosynthetic process	biological_process	0.95213	3	6688	1	2
GO:0046222	aflatoxin metabolic process	biological_process	0.95213	3	6688	1	2
GO:1901376	organic heteropentacyclic compound metabolic process	biological_process	0.95213	3	6688	1	2
GO:1901378	organic heteropentacyclic compound biosynthetic process	biological_process	0.95213	3	6688	1	2
GO:0051641	cellular localization	biological_process	0.95213	283	6688	146	137
GO:0006808	regulation of nitrogen utilization	biological_process	0.95213	4	6688	0	4
GO:0019740	nitrogen utilization	biological_process	0.95213	4	6688	0	4
GO:0005984	disaccharide metabolic process	biological_process	0.95718	20	6688	13	7
GO:0042254	ribosome biogenesis	biological_process	0.95849	46	6688	16	30
GO:0019751	polyol metabolic process	biological_process	0.96271	12	6688	5	7
GO:0031124	mRNA 3'-end processing	biological_process	0.96303	5	6688	3	2
GO:0009059	macromolecule biosynthetic process	biological_process	0.96402	1000	6688	472	528
GO:0005249	voltage-gated potassium channel activity	molecular_function	0.9665	9	6688	3	6
GO:0000217	DNA secondary structure binding	molecular_function	0.9668	1	6688	1	0
GO:0000400	four-way junction DNA binding	molecular_function	0.9668	1	6688	1	0
GO:0009887	organ morphogenesis	biological_process	0.9668	2	6688	0	2
GO:0042475	odontogenesis of dentin-containing tooth	biological_process	0.9668	2	6688	0	2
GO:0042476	odontogenesis	biological_process	0.9668	2	6688	0	2
GO:0016973	poly(A)+ mRNA export from nucleus	biological_process	0.9668	2	6688	1	1
GO:0006997	nucleus organization	biological_process	0.96778	4	6688	2	2
GO:0046677	response to antibiotic	biological_process	0.97003	7	6688	5	2
GO:0006811	ion transport	biological_process	0.97003	324	6688	175	149
GO:0008440	inositol-1,4,5-trisphosphate 3-kinase activity	molecular_function	0.97336	2	6688	0	2
GO:0006072	glycerol-3-phosphate metabolic process	biological_process	0.97583	9	6688	7	2
GO:0046168	glycerol-3-phosphate catabolic process	biological_process	0.97583	9	6688	7	2
GO:0004860	protein kinase inhibitor activity	molecular_function	0.97615	5	6688	3	2
GO:0019210	kinase inhibitor activity	molecular_function	0.97615	5	6688	3	2
GO:0007050	cell cycle arrest	biological_process	0.97792	3	6688	1	2
GO:0000221	vacuolar proton-transporting V-type ATPase, V1 domain	cellular_component	0.97792	8	6688	1	7
GO:0016471	vacuolar proton-transporting V-type ATPase complex	cellular_component	0.97792	8	6688	1	7
GO:0043648	dicarboxylic acid metabolic process	biological_process	0.97822	14	6688	2	12
GO:0034645	cellular macromolecule biosynthetic process	biological_process	0.98438	989	6688	468	521
GO:0006399	tRNA metabolic process	biological_process	0.98699	143	6688	62	81
GO:1990542	mitochondrial transmembrane transport	biological_process	0.99163	7	6688	2	5
GO:0002685	regulation of leukocyte migration	biological_process	0.99163	1	6688	0	1
GO:0050854	regulation of antigen receptor-mediated signaling pathway	biological_process	0.99163	1	6688	0	1
GO:0050855	regulation of B cell receptor signaling pathway	biological_process	0.99163	1	6688	0	1
GO:0050900	leukocyte migration	biological_process	0.99163	1	6688	0	1
GO:0072676	lymphocyte migration	biological_process	0.99163	1	6688	0	1
GO:2000401	regulation of lymphocyte migration	biological_process	0.99163	1	6688	0	1
GO:0015018	galactosylgalactosylxylosylprotein 3-beta-glucuronosyltransferase activity	molecular_function	0.99163	3	6688	0	3
GO:0015020	glucuronosyltransferase activity	molecular_function	0.99163	3	6688	0	3
GO:0004932	mating-type factor pheromone receptor activity	molecular_function	0.99302	2	6688	0	2
GO:0005516	calmodulin binding	molecular_function	0.99395	19	6688	6	13
GO:0005507	copper ion binding	molecular_function	0.99402	34	6688	6	28
GO:0004348	glucosylceramidase activity	molecular_function	0.99402	2	6688	2	0
GO:0006743	ubiquinone metabolic process	biological_process	0.99402	5	6688	2	3
GO:0006744	ubiquinone biosynthetic process	biological_process	0.99402	5	6688	2	3
GO:0009758	carbohydrate utilization	biological_process	0.99744	2	6688	1	1
GO:0050053	levansucrase activity	molecular_function	0.99744	2	6688	1	1
GO:0003879	ATP phosphoribosyltransferase activity	molecular_function	0.99744	4	6688	0	4
GO:0061687	detoxification of inorganic compound	biological_process	0.99744	5	6688	3	2
GO:0098754	detoxification	biological_process	0.99744	5	6688	3	2
GO:1990267	response to transition metal nanoparticle	biological_process	0.99744	5	6688	3	2
GO:0000726	non-recombinational repair	biological_process	0.99744	4	6688	3	1
GO:0016485	protein processing	biological_process	0.99744	20	6688	8	12
GO:0051604	protein maturation	biological_process	0.99744	20	6688	8	12
GO:0005179	hormone activity	molecular_function	0.99744	27	6688	10	17
GO:0006050	mannosamine metabolic process	biological_process	0.99744	4	6688	1	3
GO:0006051	N-acetylmannosamine metabolic process	biological_process	0.99744	4	6688	1	3
GO:0047465	N-acylglucosamine-6-phosphate 2-epimerase activity	molecular_function	0.99744	4	6688	1	3
GO:0016725	oxidoreductase activity, acting on CH or CH2 groups	molecular_function	0.99744	7	6688	4	3
GO:0004553	hydrolase activity, hydrolyzing O-glycosyl compounds	molecular_function	0.99744	177	6688	90	87
GO:0006783	heme biosynthetic process	biological_process	0.99744	20	6688	10	10
GO:0032774	RNA biosynthetic process	biological_process	0.99744	630	6688	325	305
GO:0031386	protein tag	molecular_function	0.99744	3	6688	1	2
GO:0004379	glycylpeptide N-tetradecanoyltransferase activity	molecular_function	0.99744	3	6688	1	2
GO:0019107	myristoyltransferase activity	molecular_function	0.99744	3	6688	1	2
GO:0051382	kinetochore assembly	biological_process	0.99744	11	6688	5	6
GO:0051383	kinetochore organization	biological_process	0.99744	11	6688	5	6
GO:0034613	cellular protein localization	biological_process	0.99744	218	6688	107	111
GO:0070727	cellular macromolecule localization	biological_process	0.99744	218	6688	107	111
GO:0006066	alcohol metabolic process	biological_process	0.99744	16	6688	7	9
GO:0006446	regulation of translational initiation	biological_process	0.99744	3	6688	1	2
GO:0008190	eukaryotic initiation factor 4E binding	molecular_function	0.99744	3	6688	1	2
GO:0045947	negative regulation of translational initiation	biological_process	0.99744	3	6688	1	2
GO:0008277	regulation of G-protein coupled receptor protein signaling pathway	biological_process	0.99744	1	6688	1	0
GO:0008017	microtubule binding	molecular_function	0.99744	49	6688	20	29
GO:0000976	transcription regulatory region sequence-specific DNA binding	molecular_function	0.99744	3	6688	1	2
GO:0032922	circadian regulation of gene expression	biological_process	0.99744	3	6688	1	2
GO:0009029	tetraacyldisaccharide 4'-kinase activity	molecular_function	0.99744	2	6688	0	2
GO:0048598	embryonic morphogenesis	biological_process	0.99744	1	6688	1	0
GO:0072669	tRNA-splicing ligase complex	cellular_component	0.99744	1	6688	1	0
GO:0007623	circadian rhythm	biological_process	0.99744	6	6688	4	2
GO:0043462	regulation of ATPase activity	biological_process	0.99744	3	6688	2	1
GO:0042025	host cell nucleus	cellular_component	0.99744	21	6688	6	15
GO:0006450	regulation of translational fidelity	biological_process	0.99744	1	6688	0	1
GO:0003997	acyl-CoA oxidase activity	molecular_function	0.99744	3	6688	3	0
GO:0006635	fatty acid beta-oxidation	biological_process	0.99744	3	6688	3	0
GO:0009062	fatty acid catabolic process	biological_process	0.99744	3	6688	3	0
GO:0019395	fatty acid oxidation	biological_process	0.99744	3	6688	3	0
GO:0034440	lipid oxidation	biological_process	0.99744	3	6688	3	0
GO:0009268	response to pH	biological_process	0.99744	1	6688	1	0
GO:0010447	response to acidic pH	biological_process	0.99744	1	6688	1	0
GO:0033554	cellular response to stress	biological_process	0.99744	159	6688	79	80
GO:0010212	response to ionizing radiation	biological_process	0.99744	2	6688	2	0
GO:0071214	cellular response to abiotic stimulus	biological_process	0.99744	2	6688	2	0
GO:0071478	cellular response to radiation	biological_process	0.99744	2	6688	2	0
GO:0071479	cellular response to ionizing radiation	biological_process	0.99744	2	6688	2	0
GO:0006633	fatty acid biosynthetic process	biological_process	0.99744	32	6688	17	15
GO:0006626	protein targeting to mitochondrion	biological_process	0.99744	7	6688	2	5
GO:0043093	FtsZ-dependent cytokinesis	biological_process	0.99744	26	6688	10	16
GO:0001816	cytokine production	biological_process	0.99744	3	6688	2	1
GO:0001817	regulation of cytokine production	biological_process	0.99744	3	6688	2	1
GO:0001819	positive regulation of cytokine production	biological_process	0.99744	3	6688	2	1
GO:0010883	regulation of lipid storage	biological_process	0.99744	3	6688	2	1
GO:0010884	positive regulation of lipid storage	biological_process	0.99744	3	6688	2	1
GO:0003013	circulatory system process	biological_process	0.99744	3	6688	1	2
GO:0003018	vascular process in circulatory system	biological_process	0.99744	3	6688	1	2
GO:0008015	blood circulation	biological_process	0.99744	3	6688	1	2
GO:0035150	regulation of tube size	biological_process	0.99744	3	6688	1	2
GO:0050880	regulation of blood vessel size	biological_process	0.99744	3	6688	1	2
GO:1903522	regulation of blood circulation	biological_process	0.99744	3	6688	1	2
GO:0010827	regulation of glucose transport	biological_process	0.99744	1	6688	1	0
GO:0010829	negative regulation of glucose transport	biological_process	0.99744	1	6688	1	0
GO:0015758	glucose transport	biological_process	0.99744	1	6688	1	0
GO:0046323	glucose import	biological_process	0.99744	1	6688	1	0
GO:0046324	regulation of glucose import	biological_process	0.99744	1	6688	1	0
GO:0046325	negative regulation of glucose import	biological_process	0.99744	1	6688	1	0
GO:0009877	nodulation	biological_process	0.99744	9	6688	5	4
GO:0000917	barrier septum assembly	biological_process	0.99744	28	6688	11	17
GO:0032506	cytokinetic process	biological_process	0.99744	28	6688	11	17
GO:0090529	cell septum assembly	biological_process	0.99744	28	6688	11	17
GO:1902410	mitotic cytokinetic process	biological_process	0.99744	28	6688	11	17
GO:1901137	carbohydrate derivative biosynthetic process	biological_process	1	106	6688	45	61
GO:0065008	regulation of biological quality	biological_process	1	154	6688	83	71
GO:0072594	establishment of protein localization to organelle	biological_process	1	48	6688	30	18
GO:0004536	deoxyribonuclease activity	molecular_function	1	29	6688	12	17
GO:0008283	cell proliferation	biological_process	1	8	6688	5	3
GO:1902533	positive regulation of intracellular signal transduction	biological_process	1	6	6688	3	3
GO:0061024	membrane organization	biological_process	1	53	6688	33	20
GO:0018022	peptidyl-lysine methylation	biological_process	1	7	6688	4	3
GO:0034968	histone lysine methylation	biological_process	1	7	6688	4	3
GO:0009273	peptidoglycan-based cell wall biogenesis	biological_process	1	2	6688	0	2
GO:0030244	cellulose biosynthetic process	biological_process	1	22	6688	15	7
GO:0000813	ESCRT I complex	cellular_component	1	2	6688	1	1
GO:0032509	endosome transport via multivesicular body sorting pathway	biological_process	1	2	6688	1	1
GO:0036452	ESCRT complex	cellular_component	1	2	6688	1	1
GO:0032040	small-subunit processome	cellular_component	1	27	6688	17	10
GO:0010629	negative regulation of gene expression	biological_process	1	25	6688	10	15
GO:0000439	core TFIIH complex	cellular_component	1	3	6688	1	2
GO:0002694	regulation of leukocyte activation	biological_process	1	2	6688	2	0
GO:0050865	regulation of cell activation	biological_process	1	2	6688	2	0
GO:0051249	regulation of lymphocyte activation	biological_process	1	2	6688	2	0
GO:0031082	BLOC complex	cellular_component	1	5	6688	5	0
GO:0031083	BLOC-1 complex	cellular_component	1	5	6688	5	0
GO:0016861	intramolecular oxidoreductase activity, interconverting aldoses and ketoses	molecular_function	1	11	6688	4	7
GO:0008121	ubiquinol-cytochrome-c reductase activity	molecular_function	1	8	6688	4	4
GO:0016681	oxidoreductase activity, acting on diphenols and related substances as donors, cytochrome as acceptor	molecular_function	1	8	6688	4	4
GO:0072519	parasitism	biological_process	1	3	6688	3	0
GO:0006566	threonine metabolic process	biological_process	1	1	6688	0	1
GO:0009088	threonine biosynthetic process	biological_process	1	1	6688	0	1
GO:0005267	potassium channel activity	molecular_function	1	14	6688	5	9
GO:0003905	alkylbase DNA N-glycosylase activity	molecular_function	1	4	6688	1	3
GO:0016645	oxidoreductase activity, acting on the CH-NH group of donors	molecular_function	1	17	6688	8	9
GO:0005319	lipid transporter activity	molecular_function	1	8	6688	5	3
GO:0004055	argininosuccinate synthase activity	molecular_function	1	2	6688	0	2
GO:0016407	acetyltransferase activity	molecular_function	1	31	6688	16	15
GO:0003756	protein disulfide isomerase activity	molecular_function	1	2	6688	1	1
GO:0016864	intramolecular oxidoreductase activity, transposing S-S bonds	molecular_function	1	2	6688	1	1
GO:0016872	intramolecular lyase activity	molecular_function	1	7	6688	3	4
GO:0004514	nicotinate-nucleotide diphosphorylase (carboxylating) activity	molecular_function	1	1	6688	1	0
GO:0004555	alpha,alpha-trehalase activity	molecular_function	1	2	6688	0	2
GO:0015927	trehalase activity	molecular_function	1	2	6688	0	2
GO:0004185	serine-type carboxypeptidase activity	molecular_function	1	15	6688	7	8
GO:0000281	mitotic cytokinesis	biological_process	1	28	6688	11	17
GO:0061640	cytoskeleton-dependent cytokinesis	biological_process	1	28	6688	11	17
GO:0070925	organelle assembly	biological_process	1	29	6688	15	14
GO:0016433	rRNA (adenine) methyltransferase activity	molecular_function	1	1	6688	1	0
GO:0004861	cyclin-dependent protein serine/threonine kinase inhibitor activity	molecular_function	1	3	6688	1	2
GO:0046916	cellular transition metal ion homeostasis	biological_process	1	5	6688	0	5
GO:0043244	regulation of protein complex disassembly	biological_process	1	8	6688	4	4
GO:0033647	host intracellular organelle	cellular_component	1	22	6688	6	16
GO:0033648	host intracellular membrane-bounded organelle	cellular_component	1	22	6688	6	16
GO:0004061	arylformamidase activity	molecular_function	1	1	6688	1	0
GO:0006569	tryptophan catabolic process	biological_process	1	1	6688	1	0
GO:0009310	amine catabolic process	biological_process	1	1	6688	1	0
GO:0019441	tryptophan catabolic process to kynurenine	biological_process	1	1	6688	1	0
GO:0042402	cellular biogenic amine catabolic process	biological_process	1	1	6688	1	0
GO:0042436	indole-containing compound catabolic process	biological_process	1	1	6688	1	0
GO:0042537	benzene-containing compound metabolic process	biological_process	1	1	6688	1	0
GO:0046218	indolalkylamine catabolic process	biological_process	1	1	6688	1	0
GO:0070189	kynurenine metabolic process	biological_process	1	1	6688	1	0
GO:0000086	G2/M transition of mitotic cell cycle	biological_process	1	1	6688	0	1
GO:0010389	regulation of G2/M transition of mitotic cell cycle	biological_process	1	1	6688	0	1
GO:0010972	negative regulation of G2/M transition of mitotic cell cycle	biological_process	1	1	6688	0	1
GO:0030336	negative regulation of cell migration	biological_process	1	1	6688	0	1
GO:0044839	cell cycle G2/M phase transition	biological_process	1	1	6688	0	1
GO:1902749	regulation of cell cycle G2/M phase transition	biological_process	1	1	6688	0	1
GO:1902750	negative regulation of cell cycle G2/M phase transition	biological_process	1	1	6688	0	1
GO:0004649	poly(ADP-ribose) glycohydrolase activity	molecular_function	1	2	6688	1	1
GO:0030243	cellulose metabolic process	biological_process	1	24	6688	17	7
GO:0006351	transcription, DNA-templated	biological_process	1	620	6688	321	299
GO:0097659	nucleic acid-templated transcription	biological_process	1	620	6688	321	299
GO:0043605	cellular amide catabolic process	biological_process	1	4	6688	2	2
GO:0015996	chlorophyll catabolic process	biological_process	1	9	6688	4	5
GO:0047746	chlorophyllase activity	molecular_function	1	9	6688	4	5
GO:0001533	cornified envelope	cellular_component	1	2	6688	2	0
GO:0009086	methionine biosynthetic process	biological_process	1	5	6688	2	3
GO:0003855	3-dehydroquinate dehydratase activity	molecular_function	1	4	6688	0	4
GO:0016571	histone methylation	biological_process	1	7	6688	4	3
GO:0004809	tRNA (guanine-N2-)-methyltransferase activity	molecular_function	1	4	6688	3	1
GO:0009262	deoxyribonucleotide metabolic process	biological_process	1	6	6688	4	2
GO:0070876	SOSS complex	cellular_component	1	1	6688	1	0
GO:0009250	glucan biosynthetic process	biological_process	1	31	6688	20	11
GO:1901505	carbohydrate derivative transporter activity	molecular_function	1	11	6688	6	5
GO:0044743	intracellular protein transmembrane import	biological_process	1	9	6688	4	5
GO:0065002	intracellular protein transmembrane transport	biological_process	1	9	6688	4	5
GO:0006749	glutathione metabolic process	biological_process	1	5	6688	1	4
GO:0008239	dipeptidyl-peptidase activity	molecular_function	1	6	6688	3	3
GO:0070009	serine-type aminopeptidase activity	molecular_function	1	6	6688	3	3
GO:0033177	proton-transporting two-sector ATPase complex, proton-transporting domain	cellular_component	1	29	6688	19	10
GO:0016999	antibiotic metabolic process	biological_process	1	2	6688	0	2
GO:0017000	antibiotic biosynthetic process	biological_process	1	2	6688	0	2
GO:0017144	drug metabolic process	biological_process	1	2	6688	0	2
GO:0070585	protein localization to mitochondrion	biological_process	1	7	6688	2	5
GO:0072655	establishment of protein localization to mitochondrion	biological_process	1	7	6688	2	5
GO:0032505	reproduction of a single-celled organism	biological_process	1	26	6688	10	16
GO:0006954	inflammatory response	biological_process	1	3	6688	3	0
GO:0001503	ossification	biological_process	1	6	6688	2	4
GO:0006284	base-excision repair	biological_process	1	8	6688	3	5
GO:0000904	cell morphogenesis involved in differentiation	biological_process	1	7	6688	2	5
GO:0006359	regulation of transcription from RNA polymerase III promoter	biological_process	1	4	6688	1	3
GO:0044033	multi-organism metabolic process	biological_process	1	15	6688	5	10
GO:0000272	polysaccharide catabolic process	biological_process	1	15	6688	9	6
GO:0006895	Golgi to endosome transport	biological_process	1	2	6688	0	2
GO:0006903	vesicle targeting	biological_process	1	2	6688	0	2
GO:0007162	negative regulation of cell adhesion	biological_process	1	2	6688	0	2
GO:0010721	negative regulation of cell development	biological_process	1	2	6688	0	2
GO:0010769	regulation of cell morphogenesis involved in differentiation	biological_process	1	2	6688	0	2
GO:0010771	negative regulation of cell morphogenesis involved in differentiation	biological_process	1	2	6688	0	2
GO:0010810	regulation of cell-substrate adhesion	biological_process	1	2	6688	0	2
GO:0010812	negative regulation of cell-substrate adhesion	biological_process	1	2	6688	0	2
GO:0034315	regulation of Arp2/3 complex-mediated actin nucleation	biological_process	1	2	6688	0	2
GO:0034446	substrate adhesion-dependent cell spreading	biological_process	1	2	6688	0	2
GO:0035650	AP-1 adaptor complex binding	molecular_function	1	2	6688	0	2
GO:0045596	negative regulation of cell differentiation	biological_process	1	2	6688	0	2
GO:0048199	vesicle targeting, to, from or within Golgi	biological_process	1	2	6688	0	2
GO:0048203	vesicle targeting, trans-Golgi to endosome	biological_process	1	2	6688	0	2
GO:0051093	negative regulation of developmental process	biological_process	1	2	6688	0	2
GO:0051125	regulation of actin nucleation	biological_process	1	2	6688	0	2
GO:0060284	regulation of cell development	biological_process	1	2	6688	0	2
GO:1900024	regulation of substrate adhesion-dependent cell spreading	biological_process	1	2	6688	0	2
GO:1900025	negative regulation of substrate adhesion-dependent cell spreading	biological_process	1	2	6688	0	2
GO:0009654	photosystem II oxygen evolving complex	cellular_component	1	9	6688	2	7
GO:0000295	adenine nucleotide transmembrane transporter activity	molecular_function	1	2	6688	1	1
GO:0005346	purine ribonucleotide transmembrane transporter activity	molecular_function	1	2	6688	1	1
GO:0005347	ATP transmembrane transporter activity	molecular_function	1	2	6688	1	1
GO:0005471	ATP:ADP antiporter activity	molecular_function	1	2	6688	1	1
GO:0015211	purine nucleoside transmembrane transporter activity	molecular_function	1	2	6688	1	1
GO:0015215	nucleotide transmembrane transporter activity	molecular_function	1	2	6688	1	1
GO:0015216	purine nucleotide transmembrane transporter activity	molecular_function	1	2	6688	1	1
GO:0015217	ADP transmembrane transporter activity	molecular_function	1	2	6688	1	1
GO:0015301	anion:anion antiporter activity	molecular_function	1	2	6688	1	1
GO:0015605	organophosphate ester transmembrane transporter activity	molecular_function	1	2	6688	1	1
GO:1901136	carbohydrate derivative catabolic process	biological_process	1	18	6688	11	7
GO:0030686	90S preribosome	cellular_component	1	4	6688	3	1
GO:0016151	nickel cation binding	molecular_function	1	16	6688	11	5
GO:0044550	secondary metabolite biosynthetic process	biological_process	1	7	6688	4	3
GO:0015939	pantothenate metabolic process	biological_process	1	2	6688	2	0
GO:0015940	pantothenate biosynthetic process	biological_process	1	2	6688	2	0
GO:0016759	cellulose synthase activity	molecular_function	1	18	6688	12	6
GO:0016760	cellulose synthase (UDP-forming) activity	molecular_function	1	18	6688	12	6
GO:0019229	regulation of vasoconstriction	biological_process	1	2	6688	0	2
GO:0042310	vasoconstriction	biological_process	1	2	6688	0	2
GO:0042995	cell projection	cellular_component	1	28	6688	15	13
GO:0043666	regulation of phosphoprotein phosphatase activity	biological_process	1	1	6688	1	0
GO:2000112	regulation of cellular macromolecule biosynthetic process	biological_process	1	546	6688	275	271
GO:0002143	tRNA wobble position uridine thiolation	biological_process	1	1	6688	0	1
GO:0034508	centromere complex assembly	biological_process	1	14	6688	5	9
GO:0019219	regulation of nucleobase-containing compound metabolic process	biological_process	1	520	6688	266	254
GO:0008285	negative regulation of cell proliferation	biological_process	1	1	6688	0	1
GO:0016011	dystroglycan complex	cellular_component	1	3	6688	3	0
GO:0016012	sarcoglycan complex	cellular_component	1	3	6688	3	0
GO:0016410	N-acyltransferase activity	molecular_function	1	30	6688	13	17
GO:0016799	hydrolase activity, hydrolyzing N-glycosyl compounds	molecular_function	1	9	6688	4	5
GO:0052646	alditol phosphate metabolic process	biological_process	1	9	6688	7	2
GO:0016307	phosphatidylinositol phosphate kinase activity	molecular_function	1	7	6688	6	1
GO:0005637	nuclear inner membrane	cellular_component	1	2	6688	0	2
GO:0005639	integral component of nuclear inner membrane	cellular_component	1	2	6688	0	2
GO:0031229	intrinsic component of nuclear inner membrane	cellular_component	1	2	6688	0	2
GO:0044453	nuclear membrane part	cellular_component	1	2	6688	0	2
GO:0030313	cell envelope	cellular_component	1	6	6688	2	4
GO:0003678	DNA helicase activity	molecular_function	1	84	6688	39	45
GO:0007160	cell-matrix adhesion	biological_process	1	1	6688	0	1
GO:0046914	transition metal ion binding	molecular_function	1	606	6688	312	294
GO:0042127	regulation of cell proliferation	biological_process	1	5	6688	2	3
GO:0047396	glycosylphosphatidylinositol diacylglycerol-lyase activity	molecular_function	1	1	6688	1	0
GO:0009404	toxin metabolic process	biological_process	1	7	6688	3	4
GO:0010556	regulation of macromolecule biosynthetic process	biological_process	1	547	6688	276	271
GO:0031326	regulation of cellular biosynthetic process	biological_process	1	547	6688	276	271
GO:0008083	growth factor activity	molecular_function	1	14	6688	8	6
GO:0006006	glucose metabolic process	biological_process	1	12	6688	6	6
GO:0005337	nucleoside transmembrane transporter activity	molecular_function	1	5	6688	3	2
GO:0005227	calcium activated cation channel activity	molecular_function	1	5	6688	2	3
GO:0015269	calcium-activated potassium channel activity	molecular_function	1	5	6688	2	3
GO:0022839	ion gated channel activity	molecular_function	1	5	6688	2	3
GO:0005133	interferon-gamma receptor binding	molecular_function	1	1	6688	1	0
GO:0016337	single organismal cell-cell adhesion	biological_process	1	1	6688	1	0
GO:0043228	non-membrane-bounded organelle	cellular_component	1	302	6688	122	180
GO:0016901	oxidoreductase activity, acting on the CH-OH group of donors, quinone or similar compound as acceptor	molecular_function	1	2	6688	0	2
GO:0005343	organic acid:sodium symporter activity	molecular_function	1	2	6688	2	0
GO:0010833	telomere maintenance via telomere lengthening	biological_process	1	1	6688	1	0
GO:0019062	virion attachment to host cell	biological_process	1	3	6688	1	2
GO:0044650	adhesion of symbiont to host cell	biological_process	1	3	6688	1	2
GO:0003724	RNA helicase activity	molecular_function	1	46	6688	22	24
GO:0006754	ATP biosynthetic process	biological_process	1	23	6688	11	12
GO:0031647	regulation of protein stability	biological_process	1	2	6688	1	1
GO:0042301	phosphate ion binding	molecular_function	1	2	6688	1	1
GO:0050821	protein stabilization	biological_process	1	2	6688	1	1
GO:0051184	cofactor transporter activity	molecular_function	1	4	6688	1	3
GO:0055076	transition metal ion homeostasis	biological_process	1	5	6688	0	5
GO:0006818	hydrogen transport	biological_process	1	55	6688	29	26
GO:0015992	proton transport	biological_process	1	55	6688	29	26
GO:0009889	regulation of biosynthetic process	biological_process	1	547	6688	276	271
GO:0006139	nucleobase-containing compound metabolic process	biological_process	1	1219	6688	600	619
GO:0051171	regulation of nitrogen compound metabolic process	biological_process	1	548	6688	276	272
GO:0010008	endosome membrane	cellular_component	1	3	6688	1	2
GO:0055070	copper ion homeostasis	biological_process	1	1	6688	0	1
GO:0008131	primary amine oxidase activity	molecular_function	1	5	6688	2	3
GO:0008080	N-acetyltransferase activity	molecular_function	1	26	6688	11	15
GO:0004556	alpha-amylase activity	molecular_function	1	4	6688	2	2
GO:0042138	meiotic DNA double-strand break formation	biological_process	1	1	6688	1	0
GO:0004356	glutamate-ammonia ligase activity	molecular_function	1	3	6688	2	1
GO:0004180	carboxypeptidase activity	molecular_function	1	16	6688	8	8
GO:0004609	phosphatidylserine decarboxylase activity	molecular_function	1	1	6688	1	0
GO:0015296	anion:cation symporter activity	molecular_function	1	3	6688	3	0
GO:0009664	plant-type cell wall organization	biological_process	1	6	6688	1	5
GO:0071669	plant-type cell wall organization or biogenesis	biological_process	1	6	6688	1	5
GO:0022613	ribonucleoprotein complex biogenesis	biological_process	1	48	6688	17	31
GO:0005137	interleukin-5 receptor binding	molecular_function	1	1	6688	1	0
GO:0006555	methionine metabolic process	biological_process	1	7	6688	2	5
GO:0004655	porphobilinogen synthase activity	molecular_function	1	2	6688	2	0
GO:0016051	carbohydrate biosynthetic process	biological_process	1	59	6688	34	25
GO:0006974	cellular response to DNA damage stimulus	biological_process	1	146	6688	71	75
GO:0006032	chitin catabolic process	biological_process	1	7	6688	3	4
GO:0046348	amino sugar catabolic process	biological_process	1	7	6688	3	4
GO:1901072	glucosamine-containing compound catabolic process	biological_process	1	7	6688	3	4
GO:0006355	regulation of transcription, DNA-templated	biological_process	1	511	6688	261	250
GO:1903506	regulation of nucleic acid-templated transcription	biological_process	1	511	6688	261	250
GO:0071771	aldehyde decarbonylase activity	molecular_function	1	1	6688	1	0
GO:0006040	amino sugar metabolic process	biological_process	1	11	6688	4	7
GO:0047869	dimethylpropiothetin dethiomethylase activity	molecular_function	1	2	6688	0	2
GO:0044406	adhesion of symbiont to host	biological_process	1	3	6688	1	2
GO:0034637	cellular carbohydrate biosynthetic process	biological_process	1	43	6688	28	15
GO:0046434	organophosphate catabolic process	biological_process	1	10	6688	7	3
GO:0034505	tooth mineralization	biological_process	1	1	6688	0	1
GO:0042481	regulation of odontogenesis	biological_process	1	1	6688	0	1
GO:0042482	positive regulation of odontogenesis	biological_process	1	1	6688	0	1
GO:0042487	regulation of odontogenesis of dentin-containing tooth	biological_process	1	1	6688	0	1
GO:0042488	positive regulation of odontogenesis of dentin-containing tooth	biological_process	1	1	6688	0	1
GO:0070166	enamel mineralization	biological_process	1	1	6688	0	1
GO:0070169	positive regulation of biomineral tissue development	biological_process	1	1	6688	0	1
GO:0070170	regulation of tooth mineralization	biological_process	1	1	6688	0	1
GO:0070172	positive regulation of tooth mineralization	biological_process	1	1	6688	0	1
GO:0070173	regulation of enamel mineralization	biological_process	1	1	6688	0	1
GO:0070175	positive regulation of enamel mineralization	biological_process	1	1	6688	0	1
GO:0097186	amelogenesis	biological_process	1	1	6688	0	1
GO:2000027	regulation of organ morphogenesis	biological_process	1	1	6688	0	1
GO:0030684	preribosome	cellular_component	1	29	6688	18	11
GO:0044769	ATPase activity, coupled to transmembrane movement of ions, rotational mechanism	molecular_function	1	7	6688	4	3
GO:0051205	protein insertion into membrane	biological_process	1	6	6688	3	3
GO:0005785	signal recognition particle receptor complex	cellular_component	1	4	6688	4	0
GO:0070851	growth factor receptor binding	molecular_function	1	6	6688	5	1
GO:0009073	aromatic amino acid family biosynthetic process	biological_process	1	9	6688	2	7
GO:0006839	mitochondrial transport	biological_process	1	9	6688	2	7
GO:0031323	regulation of cellular metabolic process	biological_process	1	576	6688	287	289
GO:0008137	NADH dehydrogenase (ubiquinone) activity	molecular_function	1	11	6688	4	7
GO:0050136	NADH dehydrogenase (quinone) activity	molecular_function	1	11	6688	4	7
GO:0060255	regulation of macromolecule metabolic process	biological_process	1	575	6688	285	290
GO:0051705	multi-organism behavior	biological_process	1	5	6688	2	3
GO:0010506	regulation of autophagy	biological_process	1	16	6688	8	8
GO:0019627	urea metabolic process	biological_process	1	3	6688	1	2
GO:0031123	RNA 3'-end processing	biological_process	1	7	6688	4	3
GO:0019538	protein metabolic process	biological_process	1	1231	6688	479	752
GO:0031090	organelle membrane	cellular_component	1	152	6688	67	85
GO:0042887	amide transmembrane transporter activity	molecular_function	1	1	6688	0	1
GO:2001141	regulation of RNA biosynthetic process	biological_process	1	512	6688	262	250
GO:0008047	enzyme activator activity	molecular_function	1	27	6688	11	16
GO:0019915	lipid storage	biological_process	1	3	6688	2	1
GO:0003864	3-methyl-2-oxobutanoate hydroxymethyltransferase activity	molecular_function	1	1	6688	1	0
GO:0044423	virion part	cellular_component	1	106	6688	51	55
GO:0033646	host intracellular part	cellular_component	1	23	6688	6	17
GO:0043656	intracellular region of host	cellular_component	1	23	6688	6	17
GO:0042162	telomeric DNA binding	molecular_function	1	2	6688	2	0
GO:0010876	lipid localization	biological_process	1	25	6688	15	10
GO:0001933	negative regulation of protein phosphorylation	biological_process	1	1	6688	1	0
GO:0004862	cAMP-dependent protein kinase inhibitor activity	molecular_function	1	1	6688	1	0
GO:0006469	negative regulation of protein kinase activity	biological_process	1	1	6688	1	0
GO:0033673	negative regulation of kinase activity	biological_process	1	1	6688	1	0
GO:0042326	negative regulation of phosphorylation	biological_process	1	1	6688	1	0
GO:0015144	carbohydrate transmembrane transporter activity	molecular_function	1	12	6688	5	7
GO:1901476	carbohydrate transporter activity	molecular_function	1	12	6688	5	7
GO:0005730	nucleolus	cellular_component	1	8	6688	5	3
GO:0004143	diacylglycerol kinase activity	molecular_function	1	4	6688	3	1
GO:0030212	hyaluronan metabolic process	biological_process	1	1	6688	0	1
GO:1903510	mucopolysaccharide metabolic process	biological_process	1	1	6688	0	1
GO:0051252	regulation of RNA metabolic process	biological_process	1	512	6688	262	250
GO:0050896	response to stimulus	biological_process	1	733	6688	384	349
GO:0016846	carbon-sulfur lyase activity	molecular_function	1	11	6688	4	7
GO:0004484	mRNA guanylyltransferase activity	molecular_function	1	4	6688	4	0
GO:0008535	respiratory chain complex IV assembly	biological_process	1	4	6688	3	1
GO:0033617	mitochondrial respiratory chain complex IV assembly	biological_process	1	4	6688	3	1
GO:0045259	proton-transporting ATP synthase complex	cellular_component	1	19	6688	9	10
GO:0016886	ligase activity, forming phosphoric ester bonds	molecular_function	1	6	6688	5	1
GO:0001848	complement binding	molecular_function	1	1	6688	0	1
GO:0032182	ubiquitin-like protein binding	molecular_function	1	8	6688	5	3
GO:0035251	UDP-glucosyltransferase activity	molecular_function	1	33	6688	21	12
GO:0004107	chorismate synthase activity	molecular_function	1	1	6688	0	1
GO:0000120	RNA polymerase I transcription factor complex	cellular_component	1	1	6688	1	0
GO:0005668	RNA polymerase transcription factor SL1 complex	cellular_component	1	1	6688	1	0
GO:0044267	cellular protein metabolic process	biological_process	1	1032	6688	383	649
GO:0006119	oxidative phosphorylation	biological_process	1	11	6688	5	6
GO:0042773	ATP synthesis coupled electron transport	biological_process	1	11	6688	5	6
GO:0022611	dormancy process	biological_process	1	1	6688	0	1
GO:0005774	vacuolar membrane	cellular_component	1	8	6688	1	7
GO:0044437	vacuolar part	cellular_component	1	8	6688	1	7
GO:0030153	bacteriocin immunity	biological_process	1	4	6688	2	2
GO:0016832	aldehyde-lyase activity	molecular_function	1	7	6688	4	3
GO:0008452	RNA ligase activity	molecular_function	1	2	6688	1	1
GO:0004332	fructose-bisphosphate aldolase activity	molecular_function	1	5	6688	4	1
GO:0015886	heme transport	biological_process	1	8	6688	1	7
GO:1901678	iron coordination entity transport	biological_process	1	8	6688	1	7
GO:0010558	negative regulation of macromolecule biosynthetic process	biological_process	1	19	6688	9	10
GO:0031327	negative regulation of cellular biosynthetic process	biological_process	1	19	6688	9	10
GO:0051172	negative regulation of nitrogen compound metabolic process	biological_process	1	19	6688	9	10
GO:2000113	negative regulation of cellular macromolecule biosynthetic process	biological_process	1	19	6688	9	10
GO:0010181	FMN binding	molecular_function	1	17	6688	6	11
GO:0000184	nuclear-transcribed mRNA catabolic process, nonsense-mediated decay	biological_process	1	3	6688	3	0
GO:0008703	5-amino-6-(5-phosphoribosylamino)uracil reductase activity	molecular_function	1	2	6688	1	1
GO:0043232	intracellular non-membrane-bounded organelle	cellular_component	1	292	6688	114	178
GO:0016717	oxidoreductase activity, acting on paired donors, with oxidation of a pair of donors resulting in the reduction of molecular oxygen to two molecules of water	molecular_function	1	5	6688	3	2
GO:0009100	glycoprotein metabolic process	biological_process	1	29	6688	12	17
GO:0008430	selenium binding	molecular_function	1	1	6688	1	0
GO:0008081	phosphoric diester hydrolase activity	molecular_function	1	12	6688	7	5
GO:0009451	RNA modification	biological_process	1	71	6688	29	42
GO:0008810	cellulase activity	molecular_function	1	3	6688	2	1
GO:0031300	intrinsic component of organelle membrane	cellular_component	1	22	6688	9	13
GO:0031301	integral component of organelle membrane	cellular_component	1	22	6688	9	13
GO:0022603	regulation of anatomical structure morphogenesis	biological_process	1	6	6688	2	4
GO:0019079	viral genome replication	biological_process	1	24	6688	11	13
GO:0010109	regulation of photosynthesis	biological_process	1	2	6688	0	2
GO:0042548	regulation of photosynthesis, light reaction	biological_process	1	2	6688	0	2
GO:0042549	photosystem II stabilization	biological_process	1	2	6688	0	2
GO:0043467	regulation of generation of precursor metabolites and energy	biological_process	1	2	6688	0	2
GO:0034593	phosphatidylinositol bisphosphate phosphatase activity	molecular_function	1	2	6688	0	2
GO:0034596	phosphatidylinositol phosphate 4-phosphatase activity	molecular_function	1	2	6688	0	2
GO:0034597	phosphatidylinositol-4,5-bisphosphate 4-phosphatase activity	molecular_function	1	2	6688	0	2
GO:0046839	phospholipid dephosphorylation	biological_process	1	2	6688	0	2
GO:0046856	phosphatidylinositol dephosphorylation	biological_process	1	2	6688	0	2
GO:0052866	phosphatidylinositol phosphate phosphatase activity	molecular_function	1	2	6688	0	2
GO:0030133	transport vesicle	cellular_component	1	23	6688	12	11
GO:0019867	outer membrane	cellular_component	1	45	6688	21	24
GO:0006486	protein glycosylation	biological_process	1	27	6688	11	16
GO:0043413	macromolecule glycosylation	biological_process	1	27	6688	11	16
GO:0030177	positive regulation of Wnt signaling pathway	biological_process	1	2	6688	1	1
GO:0060070	canonical Wnt signaling pathway	biological_process	1	2	6688	1	1
GO:0060828	regulation of canonical Wnt signaling pathway	biological_process	1	2	6688	1	1
GO:0090263	positive regulation of canonical Wnt signaling pathway	biological_process	1	2	6688	1	1
GO:0008236	serine-type peptidase activity	molecular_function	1	105	6688	38	67
GO:0017171	serine hydrolase activity	molecular_function	1	105	6688	38	67
GO:0005742	mitochondrial outer membrane translocase complex	cellular_component	1	8	6688	4	4
GO:0051262	protein tetramerization	biological_process	1	3	6688	1	2
GO:0033365	protein localization to organelle	biological_process	1	53	6688	33	20
GO:0008536	Ran GTPase binding	molecular_function	1	10	6688	3	7
GO:0006542	glutamine biosynthetic process	biological_process	1	2	6688	2	0
GO:0003911	DNA ligase (NAD+) activity	molecular_function	1	2	6688	2	0
GO:0045735	nutrient reservoir activity	molecular_function	1	15	6688	8	7
GO:0044242	cellular lipid catabolic process	biological_process	1	3	6688	3	0
GO:0004455	ketol-acid reductoisomerase activity	molecular_function	1	3	6688	1	2
GO:0019222	regulation of metabolic process	biological_process	1	600	6688	300	300
GO:0016855	racemase and epimerase activity, acting on amino acids and derivatives	molecular_function	1	5	6688	2	3
GO:0036361	racemase activity, acting on amino acids and derivatives	molecular_function	1	5	6688	2	3
GO:0051049	regulation of transport	biological_process	1	8	6688	1	7
GO:0004888	transmembrane signaling receptor activity	molecular_function	1	37	6688	18	19
GO:0019901	protein kinase binding	molecular_function	1	8	6688	2	6
GO:0071310	cellular response to organic substance	biological_process	1	6	6688	3	3
GO:0046148	pigment biosynthetic process	biological_process	1	36	6688	19	17
GO:0010468	regulation of gene expression	biological_process	1	551	6688	276	275
GO:0004867	serine-type endopeptidase inhibitor activity	molecular_function	1	7	6688	5	2
GO:0005773	vacuole	cellular_component	1	8	6688	1	7
GO:0005024	transforming growth factor beta-activated receptor activity	molecular_function	1	1	6688	1	0
GO:0005026	transforming growth factor beta receptor activity, type II	molecular_function	1	1	6688	1	0
GO:0005890	sodium:potassium-exchanging ATPase complex	cellular_component	1	2	6688	2	0
GO:0090533	cation-transporting ATPase complex	cellular_component	1	2	6688	2	0
GO:0016160	amylase activity	molecular_function	1	14	6688	7	7
GO:0006959	humoral immune response	biological_process	1	2	6688	1	1
GO:0042381	hemolymph coagulation	biological_process	1	2	6688	1	1
GO:0043234	protein complex	cellular_component	1	532	6688	272	260
GO:0008203	cholesterol metabolic process	biological_process	1	1	6688	0	1
GO:1902652	secondary alcohol metabolic process	biological_process	1	1	6688	0	1
GO:0045893	positive regulation of transcription, DNA-templated	biological_process	1	15	6688	9	6
GO:0045935	positive regulation of nucleobase-containing compound metabolic process	biological_process	1	15	6688	9	6
GO:0051254	positive regulation of RNA metabolic process	biological_process	1	15	6688	9	6
GO:1902680	positive regulation of RNA biosynthetic process	biological_process	1	15	6688	9	6
GO:1903508	positive regulation of nucleic acid-templated transcription	biological_process	1	15	6688	9	6
GO:0006281	DNA repair	biological_process	1	136	6688	63	73
GO:0016670	oxidoreductase activity, acting on a sulfur group of donors, oxygen as acceptor	molecular_function	1	4	6688	1	3
GO:0043900	regulation of multi-organism process	biological_process	1	9	6688	3	6
GO:0019310	inositol catabolic process	biological_process	1	2	6688	1	1
GO:0046164	alcohol catabolic process	biological_process	1	2	6688	1	1
GO:0046174	polyol catabolic process	biological_process	1	2	6688	1	1
GO:0050113	inositol oxygenase activity	molecular_function	1	2	6688	1	1
GO:1901616	organic hydroxy compound catabolic process	biological_process	1	2	6688	1	1
GO:0065004	protein-DNA complex assembly	biological_process	1	20	6688	11	9
GO:0071824	protein-DNA complex subunit organization	biological_process	1	20	6688	11	9
GO:0044085	cellular component biogenesis	biological_process	1	199	6688	89	110
GO:0006405	RNA export from nucleus	biological_process	1	3	6688	1	2
GO:0006406	mRNA export from nucleus	biological_process	1	3	6688	1	2
GO:0071166	ribonucleoprotein complex localization	biological_process	1	3	6688	1	2
GO:0071426	ribonucleoprotein complex export from nucleus	biological_process	1	3	6688	1	2
GO:0071427	mRNA-containing ribonucleoprotein complex export from nucleus	biological_process	1	3	6688	1	2
GO:0043934	sporulation	biological_process	1	9	6688	4	5
GO:0044057	regulation of system process	biological_process	1	3	6688	1	2
GO:0072351	tricarboxylic acid biosynthetic process	biological_process	1	2	6688	2	0
GO:0012505	endomembrane system	cellular_component	1	130	6688	65	65
GO:0005184	neuropeptide hormone activity	molecular_function	1	5	6688	1	4
GO:0005741	mitochondrial outer membrane	cellular_component	1	24	6688	13	11
GO:0031968	organelle outer membrane	cellular_component	1	24	6688	13	11
GO:0017004	cytochrome complex assembly	biological_process	1	15	6688	7	8
GO:0032990	cell part morphogenesis	biological_process	1	6	6688	2	4
GO:0048858	cell projection morphogenesis	biological_process	1	6	6688	2	4
GO:0044403	symbiosis, encompassing mutualism through parasitism	biological_process	1	128	6688	59	69
GO:0005759	mitochondrial matrix	cellular_component	1	9	6688	5	4
GO:0033692	cellular polysaccharide biosynthetic process	biological_process	1	32	6688	20	12
GO:0097034	mitochondrial respiratory chain complex IV biogenesis	biological_process	1	4	6688	3	1
GO:0009127	purine nucleoside monophosphate biosynthetic process	biological_process	1	27	6688	13	14
GO:0009168	purine ribonucleoside monophosphate biosynthetic process	biological_process	1	27	6688	13	14
GO:0006026	aminoglycan catabolic process	biological_process	1	8	6688	3	5
GO:0043461	proton-transporting ATP synthase complex assembly	biological_process	1	1	6688	0	1
GO:0070272	proton-transporting ATP synthase complex biogenesis	biological_process	1	1	6688	0	1
GO:0002684	positive regulation of immune system process	biological_process	1	3	6688	1	2
GO:0050778	positive regulation of immune response	biological_process	1	3	6688	1	2
GO:0030286	dynein complex	cellular_component	1	1	6688	0	1
GO:0003906	DNA-(apurinic or apyrimidinic site) lyase activity	molecular_function	1	3	6688	2	1
GO:0006801	superoxide metabolic process	biological_process	1	7	6688	2	5
GO:0052126	movement in host environment	biological_process	1	11	6688	3	8
GO:0052192	movement in environment of other organism involved in symbiotic interaction	biological_process	1	11	6688	3	8
GO:0004357	glutamate-cysteine ligase activity	molecular_function	1	2	6688	0	2
GO:0043248	proteasome assembly	biological_process	1	7	6688	5	2
GO:0030545	receptor regulator activity	molecular_function	1	4	6688	0	4
GO:0030547	receptor inhibitor activity	molecular_function	1	4	6688	0	4
GO:0030548	acetylcholine receptor regulator activity	molecular_function	1	4	6688	0	4
GO:0030550	acetylcholine receptor inhibitor activity	molecular_function	1	4	6688	0	4
GO:0008654	phospholipid biosynthetic process	biological_process	1	30	6688	17	13
GO:0009403	toxin biosynthetic process	biological_process	1	3	6688	1	2
GO:0009401	phosphoenolpyruvate-dependent sugar phosphotransferase system	biological_process	1	9	6688	5	4
GO:0080090	regulation of primary metabolic process	biological_process	1	567	6688	284	283
GO:0030284	estrogen receptor activity	molecular_function	1	1	6688	0	1
GO:0010921	regulation of phosphatase activity	biological_process	1	1	6688	1	0
GO:0005886	plasma membrane	cellular_component	1	77	6688	48	29
GO:0008745	N-acetylmuramoyl-L-alanine amidase activity	molecular_function	1	1	6688	0	1
GO:0034212	peptide N-acetyltransferase activity	molecular_function	1	6	6688	2	4
GO:0061733	peptide-lysine-N-acetyltransferase activity	molecular_function	1	6	6688	2	4
GO:0046933	proton-transporting ATP synthase activity, rotational mechanism	molecular_function	1	6	6688	3	3
GO:0007339	binding of sperm to zona pellucida	biological_process	1	2	6688	1	1
GO:0009988	cell-cell recognition	biological_process	1	2	6688	1	1
GO:0035036	sperm-egg recognition	biological_process	1	2	6688	1	1
GO:0016651	oxidoreductase activity, acting on NAD(P)H	molecular_function	1	33	6688	14	19
GO:0031344	regulation of cell projection organization	biological_process	1	1	6688	0	1
GO:0060491	regulation of cell projection assembly	biological_process	1	1	6688	0	1
GO:1902115	regulation of organelle assembly	biological_process	1	1	6688	0	1
GO:1902208	regulation of bacterial-type flagellum assembly	biological_process	1	1	6688	0	1
GO:0004651	polynucleotide 5'-phosphatase activity	molecular_function	1	1	6688	1	0
GO:0098518	polynucleotide phosphatase activity	molecular_function	1	1	6688	1	0
GO:0006336	DNA replication-independent nucleosome assembly	biological_process	1	2	6688	0	2
GO:0031055	chromatin remodeling at centromere	biological_process	1	2	6688	0	2
GO:0034080	CENP-A containing nucleosome assembly	biological_process	1	2	6688	0	2
GO:0034724	DNA replication-independent nucleosome organization	biological_process	1	2	6688	0	2
GO:0043486	histone exchange	biological_process	1	2	6688	0	2
GO:0061641	CENP-A containing chromatin organization	biological_process	1	2	6688	0	2
GO:0051861	glycolipid binding	molecular_function	1	7	6688	3	4
GO:0050385	ureidoglycolate lyase activity	molecular_function	1	1	6688	1	0
GO:0004345	glucose-6-phosphate dehydrogenase activity	molecular_function	1	3	6688	2	1
GO:0006919	activation of cysteine-type endopeptidase activity involved in apoptotic process	biological_process	1	2	6688	2	0
GO:0010950	positive regulation of endopeptidase activity	biological_process	1	2	6688	2	0
GO:0010952	positive regulation of peptidase activity	biological_process	1	2	6688	2	0
GO:0031638	zymogen activation	biological_process	1	2	6688	2	0
GO:0043280	positive regulation of cysteine-type endopeptidase activity involved in apoptotic process	biological_process	1	2	6688	2	0
GO:0045862	positive regulation of proteolysis	biological_process	1	2	6688	2	0
GO:0097202	activation of cysteine-type endopeptidase activity	biological_process	1	2	6688	2	0
GO:2001056	positive regulation of cysteine-type endopeptidase activity	biological_process	1	2	6688	2	0
GO:0015631	tubulin binding	molecular_function	1	53	6688	21	32
GO:0008948	oxaloacetate decarboxylase activity	molecular_function	1	6	6688	4	2
GO:0035725	sodium ion transmembrane transport	biological_process	1	6	6688	4	2
GO:0071436	sodium ion export	biological_process	1	6	6688	4	2
GO:0015232	heme transporter activity	molecular_function	1	3	6688	0	3
GO:0044419	interspecies interaction between organisms	biological_process	1	128	6688	59	69
GO:0010638	positive regulation of organelle organization	biological_process	1	9	6688	3	6
GO:0051726	regulation of cell cycle	biological_process	1	23	6688	7	16
GO:0005134	interleukin-2 receptor binding	molecular_function	1	1	6688	0	1
GO:0031555	transcriptional attenuation	biological_process	1	2	6688	0	2
GO:0031556	transcriptional attenuation by ribosome	biological_process	1	2	6688	0	2
GO:0016197	endosomal transport	biological_process	1	6	6688	1	5
GO:0007599	hemostasis	biological_process	1	18	6688	10	8
GO:0050817	coagulation	biological_process	1	18	6688	10	8
GO:0050878	regulation of body fluid levels	biological_process	1	18	6688	10	8
GO:0008649	rRNA methyltransferase activity	molecular_function	1	5	6688	1	4
GO:0015370	solute:sodium symporter activity	molecular_function	1	3	6688	2	1
GO:0005849	mRNA cleavage factor complex	cellular_component	1	2	6688	1	1
GO:0006378	mRNA polyadenylation	biological_process	1	2	6688	1	1
GO:0006935	chemotaxis	biological_process	1	12	6688	5	7
GO:0051270	regulation of cellular component movement	biological_process	1	4	6688	0	4
GO:2000145	regulation of cell motility	biological_process	1	4	6688	0	4
GO:0034702	ion channel complex	cellular_component	1	4	6688	1	3
GO:0034703	cation channel complex	cellular_component	1	4	6688	1	3
GO:0015716	organic phosphonate transport	biological_process	1	1	6688	0	1
GO:0019902	phosphatase binding	molecular_function	1	1	6688	1	0
GO:0046365	monosaccharide catabolic process	biological_process	1	4	6688	1	3
GO:0004883	glucocorticoid receptor activity	molecular_function	1	1	6688	1	0
GO:0031958	corticosteroid receptor signaling pathway	biological_process	1	1	6688	1	0
GO:0031960	response to corticosteroid	biological_process	1	1	6688	1	0
GO:0042921	glucocorticoid receptor signaling pathway	biological_process	1	1	6688	1	0
GO:0043402	glucocorticoid mediated signaling pathway	biological_process	1	1	6688	1	0
GO:0051384	response to glucocorticoid	biological_process	1	1	6688	1	0
GO:0071384	cellular response to corticosteroid stimulus	biological_process	1	1	6688	1	0
GO:0071385	cellular response to glucocorticoid stimulus	biological_process	1	1	6688	1	0
GO:0000122	negative regulation of transcription from RNA polymerase II promoter	biological_process	1	1	6688	0	1
GO:0031965	nuclear membrane	cellular_component	1	3	6688	0	3
GO:0006308	DNA catabolic process	biological_process	1	3	6688	3	0
GO:0018995	host	cellular_component	1	32	6688	13	19
GO:0043657	host cell	cellular_component	1	32	6688	13	19
GO:0044215	other organism	cellular_component	1	32	6688	13	19
GO:0044216	other organism cell	cellular_component	1	32	6688	13	19
GO:0044217	other organism part	cellular_component	1	32	6688	13	19
GO:0008927	mannonate dehydratase activity	molecular_function	1	1	6688	0	1
GO:0006007	glucose catabolic process	biological_process	1	3	6688	1	2
GO:0019320	hexose catabolic process	biological_process	1	3	6688	1	2
GO:0000956	nuclear-transcribed mRNA catabolic process	biological_process	1	4	6688	3	1
GO:0048583	regulation of response to stimulus	biological_process	1	30	6688	14	16
GO:0016125	sterol metabolic process	biological_process	1	2	6688	0	2
GO:0006869	lipid transport	biological_process	1	22	6688	13	9
GO:0051539	4 iron, 4 sulfur cluster binding	molecular_function	1	8	6688	1	7
GO:0009890	negative regulation of biosynthetic process	biological_process	1	19	6688	9	10
GO:0044456	synapse part	cellular_component	1	2	6688	1	1
GO:0048786	presynaptic active zone	cellular_component	1	2	6688	1	1
GO:0097458	neuron part	cellular_component	1	2	6688	1	1
GO:0098793	presynapse	cellular_component	1	2	6688	1	1
GO:0005834	heterotrimeric G-protein complex	cellular_component	1	3	6688	2	1
GO:0019897	extrinsic component of plasma membrane	cellular_component	1	3	6688	2	1
GO:0031234	extrinsic component of cytoplasmic side of plasma membrane	cellular_component	1	3	6688	2	1
GO:0005795	Golgi stack	cellular_component	1	1	6688	0	1
GO:0007205	protein kinase C-activating G-protein coupled receptor signaling pathway	biological_process	1	3	6688	2	1
GO:0042546	cell wall biogenesis	biological_process	1	9	6688	2	7
GO:0006771	riboflavin metabolic process	biological_process	1	6	6688	4	2
GO:0009231	riboflavin biosynthetic process	biological_process	1	6	6688	4	2
GO:0042726	flavin-containing compound metabolic process	biological_process	1	6	6688	4	2
GO:0042727	flavin-containing compound biosynthetic process	biological_process	1	6	6688	4	2
GO:0006772	thiamine metabolic process	biological_process	1	4	6688	2	2
GO:0009228	thiamine biosynthetic process	biological_process	1	4	6688	2	2
GO:0042723	thiamine-containing compound metabolic process	biological_process	1	4	6688	2	2
GO:0042724	thiamine-containing compound biosynthetic process	biological_process	1	4	6688	2	2
GO:0000314	organellar small ribosomal subunit	cellular_component	1	3	6688	3	0
GO:0005763	mitochondrial small ribosomal subunit	cellular_component	1	3	6688	3	0
GO:0015935	small ribosomal subunit	cellular_component	1	3	6688	3	0
GO:0016480	negative regulation of transcription from RNA polymerase III promoter	biological_process	1	1	6688	1	0
GO:0000702	oxidized base lesion DNA N-glycosylase activity	molecular_function	1	2	6688	2	0
GO:0008534	oxidized purine nucleobase lesion DNA N-glycosylase activity	molecular_function	1	2	6688	2	0
GO:0036128	CatSper complex	cellular_component	1	1	6688	1	0
GO:0022884	macromolecule transmembrane transporter activity	molecular_function	1	4	6688	2	2
GO:0019076	viral release from host cell	biological_process	1	5	6688	4	1
GO:0032801	receptor catabolic process	biological_process	1	5	6688	4	1
GO:0030176	integral component of endoplasmic reticulum membrane	cellular_component	1	13	6688	3	10
GO:0031227	intrinsic component of endoplasmic reticulum membrane	cellular_component	1	13	6688	3	10
GO:0009832	plant-type cell wall biogenesis	biological_process	1	5	6688	1	4
GO:0010215	cellulose microfibril organization	biological_process	1	5	6688	1	4
GO:0030198	extracellular matrix organization	biological_process	1	5	6688	1	4
GO:0043062	extracellular structure organization	biological_process	1	5	6688	1	4
GO:0070726	cell wall assembly	biological_process	1	5	6688	1	4
GO:0071668	plant-type cell wall assembly	biological_process	1	5	6688	1	4
GO:0009020	tRNA (guanosine-2'-O-)-methyltransferase activity	molecular_function	1	1	6688	1	0
GO:0022890	inorganic cation transmembrane transporter activity	molecular_function	1	186	6688	106	80
GO:0005199	structural constituent of cell wall	molecular_function	1	1	6688	0	1
GO:0004161	dimethylallyltranstransferase activity	molecular_function	1	5	6688	0	5
GO:0044179	hemolysis in other organism	biological_process	1	4	6688	3	1
GO:0005092	GDP-dissociation inhibitor activity	molecular_function	1	2	6688	1	1
GO:0005094	Rho GDP-dissociation inhibitor activity	molecular_function	1	2	6688	1	1
GO:0016746	transferase activity, transferring acyl groups	molecular_function	1	136	6688	71	65
GO:0002253	activation of immune response	biological_process	1	2	6688	1	1
GO:0002429	immune response-activating cell surface receptor signaling pathway	biological_process	1	2	6688	1	1
GO:0002757	immune response-activating signal transduction	biological_process	1	2	6688	1	1
GO:0002768	immune response-regulating cell surface receptor signaling pathway	biological_process	1	2	6688	1	1
GO:0050851	antigen receptor-mediated signaling pathway	biological_process	1	2	6688	1	1
GO:0004751	ribose-5-phosphate isomerase activity	molecular_function	1	2	6688	1	1
GO:0009052	pentose-phosphate shunt, non-oxidative branch	biological_process	1	2	6688	1	1
GO:0000270	peptidoglycan metabolic process	biological_process	1	3	6688	0	3
GO:0003880	protein C-terminal carboxyl O-methyltransferase activity	molecular_function	1	3	6688	0	3
GO:0004671	protein C-terminal S-isoprenylcysteine carboxyl O-methyltransferase activity	molecular_function	1	3	6688	0	3
GO:0006481	C-terminal protein methylation	biological_process	1	3	6688	0	3
GO:0018410	C-terminal protein amino acid modification	biological_process	1	3	6688	0	3
GO:0043687	post-translational protein modification	biological_process	1	3	6688	0	3
GO:0009452	7-methylguanosine RNA capping	biological_process	1	9	6688	5	4
GO:0036260	RNA capping	biological_process	1	9	6688	5	4
GO:0007631	feeding behavior	biological_process	1	3	6688	2	1
GO:0008113	peptide-methionine (S)-S-oxide reductase activity	molecular_function	1	2	6688	1	1
GO:0051181	cofactor transport	biological_process	1	8	6688	1	7
GO:0017089	glycolipid transporter activity	molecular_function	1	6	6688	3	3
GO:0046836	glycolipid transport	biological_process	1	6	6688	3	3
GO:0009101	glycoprotein biosynthetic process	biological_process	1	28	6688	11	17
GO:0045321	leukocyte activation	biological_process	1	2	6688	2	0
GO:0046649	lymphocyte activation	biological_process	1	2	6688	2	0
GO:0009425	bacterial-type flagellum basal body	cellular_component	1	3	6688	3	0
GO:0005789	endoplasmic reticulum membrane	cellular_component	1	47	6688	23	24
GO:0005666	DNA-directed RNA polymerase III complex	cellular_component	1	4	6688	2	2
GO:0005869	dynactin complex	cellular_component	1	1	6688	1	0
GO:0098799	outer mitochondrial membrane protein complex	cellular_component	1	9	6688	5	4
GO:1901264	carbohydrate derivative transport	biological_process	1	7	6688	4	3
GO:0002949	tRNA threonylcarbamoyladenosine modification	biological_process	1	33	6688	18	15
GO:0070525	tRNA threonylcarbamoyladenosine metabolic process	biological_process	1	33	6688	18	15
GO:0046332	SMAD binding	molecular_function	1	3	6688	0	3
GO:0043623	cellular protein complex assembly	biological_process	1	67	6688	30	37
GO:0003830	beta-1,4-mannosylglycoprotein 4-beta-N-acetylglucosaminyltransferase activity	molecular_function	1	3	6688	3	0
GO:0006714	sesquiterpenoid metabolic process	biological_process	1	1	6688	0	1
GO:0010334	sesquiterpene synthase activity	molecular_function	1	1	6688	0	1
GO:0016106	sesquiterpenoid biosynthetic process	biological_process	1	1	6688	0	1
GO:0045482	trichodiene synthase activity	molecular_function	1	1	6688	0	1
GO:0005758	mitochondrial intermembrane space	cellular_component	1	1	6688	0	1
GO:0016530	metallochaperone activity	molecular_function	1	1	6688	0	1
GO:0016531	copper chaperone activity	molecular_function	1	1	6688	0	1
GO:0031970	organelle envelope lumen	cellular_component	1	1	6688	0	1
GO:0007409	axonogenesis	biological_process	1	5	6688	2	3
GO:0007411	axon guidance	biological_process	1	5	6688	2	3
GO:0048667	cell morphogenesis involved in neuron differentiation	biological_process	1	5	6688	2	3
[truncated: 1,831 more rows]
