# Supplementary material for: Comparative Transcriptomic Profiling to Understand Pre- and Post-Ripening Hormonal Regulations and Anthocyanin Biosynthesis in Early Ripening Apple Fruit
Source: Molecules. 2018 Jul 31;23(8):1908. doi: 10.3390/molecules23081908 (PMC6222687; doi:10.3390/molecules23081908)
Supplement: Supplementary file 1 [file molecules-23-01908-s001.zip › Table S3 List of KEGG pathway enrichment analysis results.xlsx]

## Sheet: HY_4th vs HY_3rd
Table S3 List of KEGG pathway enrichment analysis results
Databases: KEGG PATHWAY
Statistical test method: hypergeometric test / Fisher's exact test
FDR correction method: Benjamini and Hochberg
Term	ID	Input number	Background number	Corrected P-Value
Linoleic acid metabolism	mdm00591	9	38	0.000546238
Flavonoid biosynthesis	mdm00941	11	75	0.00145451
Ascorbate and aldarate metabolism	mdm00053	9	77	0.0231229
Tryptophan metabolism	mdm00380	7	54	0.0388826
Circadian rhythm - plant	mdm04712	8	77	0.0533248
Fatty acid degradation	mdm00071	8	82	0.0633306
Fatty acid metabolism	mdm01212	12	167	0.0659174
Biosynthesis of unsaturated fatty acids	mdm01040	8	87	0.0659174
Lysine degradation	mdm00310	6	59	0.106829
Plant hormone signal transduction	mdm04075	22	443	0.12066
Limonene and pinene degradation	mdm00903	4	30	0.12066
Nitrogen metabolism	mdm00910	6	65	0.12066
Brassinosteroid biosynthesis	mdm00905	4	32	0.129704
alpha-Linolenic acid metabolism	mdm00592	8	110	0.129704
Biosynthesis of secondary metabolites	mdm01110	71	1944	0.19542
Histidine metabolism	mdm00340	4	39	0.19542
Taurine and hypotaurine metabolism	mdm00430	3	23	0.202603
Fatty acid biosynthesis	mdm00061	5	74	0.38753
Galactose metabolism	mdm00052	6	100	0.391452
Pyruvate metabolism	mdm00620	9	178	0.391452
beta-Alanine metabolism	mdm00410	5	78	0.391452
Sesquiterpenoid and triterpenoid biosynthesis	mdm00909	3	36	0.421979
Glycolysis / Gluconeogenesis	mdm00010	11	241	0.430277
Glyoxylate and dicarboxylate metabolism	mdm00630	6	112	0.463136
Steroid biosynthesis	mdm00100	4	63	0.463136
Alanine, aspartate and glutamate metabolism	mdm00250	5	90	0.484044
Fructose and mannose metabolism	mdm00051	6	121	0.494203
Citrate cycle (TCA cycle)	mdm00020	6	121	0.494203
Carbon metabolism	mdm01200	18	471	0.494203
Stilbenoid, diarylheptanoid and gingerol biosynthesis	mdm00945	3	46	0.494203
Tropane, piperidine and pyridine alkaloid biosynthesis	mdm00960	3	46	0.494203
Arginine and proline metabolism	mdm00330	7	154	0.514432
Vancomycin resistance	mdm01502	1	6	0.524604
Fatty acid elongation	mdm00062	3	54	0.611344
Biotin metabolism	mdm00780	2	30	0.622423
Other glycan degradation	mdm00511	2	31	0.632955
Valine, leucine and isoleucine degradation	mdm00280	4	88	0.67741
Pentose phosphate pathway	mdm00030	4	92	0.713027
Butanoate metabolism	mdm00650	2	36	0.713027
Valine, leucine and isoleucine biosynthesis	mdm00290	2	42	0.793533
Regulation of autophagy	mdm04140	3	73	0.793533
C5-Branched dibasic acid metabolism	mdm00660	1	15	0.793533
Degradation of aromatic compounds	mdm01220	1	15	0.793533
Carbon fixation in photosynthetic organisms	mdm00710	5	136	0.793533
Photosynthesis - antenna proteins	mdm00196	2	44	0.793533
Glycerolipid metabolism	mdm00561	4	107	0.796267
2-Oxocarboxylic acid metabolism	mdm01210	4	114	0.869772
Pentose and glucuronate interconversions	mdm00040	6	184	0.894554
Phenylalanine, tyrosine and tryptophan biosynthesis	mdm00400	3	88	0.917461
Sphingolipid metabolism	mdm00600	2	55	0.917461
Thiamine metabolism	mdm00730	1	27	0.977029
Peroxisome	mdm04146	5	170	0.977029
Tyrosine metabolism	mdm00350	2	64	0.977029
Cysteine and methionine metabolism	mdm00270	5	172	0.977029
Isoquinoline alkaloid biosynthesis	mdm00950	1	28	0.977029
Base excision repair	mdm03410	2	66	0.98021
Phenylpropanoid biosynthesis	mdm00940	10	359	0.994466
Cyanoamino acid metabolism	mdm00460	4	144	0.994466
Sulfur metabolism	mdm00920	2	73	0.999946
Ubiquitin mediated proteolysis	mdm04120	7	273	0.999946
Porphyrin and chlorophyll metabolism	mdm00860	2	90	0.999946
Glycosylphosphatidylinositol(GPI)-anchor biosynthesis	mdm00563	1	46	0.999946
Cutin, suberine and wax biosynthesis	mdm00073	1	49	0.999946
Plant-pathogen interaction	mdm04626	7	299	0.999946
Diterpenoid biosynthesis	mdm00904	1	51	0.999946
Amino sugar and nucleotide sugar metabolism	mdm00520	5	224	0.999946
Starch and sucrose metabolism	mdm00500	9	392	0.999946
Metabolic pathways	mdm01100	95	3521	0.999946
Biosynthesis of amino acids	mdm01230	11	481	0.999946
Phenylalanine metabolism	mdm00360	4	205	0.999946
Carotenoid biosynthesis	mdm00906	1	65	0.999946
Pantothenate and CoA biosynthesis	mdm00770	1	67	0.999946
RNA polymerase	mdm03020	1	76	0.999946
Glutathione metabolism	mdm00480	3	182	0.999946
Basal transcription factors	mdm03022	1	79	0.999946
Glycine, serine and threonine metabolism	mdm00260	2	138	0.999946
Photosynthesis	mdm00195	1	88	0.999946
Protein processing in endoplasmic reticulum	mdm04141	9	470	0.999946
Endocytosis	mdm04144	4	249	0.999946
N-Glycan biosynthesis	mdm00510	1	92	0.999946
Homologous recombination	mdm03440	1	93	0.999946
Protein export	mdm03060	1	99	0.999946
Phosphatidylinositol signaling system	mdm04070	1	103	0.999946
Terpenoid backbone biosynthesis	mdm00900	1	104	0.999946
Ribosome biogenesis in eukaryotes	mdm03008	2	166	0.999946
RNA degradation	mdm03018	3	220	0.999946
Inositol phosphate metabolism	mdm00562	1	107	0.999946
DNA replication	mdm03030	1	124	0.999946
Oxidative phosphorylation	mdm00190	2	244	0.999946
mRNA surveillance pathway	mdm03015	2	260	0.999946
Spliceosome	mdm03040	4	408	0.999946
Pyrimidine metabolism	mdm00240	1	219	0.999946
Purine metabolism	mdm00230	1	315	0.999946
Ribosome	mdm03010	5	618	0.999946
RNA transport	mdm03013	1	338	0.999946

## Sheet: HY_20_5 vs HY_4th
Table S3 List of KEGG pathway enrichment analysis results
Databases: KEGG PATHWAY
Statistical test method: hypergeometric test / Fisher's exact test
FDR correction method: Benjamini and Hochberg
Term	ID	Input number	Background number	Corrected P-Value
Carbon metabolism	mdm01200	179	471	0.00218684
Pyruvate metabolism	mdm00620	82	178	0.00218684
Biosynthesis of amino acids	mdm01230	174	481	0.00802341
Other glycan degradation	mdm00511	23	31	0.00802341
Fatty acid degradation	mdm00071	41	82	0.0220823
Glycolysis / Gluconeogenesis	mdm00010	91	241	0.0546919
Vitamin B6 metabolism	mdm00750	15	21	0.0633519
Fatty acid biosynthesis	mdm00061	35	74	0.0633519
Arginine and proline metabolism	mdm00330	61	154	0.0757616
Galactose metabolism	mdm00052	43	100	0.0757616
Pentose phosphate pathway	mdm00030	40	92	0.0780597
Lysine degradation	mdm00310	28	59	0.0953671
Ascorbate and aldarate metabolism	mdm00053	34	77	0.0971751
Propanoate metabolism	mdm00640	21	41	0.108431
Glycine, serine and threonine metabolism	mdm00260	53	138	0.119096
Biotin metabolism	mdm00780	16	30	0.155226
Photosynthesis - antenna proteins	mdm00196	21	44	0.155226
Degradation of aromatic compounds	mdm01220	10	15	0.16203
Fatty acid metabolism	mdm01212	60	167	0.173001
Glycosphingolipid biosynthesis - ganglio series	mdm00604	5	5	0.245686
Photosynthesis	mdm00195	33	88	0.335612
Tryptophan metabolism	mdm00380	22	54	0.343153
Glyoxylate and dicarboxylate metabolism	mdm00630	40	112	0.34684
Phenylalanine, tyrosine and tryptophan biosynthesis	mdm00400	32	88	0.389852
Fructose and mannose metabolism	mdm00051	42	121	0.389852
Metabolic pathways	mdm01100	973	3521	0.406015
Tyrosine metabolism	mdm00350	24	64	0.406015
Glycosaminoglycan degradation	mdm00531	10	21	0.406015
Synthesis and degradation of ketone bodies	mdm00072	6	10	0.406015
Sphingolipid metabolism	mdm00600	21	55	0.406015
Cysteine and methionine metabolism	mdm00270	56	172	0.406015
Valine, leucine and isoleucine degradation	mdm00280	31	88	0.406015
Citrate cycle (TCA cycle)	mdm00020	40	121	0.485086
Arachidonic acid metabolism	mdm00590	12	29	0.485086
Carbon fixation in photosynthetic organisms	mdm00710	44	136	0.490834
Histidine metabolism	mdm00340	15	39	0.490834
Butanoate metabolism	mdm00650	14	36	0.490834
Lipoic acid metabolism	mdm00785	4	7	0.595128
One carbon pool by folate	mdm00670	17	48	0.595128
2-Oxocarboxylic acid metabolism	mdm01210	35	114	0.758638
Glutathione metabolism	mdm00480	54	182	0.758638
Porphyrin and chlorophyll metabolism	mdm00860	28	90	0.764111
Valine, leucine and isoleucine biosynthesis	mdm00290	14	42	0.790583
beta-Alanine metabolism	mdm00410	24	78	0.831939
Biosynthesis of secondary metabolites	mdm01110	526	1944	0.853593
Taurine and hypotaurine metabolism	mdm00430	8	23	0.853593
Peroxisome	mdm04146	49	170	0.853593
Sulfur metabolism	mdm00920	22	73	0.866816
Linoleic acid metabolism	mdm00591	12	38	0.866816
Steroid biosynthesis	mdm00100	19	63	0.866816
Glycerolipid metabolism	mdm00561	31	107	0.866816
Terpenoid backbone biosynthesis	mdm00900	30	104	0.866816
Tropane, piperidine and pyridine alkaloid biosynthesis	mdm00960	14	46	0.866816
Alanine, aspartate and glutamate metabolism	mdm00250	26	90	0.866816
Brassinosteroid biosynthesis	mdm00905	10	32	0.866816
Carotenoid biosynthesis	mdm00906	19	65	0.876591
Phagosome	mdm04145	43	155	0.916113
Lysine biosynthesis	mdm00300	9	30	0.917909
Limonene and pinene degradation	mdm00903	9	30	0.917909
Flavonoid biosynthesis	mdm00941	21	75	0.92458
Caffeine metabolism	mdm00232	2	5	0.92458
Ether lipid metabolism	mdm00565	13	46	0.941556
alpha-Linolenic acid metabolism	mdm00592	30	110	0.941556
Isoquinoline alkaloid biosynthesis	mdm00950	8	28	0.959019
Polyketide sugar unit biosynthesis	mdm00523	2	6	0.984592
Vancomycin resistance	mdm01502	2	6	0.984592
Other types of O-glycan biosynthesis	mdm00514	3	10	0.984592
Ubiquinone and other terpenoid-quinone biosynthesis	mdm00130	16	60	0.984592
C5-Branched dibasic acid metabolism	mdm00660	4	15	1
Glycosphingolipid biosynthesis - globo series	mdm00603	4	16	1
Nitrogen metabolism	mdm00910	16	65	1
Regulation of autophagy	mdm04140	18	73	1
Homologous recombination	mdm03440	23	93	1
Folate biosynthesis	mdm00790	7	29	1
Base excision repair	mdm03410	16	66	1
Stilbenoid, diarylheptanoid and gingerol biosynthesis	mdm00945	11	46	1
Nicotinate and nicotinamide metabolism	mdm00760	7	31	1
Amino sugar and nucleotide sugar metabolism	mdm00520	55	224	1
Oxidative phosphorylation	mdm00190	60	244	1
Thiamine metabolism	mdm00730	6	27	1
Sesquiterpenoid and triterpenoid biosynthesis	mdm00909	8	36	1
Inositol phosphate metabolism	mdm00562	25	107	1
Phosphatidylinositol signaling system	mdm04070	24	103	1
Plant hormone signal transduction	mdm04075	109	443	1
RNA degradation	mdm03018	52	220	1
Non-homologous end-joining	mdm03450	2	12	1
Endocytosis	mdm04144	58	249	1
Monoterpenoid biosynthesis	mdm00902	5	27	1
Circadian rhythm - plant	mdm04712	16	77	1
Purine metabolism	mdm00230	73	315	1
Selenocompound metabolism	mdm00450	8	43	1
Riboflavin metabolism	mdm00740	4	24	1
Glycerophospholipid metabolism	mdm00564	35	160	1
Pyrimidine metabolism	mdm00240	49	219	1
Mismatch repair	mdm03430	19	93	1
RNA polymerase	mdm03020	15	76	1
Sulfur relay system	mdm04122	3	20	1
RNA transport	mdm03013	77	338	1
Zeatin biosynthesis	mdm00908	4	26	1
Biosynthesis of unsaturated fatty acids	mdm01040	17	87	1
Plant-pathogen interaction	mdm04626	65	299	1
Ribosome biogenesis in eukaryotes	mdm03008	32	166	1
Basal transcription factors	mdm03022	13	79	1
Protein export	mdm03060	17	99	1
Fatty acid elongation	mdm00062	7	54	1
ABC transporters	mdm02010	5	43	1
Cyanoamino acid metabolism	mdm00460	25	144	1
Nucleotide excision repair	mdm03420	22	130	1
Pantothenate and CoA biosynthesis	mdm00770	9	67	1
Aminoacyl-tRNA biosynthesis	mdm00970	24	143	1
Glycosylphosphatidylinositol(GPI)-anchor biosynthesis	mdm00563	5	46	1
Ribosome	mdm03010	132	618	1
Protein processing in endoplasmic reticulum	mdm04141	97	470	1
Ubiquitin mediated proteolysis	mdm04120	51	273	1
SNARE interactions in vesicular transport	mdm04130	9	72	1
Pentose and glucuronate interconversions	mdm00040	31	184	1
DNA replication	mdm03030	18	124	1
Starch and sucrose metabolism	mdm00500	72	392	1
N-Glycan biosynthesis	mdm00510	10	92	1
mRNA surveillance pathway	mdm03015	42	260	1
Cutin, suberine and wax biosynthesis	mdm00073	3	49	1
Diterpenoid biosynthesis	mdm00904	3	51	1
Proteasome	mdm03050	13	119	1
Phenylalanine metabolism	mdm00360	24	205	1
Phenylpropanoid biosynthesis	mdm00940	47	359	1
Spliceosome	mdm03040	46	408	1
