# Supplementary material for: Comparative Transcriptomic Profiling to Understand Pre- and Post-Ripening Hormonal Regulations and Anthocyanin Biosynthesis in Early Ripening Apple Fruit
Source: Molecules. 2018 Jul 31;23(8):1908. doi: 10.3390/molecules23081908 (PMC6222687; doi:10.3390/molecules23081908)
Supplement: Supplementary file 1 [file molecules-23-01908-s001.zip › Table S4 List of DEGs related to plant hormone signalling pathway between pre and post-ripening samples.xlsx]

## Sheet: HY_4th  vs HY_3rd
Table S4 List of DEGs related to plant hormone signalling pathway between pre and post-ripening samples
Pre-ripening (HY_04 vs. HY_03)
Ethylene	Log2 (Fold change)	Padj	Regulation	Annotation
MDP0000243375	-0.87652	0.015425	down	Ethylene-responsive transcription factor ERF003 Arabidopsis thaliana
MDP0000288465	-1.3749	0.0072242	down	Ethylene-responsive transcription factor ERF071 Arabidopsis thaliana
MDP0000517262	1.4351	1.2e-08	up	Ethylene-responsive transcription factor ERF106 Arabidopsis thaliana
MDP0000566690	-1.6421	0.0022947	down	Ethylene-responsive transcription factor RAP2-3 Arabidopsis thaliana
MDP0000848905	-2.1553	0.0059317	down	Ethylene-responsive transcription factor RAP2-3 Arabidopsis thaliana
MDP0000195885	1.3276	0.0023539	up	1-aminocyclopropane-1-carboxylate oxidase 1 Malus domestica
MDP0000305384	0.48385	0.049249	up	1-aminocyclopropane-1-carboxylate oxidase homolog 4 Arabidopsis thaliana
MDP0000309469	0.90846	5.07e-07	up	1-aminocyclopropane-1-carboxylate oxidase homolog 3 Arabidopsis thaliana
MDP0000777260	1.0156	4.43e-06	up	1-aminocyclopropane-1-carboxylate oxidase homolog 11 Arabidopsis thaliana
MDP0000137561	0.83056	3.22e-05	up	Floral homeotic protein APETALA 2 Arabidopsis thaliana
MDP0000138500	-1.6101	1.14e-10	down	Expansin-A8 Arabidopsis thaliana
MDP0000521662	-1.3873	1.89e-08	down	Expansin-A8 Arabidopsis thaliana
ABA
MDP0000437033	1.8445	0.027924	up	ARATH Protein phosphatase 2C 56 Arabidopsis thaliana
MDP0000929213	-0.75936	0.017195	down	9-cis-epoxycarotenoid dioxygenase NCED1, chloroplastic Phaseolus vulgaris
MDP0000139367	1.1597	2.85e-08	up	Serine/threonine-protein kinase fray2 Dictyostelium discoideum
MDP0000149154	0.73084	0.0019856	up	Serine/threonine-protein kinase ppk15 Schizosaccharomyces pombe
MDP0000165867	0.60882	0.013085	up	Serine/threonine-protein kinase EDR1 Arabidopsis thaliana
MDP0000226571	-0.7009	0.027422	down	Serine/threonine-protein kinase HT1 Arabidopsis thaliana
MDP0000247791	0.62561	0.0011356	up	Serine/threonine-protein kinase SRK2B Arabidopsis thaliana
MDP0000695032	-0.87515	0.011065	down	Serine/threonine-protein kinase-like protein CCR1 Arabidopsis thaliana
Auxin
MDP0000132805	-0.79202	7.43e-05	down	Auxin-responsive protein IAA13 Arabidopsis thaliana
MDP0000148780	-1.0708	3.06e-08	down	Auxin-induced protein 6B Glycine max
MDP0000268306	0.54285	0.042346	up	Auxin response factor 6 Arabidopsis thaliana
MDP0000295589	-1.0732	4.99e-05	down	Auxin-responsive protein IAA3 Arabidopsis thaliana
MDP0000639185	-1.7359	9.3e-08	down	Auxin-induced protein X15 Glycine max
MDP0000137461	0.69595	0.030746	up	Auxin response factor 8 Arabidopsis thaliana
MDP0000666539	3.2911	7.27e-10	up	Indole-3-acetic acid-amido synthetase GH3.3 Arabidopsis thaliana
MDP0000834656	1.8419	0.043409	up	Indole-3-acetic acid-amido synthetase GH3.17 Arabidopsis thaliana
Gibberrelin
MDP0000301368	1.1041	0.010819	up	Scarecrow-like protein 3 Arabidopsis thaliana
MDP0000315706	0.79662	4.63e-05	up	Scarecrow-like protein 8 Arabidopsis thaliana
MDP0000929994	0.71505	8.31e-05	up	Gibberellin receptor GID1B Arabidopsis thaliana
Brassinosteroid
MDP0000124621	0.57992	0.027279	up	G-type lectin S-receptor-like serine/threonine-protein kinase At4g27290 Arabidopsis thaliana
MDP0000191455	1.319	0.0063442	up	G-type lectin S-receptor-like serine/threonine-protein kinase At4g27290 Arabidopsis thaliana
MDP0000209713	-1.0181	0.0063442	down	G-type lectin S-receptor-like serine/threonine-protein kinase RLK1 Arabidopsis thaliana
MDP0000244506	0.71804	0.0038937	up	Receptor-like serine/threonine-protein kinase ALE2 Arabidopsis thaliana
MDP0000254122	1.024	0.0013139	up	LRR receptor-like serine/threonine-protein kinase FLS2 Arabidopsis thaliana
MDP0000261851	1.4218	0.016674	up	G-type lectin S-receptor-like serine/threonine-protein kinase At4g27290 Arabidopsis thaliana
MDP0000839235	1.2231	5.14e-06	up	LRR receptor-like serine/threonine-protein kinase ERECTA Arabidopsis thaliana
MDP0000945035	-1.1749	4.85e-05	down	G-type lectin S-receptor-like serine/threonine-protein kinase RLK1 Arabidopsis thaliana
MDP0000158544	-1.5981	0.0035634	down	Xyloglucan endotransglucosylase/hydrolase 2 Glycine max
MDP0000361876	-2.9427	2.4e-05	down	Xyloglucan endotransglucosylase/hydrolase protein 9 Arabidopsis thaliana
MDP0000120044	1.0382	3.17e-05	up	Cytochrome P450 714A1 Arabidopsis thaliana
MDP0000127773	1.6554	1.45e-10	up	Cytochrome P450 90A1 Arabidopsis thaliana
MDP0000533607	0.73834	0.024245	up	Cytochrome P450 98A2 Glycine max
MDP0000130467	-0.63388	0.017284	down	Cyclin-U4-1 Arabidopsis thaliana

## Sheet: HY_20_5 vs HY_4th
Post-ripening (HY_20_5 vs HY_04)
Ethylene	Log2 (Fold change)	P(adj)	Regulation	Annotation
MDP0000195885	1.479	1.8564e-28	up	1-aminocyclopropane-1-carboxylate oxidase 1 Malus domestica
MDP0000188827	0.78288	2.3517e-07	up	1-aminocyclopropane-1-carboxylate oxidase homolog 3 Arabidopsis thaliana
MDP0000200737	0.58456	0.0099056	up	1-aminocyclopropane-1-carboxylate oxidase 2 Malus domestica
MDP0000205515	0.78631	1.7694e-08	up	1-aminocyclopropane-1-carboxylate oxidase homolog 3 Arabidopsis thaliana
MDP0000305384	1.4963	1.6719e-28	up	1-aminocyclopropane-1-carboxylate oxidase homolog 4 Arabidopsis thaliana
MDP0000344037	0.74416	1.9891e-05	up	1-aminocyclopropane-1-carboxylate oxidase homolog 12 Arabidopsis thaliana
MDP0000777260	1.1047	5.2901e-12	up	1-aminocyclopropane-1-carboxylate oxidase homolog 11 Arabidopsis thaliana
MDP0000839921	1.1121	3.1827e-17	up	1-aminocyclopropane-1-carboxylate oxidase homolog 1 Arabidopsis thaliana
MDP0000162617	0.93248	0.015996	up	ETHYLENE INSENSITIVE 3-like 3 protein Arabidopsis thaliana
MDP0000490180	0.85531	3.6543e-06	up	ETHYLENE INSENSITIVE 3-like 3 protein Arabidopsis thaliana
MDP0000562585	1.263	2.015e-06	up	ETHYLENE INSENSITIVE 3-like 3 protein Arabidopsis thaliana
MDP0000288468	1.2532	1.8717e-19	up	Ethylene response sensor 1 Arabidopsis thaliana
MDP0000412939	1.1709	0.0008434	up	Ethylene response sensor 1 Arabidopsis thaliana
MDP0000222723	0.48972	0.0028816	up	Serine/threonine-protein kinase CTR1 Arabidopsis thaliana
MDP0000291428	0.87114	0.0021682	up	Serine/threonine-protein kinase CTR1 Arabidopsis thaliana
MDP0000302747	0.39418	0.022454	up	Ethylene-insensitive protein 2 Arabidopsis thaliana
MDP0000202831	0.60433	6.5418e-05	up	ETHYLENE INSENSITIVE 3 Arabidopsis thaliana
MDP0000212881	0.79389	0.019147	up	ETHYLENE INSENSITIVE 3 Arabidopsis thaliana
MDP0000564884	0.47853	0.0022841	up	ETHYLENE INSENSITIVE 3 Arabidopsis thaliana
ERFs
MDP0000179962	1.9527	8.5036e-05	up	Ethylene-responsive transcription factor ERF008 Arabidopsis thaliana
MDP0000226115	0.40233	0.047899	up	Ethylene-responsive transcription factor 2 Nicotiana tabacum
MDP0000243375	-3.268	1.59e-06	down	Ethylene-responsive transcription factor ERF003 Arabidopsis thaliana
MDP0000246184	2.1042	0.017757	up	Ethylene-responsive transcription factor ERF062 Arabidopsis thaliana
MDP0000258562	1.9063	3.088e-06	up	Ethylene-responsive transcription factor ERF011 Arabidopsis thaliana
MDP0000629527	0.69346	0.00044499	up	Ethylene-responsive transcription factor 7 Arabidopsis thaliana
MDP0000743350	0.93339	0.001318	up	Ethylene-responsive transcription factor ERF118 Arabidopsis thaliana
MDP0000744693	0.61924	0.014099	up	Ethylene-responsive transcription factor 7 Arabidopsis thaliana
MDP0000755622	-2.7228	0.0020503	down	Ethylene-responsive transcription factor 5 Arabidopsis thaliana
MDP0000756341	0.97215	4.2283e-11	up	Ethylene-responsive transcription factor ERF008 Arabidopsis thaliana
MDP0000759299	-0.78187	0.012549	down	Ethylene-responsive transcription factor ERF118 Arabidopsis thaliana
MDP0000861708	0.36257	0.048866	up	Ethylene-responsive transcription factor ERF061 Arabidopsis thaliana
AP2
MDP0000013331	-1.9048	7.8406e-07	down	sp|Q41276|AP1_SINAL Floral homeotic protein APETALA 1 OS=Sinapis alba GN=AP1 PE=2 SV=1//8.30653e-107
MDP0000163645	-0.71006	0.034664	down	sp|P47927|AP2_ARATH Floral homeotic protein APETALA 2 OS=Arabidopsis thaliana GN=AP2 PE=1 SV=1//1.36178e-88
MDP0000182455	0.91654	2.5633e-08	up	sp|P47927|AP2_ARATH Floral homeotic protein APETALA 2 OS=Arabidopsis thaliana GN=AP2 PE=1 SV=1//9.02798e-15
MDP0000204900	0.98064	6.9417e-12	up	sp|P47927|AP2_ARATH Floral homeotic protein APETALA 2 OS=Arabidopsis thaliana GN=AP2 PE=1 SV=1//7.16825e-79
Expansin
MDP0000410264	-2.4051	6.4012e-23	down	sp|O48818|EXPA4_ARATH Expansin-A4 OS=Arabidopsis thaliana GN=EXPA4 PE=1 SV=1//1.95391e-156
MDP0000431696	0.6155	0.00049558	up	sp|O22874|EXPA8_ARATH Expansin-A8 OS=Arabidopsis thaliana GN=EXPA8 PE=2 SV=1//7.09784e-134
MDP0000435467	1.0581	1.3223e-05	up	sp|Q9M0I2|EXPB3_ARATH Expansin-B3 OS=Arabidopsis thaliana GN=EXPB3 PE=2 SV=2//1.42878e-47
MDP0000681724	-2.5582	3.8412e-10	down	sp|Q9C554|EXPA1_ARATH Expansin-A1 OS=Arabidopsis thaliana GN=EXPA1 PE=2 SV=1//3.4308e-130
MDP0000772420	0.66143	0.0005614	up	sp|O22874|EXPA8_ARATH Expansin-A8 OS=Arabidopsis thaliana GN=EXPA8 PE=2 SV=1//5.54309e-101
polygalacturonase
MDP0000209147	1.6309	0.0016182	up	sp|Q949Z1|PGLR4_ARATH Polygalacturonase At1g48100 OS=Arabidopsis thaliana GN=At1g48100 PE=2 SV=1//7.16084e-99
MDP0000326734	5.9535	1.1471e-68	up	sp|P48978|PGLR_MALDO Polygalacturonase OS=Malus domestica PE=2 SV=1//0
ABA
MDP0000929213	1.9744	3.6842e-46	up	9-cis-epoxycarotenoid dioxygenase NCED1, chloroplastic Phaseolus vulgaris
MDP0000174607	0.84671	0.00035793	up	Protein phosphatase 2C 57 Arabidopsis thaliana
MDP0000179084	0.74351	6.227e-07	up	Protein phosphatase 2C 16 Arabidopsis thaliana
MDP0000203818	0.51711	0.0013201	up	Protein phosphatase 2C 37 Arabidopsis thaliana
MDP0000294589	0.76814	0.048736	up	Protein phosphatase 2C 70 Arabidopsis thaliana
MDP0000120099	0.68244	8.2681e-05	up	Serine/threonine-protein kinase AtPK2/AtPK19 Arabidopsis thaliana
MDP0000135305	0.52274	0.0037557	up	Serine/threonine-protein kinase AFC1 Arabidopsis thaliana
MDP0000142904	-1.3322	1.6743e-10	down	Serine/threonine-protein kinase KIPK Arabidopsis thaliana
MDP0000148287	-2.0867	9.2922e-25	down	Serine/threonine-protein kinase CDL1 Arabidopsis thaliana
MDP0000165966	-0.67869	0.0035436	down	Serine/threonine-protein kinase HT1 Arabidopsis thaliana
MDP0000177248	-1.1576	1.6448e-05	down	Serine/threonine-protein kinase Nek6 Arabidopsis thaliana
MDP0000207323	0.77052	1.6508e-07	up	Serine/threonine-protein kinase fray2 Dictyostelium discoideum
MDP0000232165	-0.72733	9.2867e-05	down	Serine/threonine-protein kinase ATM Arabidopsis thaliana
MDP0000240100	-0.73857	0.010675	down	Serine/threonine-protein kinase ATM Arabidopsis thaliana
MDP0000240766	0.38638	0.01873	up	Serine/threonine-protein kinase EDR1 Arabidopsis thaliana
MDP0000250081	-0.64714	0.016823	down	Serine/threonine-protein kinase HT1 Arabidopsis thaliana
MDP0000316043	0.76822	2.1584e-05	up	Serine/threonine-protein kinase GRIK2 Arabidopsis thaliana
MDP0000627768	1.61	3.3539e-22	up	Serine/threonine-protein kinase HT1 Arabidopsis thaliana
Auxin
MDP0000209432	2.2878	3.7136e-41	up	Probable indole-3-acetic acid-amido synthetase GH3.1 Arabidopsis thaliana
MDP0000873893	2.1707	2.1469e-15	up	Probable indole-3-acetic acid-amido synthetase GH3.1 Arabidopsis thaliana
MDP0000153538	-1.1354	0.0022471	down	Auxin response factor 6 Arabidopsis thaliana G
MDP0000179650	-0.72206	0.023802	down	Auxin response factor 3 Arabidopsis thaliana
MDP0000194603	1.2495	2.1564e-13	up	Auxin response factor 9 Arabidopsis thaliana
MDP0000211459	0.83373	6.6856e-08	up	Auxin response factor 5 Arabidopsis thaliana
MDP0000246042	1.8749	5.2675e-07	up	Auxin-responsive protein IAA31 Arabidopsis thaliana
MDP0000277775	-0.76976	0.031739	down	Auxin-responsive protein IAA32 Arabidopsis thaliana
MDP0000580010	0.39921	0.016498	down	Auxin-responsive protein IAA9 Arabidopsis thaliana
MDP0000876321	-2.0633	2.7275e-09	down	Auxin response factor 19 Arabidopsis thaliana
Gibberellin
MDP0000137705	6.5988	5.2409e-23	up	Gibberellin 2-beta-dioxygenase 1 Pisum sativum
MDP0000269990	-1.836	1.0779e-06	down	Gibberellin 2-beta-dioxygenase 8 Arabidopsis thaliana
MDP0000319522	0.73805	0.00041782	up	Gibberellin receptor GID1B Arabidopsis thaliana
MDP0000901967	-5.0642	3.6522e-14	down	Gibberellin-regulated protein 14 Arabidopsis thaliana
MDP0000119093	1.4537	1.6396e-21	up	Scarecrow-like protein 9 Arabidopsis thaliana
MDP0000152670	1.5831	8.9479e-26	up	Scarecrow-like transcription factor PAT1 Arabidopsis thaliana
MDP0000256486	-1.3716	0.0014764	down	Scarecrow-like protein 4 Arabidopsis thaliana
MDP0000264347	3.6028	7.8389e-36	up	Scarecrow-like protein 14 Arabidopsis thaliana
MDP0000266986	-2.9918	0.030176	down	Scarecrow-like protein 3 Arabidopsis thaliana
MDP0000269044	-1.7724	0.005169	down	Scarecrow-like protein 23 Arabidopsis thaliana
MDP0000575908	-3.3181	0.00028779	down	Scarecrow-like protein 4 Arabidopsis thaliana
MDP0000784909	-0.82116	0.0062621	down	Scarecrow-like protein 6 Arabidopsis thaliana
MDP0000859087	1.4872	3.511e-14	up	Scarecrow-like protein 1 Arabidopsis thaliana
Brassinosteroid
MDP0000172360	0.92509	2.3223e-08	up	G-type lectin S-receptor-like serine/threonine-protein kinase At1g61370 Arabidopsis thaliana
MDP0000183818	1.1995	0.0064365	up	G-type lectin S-receptor-like serine/threonine-protein kinase At1g67520 Arabidopsis thaliana
MDP0000193643	0.67918	0.036064	up	G-type lectin S-receptor-like serine/threonine-protein kinase At1g34300 Arabidopsis thaliana
MDP0000204472	0.88694	9.5481e-05	up	G-type lectin S-receptor-like serine/threonine-protein kinase At1g61420 Arabidopsis thaliana
MDP0000210409	-2.6398	1.7448e-07	down	G-type lectin S-receptor-like serine/threonine-protein kinase B120 Arabidopsis thaliana
MDP0000212605	-1.2887	0.00083817	down	G-type lectin S-receptor-like serine/threonine-protein kinase At4g27290 Arabidopsis thaliana
MDP0000217223	-2.0546	0.029957	down	G-type lectin S-receptor-like serine/threonine-protein kinase RLK1 Arabidopsis thaliana
MDP0000219292	-1.842	0.015242	down	G-type lectin S-receptor-like serine/threonine-protein kinase At4g27290 Arabidopsis thaliana
MDP0000221167	-1.8625	0.0026322	down	G-type lectin S-receptor-like serine/threonine-protein kinase CES101 Arabidopsis thaliana
MDP0000223668	-2.7832	0.00051182	down	G-type lectin S-receptor-like serine/threonine-protein kinase SD1-1 Arabidopsis thaliana
MDP0000244851	-1.5469	1.8056e-06	down	G-type lectin S-receptor-like serine/threonine-protein kinase SD2-2 Arabidopsis thaliana
MDP0000258644	-0.92402	0.00040155	down	G-type lectin S-receptor-like serine/threonine-protein kinase At1g34300 Arabidopsis thaliana
MDP0000269570	-4.1726	0.0031253	down	G-type lectin S-receptor-like serine/threonine-protein kinase SD3-1 Arabidopsis thaliana
MDP0000277380	-4.0702	0.0042083	down	G-type lectin S-receptor-like serine/threonine-protein kinase At4g27290 Arabidopsis thaliana
MDP0000279279	-1.6596	6.5235e-23	down	G-type lectin S-receptor-like serine/threonine-protein kinase At2g19130 Arabidopsis thaliana
MDP0000293065	-1.1312	0.0089882	down	G-type lectin S-receptor-like serine/threonine-protein kinase RLK1 Arabidopsis thaliana
MDP0000298626	-2.606	9.0528e-15	down	G-type lectin S-receptor-like serine/threonine-protein kinase B120 Arabidopsis thaliana
MDP0000306224	-2.1978	1.6978e-21	down	G-type lectin S-receptor-like serine/threonine-protein kinase At4g27290 Arabidopsis thaliana
MDP0000307675	-0.7074	0.00037124	down	G-type lectin S-receptor-like serine/threonine-protein kinase RKS1 Arabidopsis thaliana
MDP0000321182	-1.8817	0.028718	down	G-type lectin S-receptor-like serine/threonine-protein kinase B120 Arabidopsis thaliana
MDP0000481124	-2.1568	0.04334	down	G-type lectin S-receptor-like serine/threonine-protein kinase At4g27290 Arabidopsis thaliana
MDP0000627319	-1.5389	0.0079477	down	G-type lectin S-receptor-like serine/threonine-protein kinase RLK1 Arabidopsis thaliana
MDP0000810486	-0.87207	4.5045e-05	down	G-type lectin S-receptor-like serine/threonine-protein kinase SD2-5 Arabidopsis thaliana
MDP0000140341	-2.1661	2.1043e-12	down	LRR receptor-like serine/threonine-protein kinase RCH1 Arabidopsis thaliana
MDP0000144320	-0.81205	0.0022995	down	LRR receptor-like serine/threonine-protein kinase ERECTA Arabidopsis thaliana
MDP0000167419	-2.3798	1.2e-05	down	LRR receptor-like serine/threonine-protein kinase GSO1 Arabidopsis thaliana
MDP0000214528	-0.36718	0.048324	down	LRR receptor-like serine/threonine-protein kinase FEI 1 Arabidopsis thaliana
MDP0000272336	2.9283	0.0058368	up	LRR receptor-like serine/threonine-protein kinase GSO1 Arabidopsis thaliana
MDP0000313689	1.41	0.020588	up	LRR receptor-like serine/threonine-protein kinase GSO2 Arabidopsis thaliana
MDP0000553827	-2.5279	0.0086765	down	LRR receptor-like serine/threonine-protein kinase GSO2 Arabidopsis thaliana
MDP0000639729	-0.58033	0.017911	down	LRR receptor-like serine/threonine-protein kinase RPK2 Arabidopsis thaliana
MDP0000673938	-2.7791	0.001959	down	LRR receptor-like serine/threonine-protein kinase FLS2 Arabidopsis thaliana
MDP0000183140	-1.3888	0.015187	down	Xyloglucan glycosyltransferase 4 Arabidopsis thaliana
MDP0000204575	-0.74138	0.00044756	down	Xyloglucan galactosyltransferase KATAMARI1 homolog Oryza sativa subsp. japonica
MDP0000224103	-1.3285	5.2237e-05	down	Xyloglucan galactosyltransferase KATAMARI1 Arabidopsis thaliana
MDP0000669665	-0.81561	0.047641	down	Xyloglucan galactosyltransferase KATAMARI1 Arabidopsis thaliana
MDP0000828513	-1.9202	4.607e-31	down	Xyloglucan galactosyltransferase KATAMARI1 homolog Oryza sativa subsp. japonica
MDP0000873667	-1.4414	0.026942	down	Xyloglucan endotransglucosylase/hydrolase 2 Glycine max
MDP0000951395	-2.681	8.4646e-17	down	Xyloglucan galactosyltransferase KATAMARI1 Arabidopsis thaliana
MDP0000127773	-1.0592	7.6529e-06	down	Cytochrome P450 90A1 Arabidopsis thaliana
MDP0000140803	0.69143	0.036655	up	Cytochrome P450 78A6 Arabidopsis thaliana
MDP0000154776	-2.3984	4.9483e-06	down	Cytochrome P450 734A1 Arabidopsis thaliana
MDP0000291422	-0.77717	5.8643e-05	down	Cytochrome P450 714A1 Arabidopsis thaliana
MDP0000455515	-2.8663	8.3288e-14	down	Cytochrome P450 734A1 Arabidopsis thaliana
MDP0000638355	-1.9693	0.0089864	down	Cytochrome P450 89A2 Arabidopsis thaliana
MDP0000145879	-1.373	6.7676e-05	down	Cyclin-D3-1 Arabidopsis thaliana
MDP0000176105	-1.6388	0.011614	down	Cyclin-D4-1 Arabidopsis thaliana

## Sheet: FPKM ratio
Differentially expressed genes FPKM ratio between pre- and post-ripening samples involved in ethylene signaling pathway.
Enzyme	Gene id	FPKM ratio
Pre-ripening (HY_3rd/HY_4th)
1-aminocyclopropane-1-carboxylate oxidase (ACO)	MDP0000195885	0.414917
	MDP0000305384	0.743744
	MDP0000309469	0.554183
	MDP0000777260	0.515362
Ethylene Response Factor (ERFs)	MDP0000288465	2.70528
	MDP0000517262	0.384607
	MDP0000179962	1.25816
Post-ripening (HY_20 oC_5/HY_4th)
1-aminocyclopropane-1-carboxylate oxidase (ACO)	Mdp0000195885	2.16516
	Mdp0000305384	2.19056
	Mdp0000309469	1.1936
	Mdp0000777260	1.67136
	Mdp0000188827	1.33763
	Mdp0000200737	1.16712
	Mdp0000205515	1.34008
	Mdp0000344037	1.3009
	Mdp0000839921	1.67991
Ethylene-insensitive protein 2 (EIN2)	Mdp0000302747	1.02174
Ethylene INSENSITIVE 3 (EIN3)	Mdp0000202831	1.18176
	Mdp0000564884	1.0838
	Mdp0000490180	1.40669
	Mdp0000562585	1.86438
	Mdp0000288468	1.85181
Ethylene response sensor 1 (ERS1)	Mdp0000412939	1.75193
	Mdp0000222723	1.09171
Serine/threonine-protein kinase CTR1 (CTR1)	Mdp0000291428	1.42194
Ethylene Response Factor (ERFs)	Mdp0000288465	0.280329
	Mdp0000517262	1.02785
	Mdp0000179962	3.00046
	Mdp0000226115	1.02733
	Mdp0000243375	0.080923
	Mdp0000246184	3.30272
	Mdp0000258562	2.89954
	Mdp0000629527	1.25432
	Mdp0000743350	1.48244
	Mdp0000744693	1.19078
	Mdp0000756341	1.52323
	Mdp0000759299	0.452241
	Mdp0000861708	0.998346
