# Supplementary material for: Comparative Transcriptomic Profiling to Understand Pre- and Post-Ripening Hormonal Regulations and Anthocyanin Biosynthesis in Early Ripening Apple Fruit
Source: Molecules. 2018 Jul 31;23(8):1908. doi: 10.3390/molecules23081908 (PMC6222687; doi:10.3390/molecules23081908)
Supplement: Supplementary file 1 [file molecules-23-01908-s001.zip › Table S5 List of DEGs involved in anthocyanin biosynthesis pathway.xlsx]

## Sheet: HY_4th  vs HY_3rd
Table S5 List of DEGs involved in anthocyanin biosynthesis pathway
Pre-ripening (HY_04 vs. HY_03)
Gene_id	readcount_HY_4th	readcount_HY_3rd	log2FoldChange	pval	padj	Blast swiss prot
MDP0000388769	218.508	87.3373	1.323	0.00015837	0.012341	sp|O64963|PAL1_PRUAV Phenylalanine ammonia-lyase 1 OS=Prunus avium GN=PAL1 PE=2 SV=1//0
MDP0000787168	10389.6	5060.08	1.0379	4.71e-10	1.9e-07	sp|Q9M568|PAL1_RUBID Phenylalanine ammonia-lyase 1 OS=Rubus idaeus GN=PAL1 PE=2 SV=1//0
MDP0000120347	1101.44	521.595	1.0784	2.49e-08	7.24e-06	sp|Q9XHG2|FLS_MALDO Flavonol synthase/flavanone 3-hydroxylase OS=Malus domestica GN=FLS PE=2 SV=1//4.24354e-106
MDP0000183682	1117.66	489.242	1.1919	1.92e-14	2.04e-11	sp|Q9XHG2|FLS_MALDO Flavonol synthase/flavanone 3-hydroxylase OS=Malus domestica GN=FLS PE=2 SV=1//4.30376e-112
MDP0000260404	1643.2	832.739	0.98057	0.00013597	0.01086	sp|Q9XHG2|FLS_MALDO Flavonol synthase/flavanone 3-hydroxylase OS=Malus domestica GN=FLS PE=2 SV=1//2.07732e-29
MDP0000294667	848.353	361.661	1.23	7.59e-14	7.41e-11	sp|Q9XHG2|FLS_MALDO Flavonol synthase/flavanone 3-hydroxylase OS=Malus domestica GN=FLS PE=2 SV=1//7.93879e-96
MDP0000205890	204.226	99.8519	1.0323	9.15e-06	0.0012583	sp|A5HBK6|CFI_PYRCO Chalcone--flavonone isomerase OS=Pyrus communis GN=CHI PE=2 SV=1//3.81681e-146
MDP0000309104	328.327	177.475	0.88752	4.63e-06	0.00067694	sp|A5HBK6|CFI_PYRCO Chalcone--flavonone isomerase OS=Pyrus communis GN=CHI PE=2 SV=1//1.30666e-77
MDP0000523477	47.1885	11.9893	1.9767	3.51e-05	0.0036681	sp|A5HBK6|CFI_PYRCO Chalcone--flavonone isomerase OS=Pyrus communis GN=CHI PE=2 SV=1//7.69876e-74
MDP0000759336	296.422	151.259	0.97063	7.47e-05	0.0067936	sp|A5HBK6|CFI_PYRCO Chalcone--flavonone isomerase OS=Pyrus communis GN=CHI PE=2 SV=1//3.33236e-145

## Sheet: HY_20_5 vs HY_4th
Table S5 List of DEGs involved in anthocyanin biosynthesis pathway
Post-ripening (HY_20_5 vs HY_04)
Gene_id	readcount_HY_4th	readcount_HY_3rd	log2FoldChange	pval	padj	Blast swiss prot
MDP0000388769	64.6666	192.228	-1.5717	1.8455e-10	5.1357e-09	sp|O64963|PAL1_PRUAV Phenylalanine ammonia-lyase 1 OS=Prunus avium GN=PAL1 PE=2 SV=1//0
MDP0000787168	14984.1	9137.81	0.71352	1.8232e-06	2.6704e-05	sp|Q9M568|PAL1_RUBID Phenylalanine ammonia-lyase 1 OS=Rubus idaeus GN=PAL1 PE=2 SV=1//0
MDP0000267064	762.01	406.328	0.90716	1.7039e-08	3.5994e-07	sp|Q9M0X9|4CLL7_ARATH 4-coumarate--CoA ligase-like 7 OS=Arabidopsis thaliana GN=4CLL7 PE=1 SV=1//0
MDP0000277093	691.615	394.257	0.81083	5.1979e-07	8.5221e-06	sp|Q9M0X9|4CLL7_ARATH 4-coumarate--CoA ligase-like 7 OS=Arabidopsis thaliana GN=4CLL7 PE=1 SV=1//0
MDP0000716496	283.095	145.775	0.95754	0.001112	0.0081323	sp|Q84P21|4CLL5_ARATH 4-coumarate--CoA ligase-like 5 OS=Arabidopsis thaliana GN=4CLL5 PE=1 SV=2//0
MDP0000309104	159.113	288.807	-0.86005	0.00029601	0.002573	sp|A5HBK6|CFI_PYRCO Chalcone--flavonone isomerase OS=Pyrus communis GN=CHI PE=2 SV=1//1.30666e-77
MDP0000523487	83.6596	149.05	-0.8332	0.0026377	0.016908	sp|A5HBK6|CFI_PYRCO Chalcone--flavonone isomerase OS=Pyrus communis GN=CHI PE=2 SV=1//5.05754e-61
MDP0000759336	40.3079	260.848	-2.6941	9.2155e-16	4.7199e-14	sp|A5HBK6|CFI_PYRCO Chalcone--flavonone isomerase OS=Pyrus communis GN=CHI PE=2 SV=1//3.33236e-145
MDP0000120347	1640.4	968.437	0.76032	0.0009713	0.0072451	sp|Q9XHG2|FLS_MALDO Flavonol synthase/flavanone 3-hydroxylase OS=Malus domestica GN=FLS PE=2 SV=1//4.24354e-106
MDP0000159000	20.5086	73.1829	-1.8353	4.1491e-06	5.6571e-05	sp|Q07512|FLS_PETHY Flavonol synthase/flavanone 3-hydroxylase OS=Petunia hybrida GN=FL PE=2 SV=1//8.59824e-36
MDP0000183682	659.924	983.036	-0.57494	7.0214e-05	0.000718	sp|Q9XHG2|FLS_MALDO Flavonol synthase/flavanone 3-hydroxylase OS=Malus domestica GN=FLS PE=2 SV=1//4.30376e-112
MDP0000260404	2676.5	1444.83	0.88944	4.5742e-05	0.00049011	sp|Q9XHG2|FLS_MALDO Flavonol synthase/flavanone 3-hydroxylase OS=Malus domestica GN=FLS PE=2 SV=1//2.07732e-29
MDP0000294667	468.003	746.169	-0.67298	1.226e-05	0.00015042	sp|Q9XHG2|FLS_MALDO Flavonol synthase/flavanone 3-hydroxylase OS=Malus domestica GN=FLS PE=2 SV=1//7.93879e-96
MDP0000566057	14.9494	2.08184	2.8442	0.0015465	0.010786	sp|Q07512|FLS_PETHY Flavonol synthase/flavanone 3-hydroxylase OS=Petunia hybrida GN=FL PE=2 SV=1//1.46295e-47
MDP0000221213	1413.2	1017.56	0.47385	0.00063643	0.0050274	sp|P14720|DFRA_PETHY Dihydroflavonol-4-reductase OS=Petunia hybrida GN=DFRA PE=2 SV=2//2.68884e-47
MDP0000271910	172.251	256.234	-0.57295	0.0036441	0.022208	sp|P51105|DFRA_GERHY Dihydroflavonol-4-reductase OS=Gerbera hybrida GN=DFR PE=2 SV=1//1.07298e-45
MDP0000607969	566.723	295.849	0.93778	6.5793e-09	1.4835e-07	sp|P51110|DFRA_VITVI Dihydroflavonol-4-reductase OS=Vitis vinifera GN=DFR PE=1 SV=1//9.3194e-15
MDP0000727569	12.8396	35.5337	-1.4686	0.0043249	0.02566	sp|P51105|DFRA_GERHY Dihydroflavonol-4-reductase OS=Gerbera hybrida GN=DFR PE=2 SV=1//1.62343e-47
MDP0000134151	109.46	64.874	0.75469	0.0043874	0.025985	sp|Q40287|UFOG5_MANES Anthocyanidin 3-O-glucosyltransferase 5 OS=Manihot esculenta GN=GT5 PE=2 SV=1//4.89442e-37
MDP0000135820	3279.68	1956.24	0.74547	5.8781e-09	1.3374e-07	sp|Q40287|UFOG5_MANES Anthocyanidin 3-O-glucosyltransferase 5 OS=Manihot esculenta GN=GT5 PE=2 SV=1//4.38139e-152
MDP0000248148	17735.2	10300.7	0.78387	9.277e-07	1.447e-05	sp|Q40287|UFOG5_MANES Anthocyanidin 3-O-glucosyltransferase 5 OS=Manihot esculenta GN=GT5 PE=2 SV=1//0
MDP0000933711	11710.9	2423	2.273	2.5558e-55	1.3062e-52	sp|Q40287|UFOG5_MANES Anthocyanidin 3-O-glucosyltransferase 5 OS=Manihot esculenta GN=GT5 PE=2 SV=1//0

## Sheet: FPKM Ratio
Differentially expressed genes FPKM ratio between pre- and post-ripening samples involved in anthocyanin biosynthesis process.
Enzyme	Gene id	FPKM ratio
Pre-ripening (HY_3rd/HY_4th)
Phenylalanine ammonia lyase (PAL)	MDP0000388769	0.720356
	MDP0000787168	0.559133
Flavanone 3-hydroxylase (F3H)	MDP0000120347	0.491739
	MDP0000183682	0.585219
	MDP0000260404	0.454962
	MDP0000294667	0.525914
Chalcone Isomerase (CHI)	MDP0000205890	0.509179
	MDP0000309104	0.563538
	MDP0000523477	0.267326
	MDP0000759336	0.533701
Post-ripening (HY_20 oC_5/HY_4th)
Phenylalanine ammonia lyase (PAL)	MDP0000388769	0.261197
	MDP0000787168	1.27567
4-coumarate: CoA ligase (4CL)	MDP0000267064	1.45595
	MDP0000277093	1.36529
	MDP0000716496	1.50731
Chalcone isomerase (CHI)	MDP0000309104	0.427928
	MDP0000523487	0.435582
	MDP0000759336	0.120013
Flavanone 3-hydroxyse (F3H)	MDP0000120347	1.31446
	MDP0000159000	0.218036
	MDP0000183682	0.520319
	MDP0000260404	1.44061
	MDP0000566057	5.65493
Dihydroflavonol 4-reductase (DFR)	MDP0000271910	0.52242
	MDP0000607969	1.48868
	MDP0000727569	0.279015
	MDP0000134151	1.31027
Anthocyanidin 3-O-glucosyltransferase 2 (UFGT)	MDP0000135820	1.30221
	MDP0000248148	1.33664
	MDP0000933711	3.73652
