# Supplementary material for: Comparative Transcriptomic Profiling to Understand Pre- and Post-Ripening Hormonal Regulations and Anthocyanin Biosynthesis in Early Ripening Apple Fruit
Source: Molecules. 2018 Jul 31;23(8):1908. doi: 10.3390/molecules23081908 (PMC6222687; doi:10.3390/molecules23081908)
Supplement: Supplementary file 1 [file molecules-23-01908-s001.zip › Table S6 List of DEGs related to different transcription factors.xlsx]

## Sheet: HY_04 vs HY_03
Table S6 List of DEGs related to different transcription factors
Gene_id	log2FoldChange	padj	Regulation	Blast swiss prot
MDP0000119446	0.91483	0.030168	up	NAC domain-containing protein 86 Arabidopsis thaliana
MDP0000262032	1.4269	0.0048836	up	NAC domain-containing protein 72 Arabidopsis thaliana
MDP0000154734	4.7122	0.047962	up	Probable WRKY transcription factor 75 Arabidopsis thaliana
MDP0000136479	0.89607	4.99e-05	up	Transcription factor bHLH147 Arabidopsis thaliana
MDP0000248312	1.6266	3.54e-05	up	Transcription factor bHLH48 Arabidopsis thaliana
MDP0000853274	0.82904	1.54e-05	up	Transcription factor bHLH147 Arabidopsis thaliana
MDP0000187872	0.78055	0.022914	up	Transcription factor MYB44 Arabidopsis thaliana
MDP0000659260	1.835	4.65e-07	up	Transcription factor MYB21 Arabidopsis thaliana
MDP0000156139	-0.56066	0.0099012	down	Trihelix transcription factor GT-2 Arabidopsis thaliana
MDP0000159551	-0.87145	0.017522	down	Transcription factor IBH1 Arabidopsis thaliana
MDP0000170335	-0.66838	0.043985	down	Transcription factor ILR3 Arabidopsis thaliana
MDP0000248312	1.6266	3.54e-05	up	Transcription factor bHLH48 Arabidopsis thaliana
MDP0000659260	1.835	4.65e-07	up	Transcription factor MYB21 Arabidopsis thaliana
MDP0000672486	1.5573	1.02e-13	up	Transcription factor LUX Arabidopsis thaliana
MDP0000289836	-0.90184	5.88e-05	down	Agamous-like MADS-box protein AGL8 homolog Solanum tuberosum
MDP0000322567	1.0135	0.043684	up	MADS-box protein AGL24 Arabidopsis thaliana

## Sheet: HY_20_d vs HY_04
Table S6 List of DEGs related to different transcription factors
Gene_id	log2FoldChange	padj	Regulation	Blast swiss prot
MDP0000136650	1.2712	0.0017474	up	Agamous-like MADS-box protein AGL15 Arabidopsis thaliana
MDP0000289836	-1.492	1.2677e-10	down	Agamous-like MADS-box protein AGL8 homolog Solanum tuberosum
MDP0000925348	4.2994	0.00039727	up	Agamous-like MADS-box protein AGL80 Arabidopsis thaliana
MDP0000149809	0.77667	0.044621	up	Transcription factor MYB1R1 Solanum tuberosum
MDP0000165715	-2.3416	0.0020778	down	Transcription factor MYB44 Arabidopsis thaliana
MDP0000167107	-2.1389	4.7451e-55	down	Transcription factor MYB21 Arabidopsis thaliana
MDP0000187872	0.46761	0.043545	up	Transcription factor MYB44 Arabidopsis thaliana
MDP0000230601	0.43773	0.01379	up	Transcription factor MYB1R1 Solanum tuberosum
MDP0000478512	-0.7876	0.0039745	down	Transcription factor MYB44 Arabidopsis thaliana
MDP0000601420	-2.0106	0.00018113	down	Transcription factor MYB86 Arabidopsis thaliana
MDP0000629440	0.74809	0.00024651	up	Transcription factor MYB44 Arabidopsis thaliana
MDP0000653903	0.8481	0.039674	up	Transcription factor MYB86 Arabidopsis thaliana
MDP0000693678	2.8916	2.9123e-05	up	Transcription factor MYB44 Arabidopsis thaliana
MDP0000791870	0.6627	0.00030488	up	Transcription repressor MYB5 Arabidopsis thaliana
MDP0000124019	-2.0021	8.9629e-17	down	Transcription factor bHLH78 Arabidopsis thaliana
MDP0000136479	0.68665	2.0536e-05	up	Transcription factor bHLH147 Arabidopsis thaliana
MDP0000147232	-2.0344	0.04604	down	Transcription factor bHLH113 Arabidopsis thaliana
MDP0000153000	0.42498	0.020192	up	Transcription factor bHLH144 Arabidopsis thaliana
MDP0000160256	-3.5537	0.003106	down	Transcription factor bHLH96 Arabidopsis thaliana
MDP0000181746	0.47339	0.023672	up	Transcription factor bHLH145 Arabidopsis thaliana
MDP0000205807	-0.92523	0.035094	down	Transcription factor bHLH79 Arabidopsis thaliana
MDP0000214472	0.90621	1.5373e-05	up	Transcription factor bHLH130 Arabidopsis thaliana
MDP0000225159	0.4945	0.0005535	up	Transcription factor bHLH137 Arabidopsis thaliana
MDP0000229725	0.40503	0.043616	up	Transcription factor bHLH3 Arabidopsis thaliana
MDP0000231650	-1.6922	0.0037548	down	Transcription factor bHLH74 Arabidopsis thaliana
MDP0000248312	-2.0733	6.9185e-08	down	Transcription factor bHLH48 Arabidopsis thaliana
MDP0000265278	1.1715	0.012062	up	Transcription factor bHLH104 Arabidopsis thaliana
MDP0000299846	-1.039	0.001126	down	Transcription factor bHLH79 Arabidopsis thaliana
MDP0000307685	0.97866	0.00044724	up	Transcription factor bHLH130 Arabidopsis thaliana
MDP0000312274	-0.9077	5.5309e-07	down	Transcription factor bHLH93 Arabidopsis thaliana
MDP0000492898	0.37551	0.046316	up	Transcription factor bHLH61 Arabidopsis thaliana
MDP0000534784	-2.809	0.00041041	down	Transcription factor bHLH66 Arabidopsis thaliana
MDP0000790939	-2.7691	7.8474e-08	down	Transcription factor bHLH90 Arabidopsis thaliana
MDP0000869137	1.3191	1.1644e-11	up	Transcription factor bHLH147 Arabidopsis thaliana
MDP0000131218	0.48157	0.04558	up	Probable WRKY transcription factor 32 Arabidopsis thaliana
MDP0000151252	0.39456	0.026352	up	Probable WRKY transcription factor 19 Arabidopsis thaliana
MDP0000177906	1.6894	0.022468	up	Probable WRKY transcription factor 40 Arabidopsis thaliana
MDP0000301666	2.3227	3.465e-05	up	WRKY transcription factor 6 Arabidopsis thaliana
MDP0000440853	2.6583	3.4717e-12	up	Probable WRKY transcription factor 19 Arabidopsis thaliana
MDP0000173636	0.68215	1.832e-06	up	NAC transcription factor 25 Arabidopsis thaliana
MDP0000323779	1.6423	0.006777	up	NAC transcription factor 29 Arabidopsis thaliana
MDP0000481448	0.61221	0.0005728	up	NAC transcription factor 29 Arabidopsis thaliana
MDP0000674514	-0.56184	0.0050241	down	NAC transcription factor 56 Arabidopsis thaliana
MDP0000802924	3.6013	0.03468	up	NAC transcription factor 25 Arabidopsis thaliana
MDP0000868419	1.0453	8.1615e-15	up	NAC transcription factor 56 Arabidopsis thaliana
MDP0000155579	1.3085	3.7131e-10	up	Heat stress transcription factor A-4b Oryza sativa subsp. japonica
MDP0000156337	0.53343	0.037736	up	Heat stress transcription factor A-1 Oryza sativa subsp. japonica
MDP0000163338	4.0384	0.0026825	up	Heat stress transcription factor B-2a Arabidopsis thaliana
MDP0000174161	-2.7396	0.00056144	down	Heat stress transcription factor A-3 Arabidopsis thaliana
MDP0000194672	-3.1148	0.017644	down	Heat stress transcription factor A-2 Arabidopsis thaliana
MDP0000202716	-2.0419	2.7169e-05	down	Heat stress transcription factor B-3 Arabidopsis thaliana
MDP0000320827	-0.93279	0.039477	down	Heat stress transcription factor C-1 Arabidopsis thaliana
MDP0000325078	-2.4701	0.041177	down	Heat stress transcription factor A-7b Arabidopsis thaliana
